# Supplementary material for: Data for Tandem Mass Tag (TMT) proteomic analysis of the pancreas during the early phase of experimental pancreatitis
Source: Data Brief. 2018 Aug 30;20:779–83. doi: 10.1016/j.dib.2018.08.142 (PMC6129721; doi:10.1016/j.dib.2018.08.142)
Supplement: Supplementary file 2 — Supplementary material [file mmc2.xls]

## Sheet: Suppl. File S1 legend
Supplementary file S1 legend: TMT6plex identifications and quantifications for the soluble fraction.

## Sheet: Quantifications
Group	AC	ID	Description	Gene	N	Peptide Count	Spectral Count	Sequence Coverage	Classes	Ratio	Is Significant	Ratio Minus Sd	Ratio Plus Sd	P Value Rat	P Value Sample	Log10 Ratio	Log10 Var
1	P14046	A1I3_RAT	Alpha-1-inhibitor 3	A1i3	2	13	45	0.0108	X / Y	4.9463	TRUE	2.9182	8.3838	0.00122408	2.10937e-08	0.6943	0.0525142
2	Q63041	A1M_RAT	Alpha-1-macroglobulin	A1m	2	29	74	0.008	X / Y	4.468	TRUE	2.9	6.8836	0.000266629	2.21054e-08	0.6501	0.035233
3	P50475	SYAC_RAT	Alanine--tRNA ligase, cytoplasmic	Aars	2	15	24	0.0103	X / Y	0.6875	TRUE	0.6137	0.7702	0.000483943	0.000643238	-0.1627	0.00243184
4	Q6MG08	ABCF1_RAT	ATP-binding cassette sub-family F member 1	Abcf1	2	2	2	0.0119	X / Y	0.809	FALSE	0.6341	1.032	0.19197	0.268409	-0.0921	0.0111833
5	Q6DGG1	ABHEB_RAT	Alpha/beta hydrolase domain-containing protein 14B	Abhd14b	2	4	9	0.0667	X / Y	0.8269	FALSE	0.7143	0.9572	0.0969895	0.0328747	-0.0826	0.00404096
6	P13437	THIM_RAT	3-ketoacyl-CoA thiolase, mitochondrial	Acaa2	2	3	3	0.0277	X / Y	0.4805	TRUE	0.3593	0.6426	0.0058476	5.81983e-07	-0.3183	0.015935
7	P15650	ACADL_RAT	Long-chain specific acyl-CoA dehydrogenase, mitochondrial	Acadl	2	2	3	0.0256	X / Y	0.5436	TRUE	0.4659	0.6342	3.84528e-05	6.02797e-05	-0.2648	0.00448385
8	P08503	ACADM_RAT	Medium-chain specific acyl-CoA dehydrogenase, mitochondrial	Acadm	2	2	2	0.0428	X / Y	0.4431	TRUE	0.3057	0.6423	0.0141642	2.57159e-06	-0.3535	0.0259853
9	P17764	THIL_RAT	Acetyl-CoA acetyltransferase, mitochondrial	Acat1	2	12	37	0.0377	X / Y	0.4252	TRUE	0.3127	0.578	0.00267726	3.97623e-07	-0.3714	0.0177891
10	Q5XI22	THIC_RAT	Acetyl-CoA acetyltransferase, cytosolic	Acat2	2	2	2	0.063	X / Y	0.7446	FALSE	0.5315	1.0432	0.190928	0.0112239	-0.1281	0.0214423
11	P16638	ACLY_RAT	ATP-citrate synthase	Acly	2	16	21	0.01	X / Y	0.7784	FALSE	0.6492	0.9334	0.0838472	0.00218485	-0.1088	0.00621764
12	Q63270	ACOC_RAT	Cytoplasmic aconitate hydratase	Aco1	2	8	14	0.018	X / Y	0.6967	TRUE	0.6477	0.7494	3.64416e-07	0.000228944	-0.157	0.00100411
13	Q9ER34	ACON_RAT	Aconitate hydratase, mitochondrial	Aco2	2	19	33	0.0167	X / Y	0.5229	TRUE	0.3956	0.6913	0.0100939	1.93012e-06	-0.2816	0.0146935
14	P68136, P68035, P62738, P63269	ACTA_RAT, ACTC_RAT, ACTH_RAT, ACTS_RAT	Actin, alpha cardiac muscle 1, Actin, alpha skeletal muscle, Actin, aortic smooth muscle, Actin, gamma-enteric smooth muscle	Acta1, Acta2, Actc1, Actg2	4	1	2	0.0265	X / Y	2.0967	FALSE	1.321	3.328	0.0545089	6.22269e-06	0.3215	0.0402553
15	P60711, P63259	ACTB_RAT, ACTG_RAT	Actin, cytoplasmic 1, Actin, cytoplasmic 2	Actb, Actg1	2	8	53	0.0267	X / Y	0.8076	TRUE	0.7346	0.8879	0.0120667	0.0106771	-0.0928	0.00169289
16	Q9Z1P2	ACTN1_RAT	Alpha-actinin-1	Actn1	2	8	9	0.0191	X / Y	0.8365	FALSE	0.7361	0.9507	0.0813966	0.00616743	-0.0775	0.00308431
17	Q9QXQ0	ACTN4_RAT	Alpha-actinin-4	Actn4	2	14	16	0.0132	X / Y	0.7336	TRUE	0.6543	0.8225	0.00337504	0.000628007	-0.1345	0.00246672
18	P85515	ACTZ_RAT	Alpha-centractin	Actr1a	2	3	3	0.0213	X / Y	0.5237	TRUE	0.4858	0.5645	3.52681e-18	1.69994e-05	-0.2809	0.00106362
19	Q5M7U6	ARP2_RAT	Actin-related protein 2	Actr2	2	2	2	0.0279	X / Y	1.0627	FALSE	0.9567	1.1804	0.281272	0.286969	0.0264	0.00208127
20	Q4V7C7	ARP3_RAT	Actin-related protein 3	Actr3	2	5	11	0.0478	X / Y	1.1989	TRUE	1.1254	1.2772	0.00207576	0.0039446	0.0788	0.000755212
21	Q6AYS7	ACY1A_RAT	Aminoacylase-1A	Acy1a	2	11	23	0.049	X / Y	0.9831	FALSE	0.8118	1.1906	0.464582	0.202973	-0.0074	0.00691243
22	P35745	ACYP2_RAT	Acylphosphatase-2	Acyp2	2	2	2	0.1649	X / Y	0.8417	FALSE	0.7061	1.0033	0.163251	0.0202503	-0.0748	0.00581845
23	P12711	ADHX_RAT	Alcohol dehydrogenase class-3	Adh5	2	11	14	0.0722	X / Y	0.7133	TRUE	0.5841	0.8711	0.0454552	0.00565462	-0.1467	0.00753132
24	Q562C9	MTND_RAT	1,2-dihydroxy-3-keto-5-methylthiopentene dioxygenase	Adi1	2	3	3	0.0726	X / Y	0.9931	FALSE	0.8926	1.1049	0.474211	0.46807	-0.003	0.00214708
25	Q64640	ADK_RAT	Adenosine kinase	Adk	2	10	23	0.0388	X / Y	0.7741	FALSE	0.6394	0.9371	0.090158	0.0192403	-0.1112	0.00688869
26	P36953	AFAM_RAT	Afamin	Afm	2	14	29	0.0296	X / Y	3.3546	TRUE	2.5128	4.4783	1.39972e-05	7.38648e-08	0.5256	0.0157438
27	P01015	ANGT_RAT	Angiotensinogen	Agt	2	3	4	0.0189	X / Y	4.1576	TRUE	2.558	6.7573	0.00167405	1.24832e-08	0.6188	0.0444929
28	P10760	SAHH_RAT	Adenosylhomocysteinase	Ahcy	2	21	71	0.0255	X / Y	0.7222	TRUE	0.6605	0.7897	0.000134518	0.000516068	-0.1413	0.00150498
29	P24090	FETUA_RAT	Alpha-2-HS-glycoprotein	Ahsg	2	8	23	0.0625	X / Y	4.0663	TRUE	3.0153	5.4836	1.35955e-06	2.96572e-08	0.6092	0.0168652
30	P39069	KAD1_RAT	Adenylate kinase isoenzyme 1	Ak1	2	6	11	0.0619	X / Y	0.7404	TRUE	0.6695	0.8188	0.00141219	0.000938069	-0.1305	0.00191094
31	P29410	KAD2_RAT	Adenylate kinase 2, mitochondrial	Ak2	2	8	9	0.046	X / Y	0.7118	TRUE	0.6435	0.7873	0.000372691	0.000403926	-0.1476	0.00191669
32	P29411	KAD3_RAT	GTP:AMP phosphotransferase AK3, mitochondrial	Ak3	2	4	7	0.0617	X / Y	0.6304	FALSE	0.4375	0.9083	0.103214	1.83148e-05	-0.2004	0.0251626
33	P51635	AK1A1_RAT	Alcohol dehydrogenase [NADP(+)]	Akr1a1	2	8	16	0.0308	X / Y	0.676	TRUE	0.6345	0.7203	3.33915e-10	0.000172151	-0.17	0.000758546
34	P07943	ALDR_RAT	Aldose reductase	Akr1b1	2	14	24	0.0316	X / Y	0.6253	TRUE	0.5315	0.7357	0.00193419	7.60457e-05	-0.2039	0.00498241
35	P23457	DIDH_RAT	3-alpha-hydroxysteroid dehydrogenase	Akr1c9	2	4	4	0.028	X / Y	0.6914	TRUE	0.6083	0.7857	0.00195531	0.000247165	-0.1603	0.00308661
36	Q8CG45	ARK72_RAT	Aflatoxin B1 aldehyde reductase member 2	Akr7a2	2	5	9	0.03	X / Y	0.7165	TRUE	0.6338	0.81	0.00329193	0.00100391	-0.1448	0.00283892
37	P47196	AKT1_RAT	RAC-alpha serine/threonine-protein kinase	Akt1	2	2	2	0.0354	X / Y	0.7402	FALSE	0.6006	0.9122	0.0749821	0.00093416	-0.1307	0.00823611
38	P06214	HEM2_RAT	Delta-aminolevulinic acid dehydratase	Alad	2	4	6	0.0576	X / Y	0.7348	TRUE	0.6529	0.827	0.00456181	0.000546742	-0.1338	0.00263392
39	P02770	ALBU_RAT	Serum albumin	Alb	2	44	418	0.0164	X / Y	4.7457	TRUE	3.2661	6.8956	1.53789e-05	1.51284e-08	0.6763	0.0263314
40	Q3T1L0	A16A1_RAT	Aldehyde dehydrogenase family 16 member A1	Aldh16a1	2	2	3	0.015	X / Y	0.6179	TRUE	0.496	0.7697	0.0141979	0.00219912	-0.2091	0.00910056
41	P51647	AL1A1_RAT	Retinal dehydrogenase 1	Aldh1a1	2	15	43	0.0279	X / Y	0.8407	FALSE	0.6473	1.0917	0.253275	0.152462	-0.0754	0.0128805
42	P28037	AL1L1_RAT	Cytosolic 10-formyltetrahydrofolate dehydrogenase	Aldh1l1	2	29	49	0.02	X / Y	0.7638	TRUE	0.6734	0.8663	0.0162144	0.00602202	-0.117	0.00299307
43	P11884	ALDH2_RAT	Aldehyde dehydrogenase, mitochondrial	Aldh2	2	13	23	0.0501	X / Y	0.3775	TRUE	0.2914	0.489	8.3344e-05	5.11693e-07	-0.4231	0.0126315
44	Q02253	MMSA_RAT	Methylmalonate-semialdehyde dehydrogenase [acylating], mitochondrial	Aldh6a1	2	16	31	0.0168	X / Y	0.3548	TRUE	0.2598	0.4845	0.000441601	3.67819e-07	-0.45	0.0183148
45	Q9JLJ3	AL9A1_RAT	4-trimethylaminobutyraldehyde dehydrogenase	Aldh9a1	2	12	22	0.0223	X / Y	0.6816	TRUE	0.6275	0.7403	1.74158e-06	0.000131708	-0.1665	0.00128736
46	P05065	ALDOA_RAT	Fructose-bisphosphate aldolase A	Aldoa	2	9	10	0.033	X / Y	1.096	FALSE	0.9433	1.2735	0.270639	0.169607	0.0398	0.0042482
47	P00884	ALDOB_RAT	Fructose-bisphosphate aldolase B	Aldob	2	9	14	0.0412	X / Y	0.8234	FALSE	0.6986	0.9705	0.118529	0.0404385	-0.0844	0.00509561
48	Q64240	AMBP_RAT	Protein AMBP [Cleaved into: Alpha-1-microglobulin; Inter-alpha-trypsin inhibitor light chain	Ambp	2	2	3	0.0201	X / Y	5.3684	TRUE	3.5665	8.0805	1.98204e-05	7.2801e-09	0.7298	0.0315404
49	P00689	AMYP_RAT	Pancreatic alpha-amylase	Amy2	2	27	416	0.0197	X / Y	0.5928	TRUE	0.4614	0.7615	0.0183963	0.000108172	-0.2271	0.0118309
50	P49911	AN32A_RAT	Acidic leucine-rich nuclear phosphoprotein 32 family member A	Anp32a	2	3	5	0.0324	X / Y	0.9232	FALSE	0.7743	1.1008	0.324824	0.1207	-0.0347	0.00583779
51	Q5XIE0	AN32E_RAT	Acidic leucine-rich nuclear phosphoprotein 32 family member E	Anp32e	2	2	2	0.0736	X / Y	0.8754	FALSE	0.7586	1.0102	0.176357	0.0577054	-0.0578	0.0038678
52	P07150	ANXA1_RAT	Annexin A1	Anxa1	2	15	22	0.0289	X / Y	0.7201	TRUE	0.6125	0.8465	0.021156	0.000326637	-0.1426	0.00493387
53	P14669	ANXA3_RAT	Annexin A3	Anxa3	2	2	3	0.0278	X / Y	0.4542	TRUE	0.3745	0.5507	2.11962e-05	1.38113e-06	-0.3428	0.00701001
54	P55260	ANXA4_RAT	Annexin A4	Anxa4	2	6	7	0.047	X / Y	0.6111	TRUE	0.4829	0.7734	0.0182818	2.83211e-05	-0.2139	0.0104663
55	P14668	ANXA5_RAT	Annexin A5	Anxa5	2	11	25	0.0502	X / Y	0.7085	TRUE	0.6303	0.7964	0.00161199	0.000320309	-0.1497	0.00258171
56	P48037	ANXA6_RAT	Annexin A6	Anxa6	2	26	45	0.0119	X / Y	0.504	TRUE	0.37	0.6865	0.0133057	2.62963e-06	-0.2976	0.0180153
57	P13676	ACPH_RAT	Acylamino-acid-releasing enzyme	Apeh	2	2	2	0.0123	X / Y	1.0245	FALSE	0.8847	1.1865	0.434431	0.342654	0.0105	0.0040641
58	P04639	APOA1_RAT	Apolipoprotein A-I	Apoa1	2	13	39	0.0347	X / Y	6.9188	TRUE	4.9612	9.6488	3.02094e-09	2.8523e-09	0.84	0.0208642
59	B0BNM1	NNRE_RAT	NAD(P)H-hydrate epimerase	Apoa1bp	2	2	4	0.0426	X / Y	0.4629	TRUE	0.3895	0.5502	4.13677e-06	3.30089e-06	-0.3345	0.0056291
60	P02651	APOA4_RAT	Apolipoprotein A-IV	Apoa4	2	4	4	0.0281	X / Y	1.5249	FALSE	1.1044	2.1055	0.0954843	2.35849e-05	0.1832	0.0196324
61	P02650	APOE_RAT	Apolipoprotein E	Apoe	2	8	12	0.0449	X / Y	5.663	TRUE	4.0883	7.8444	5.14376e-08	4.63063e-09	0.753	0.0200248
62	P36972	APT_RAT	Adenine phosphoribosyltransferase	Aprt	2	9	20	0.0722	X / Y	0.6974	FALSE	0.5585	0.8708	0.0523092	0.00179751	-0.1565	0.00930323
63	Q66H80	COPD_RAT	Coatomer subunit delta	Arcn1	2	5	8	0.0235	X / Y	1.7653	FALSE	1.0823	2.8793	0.122698	2.93504e-05	0.2468	0.0451458
64	P84079, P61206	ARF1_RAT, ARF3_RAT	ADP-ribosylation factor 1, ADP-ribosylation factor 3	Arf1, Arf3	2	2	6	0.0608	X / Y	0.9076	FALSE	0.4542	1.8135	0.444296	0.0205436	-0.0421	0.0903764
65	P61751	ARF4_RAT	ADP-ribosylation factor 4	Arf4	2	1	3	0.0611	X / Y	0.8272	FALSE	0.5943	1.1514	0.283067	0.0462421	-0.0824	0.0206209
66	P84083	ARF5_RAT	ADP-ribosylation factor 5	Arf5	2			0.0611	X / Y		FALSE			1	1
67	Q5XI73	GDIR1_RAT	Rho GDP-dissociation inhibitor 1	Arhgdia	2	6	24	0.0784	X / Y	0.8234	FALSE	0.6863	0.9879	0.143062	0.00114761	-0.0844	0.00625967
68	P61212	ARL1_RAT	ADP-ribosylation factor-like protein 1	Arl1	2	2	5	0.0608	X / Y	1.2514	FALSE	1.0311	1.5188	0.123348	0.00705115	0.0974	0.00707062
69	O88656	ARC1B_RAT	Actin-related protein 2/3 complex subunit 1B	Arpc1b	2	2	2	0.0215	X / Y	1.3191	TRUE	1.1304	1.5393	0.0364063	0.00861153	0.1203	0.00449475
70	P85970	ARPC2_RAT	Actin-related protein 2/3 complex subunit 2	Arpc2	2	2	2	0.0367	X / Y	0.8301	FALSE	0.6556	1.0512	0.215201	0.0145639	-0.0808	0.0105129
71	Q8VHT6	AS3MT_RAT	Arsenite methyltransferase	As3mt	2	2	2	0.0434	X / Y	0.8378	FALSE	0.7157	0.9808	0.130639	0.0230251	-0.0768	0.0046799
72	P49088	ASNS_RAT	Asparagine synthetase [glutamine-hydrolyzing]	Asns	2	12	26	0.025	X / Y	0.7014	TRUE	0.6683	0.7363	1.21279e-13	0.000276605	-0.154	0.000442272
73	Q6AZ50	ATG3_RAT	Ubiquitin-like-conjugating enzyme ATG3	Atg3	2	2	2	0.0414	X / Y	0.8096	FALSE	0.6408	1.023	0.183294	0.0171934	-0.0917	0.0103166
74	Q641Y5	ATG7_RAT	Ubiquitin-like modifier-activating enzyme ATG7	Atg7	2	2	3	0.0301	X / Y	0.5552	TRUE	0.5175	0.5957	3.2814e-17	1.63841e-05	-0.2555	0.000935435
75	O35567	PUR9_RAT	Bifunctional purine biosynthesis protein PURH [Includes: Phosphoribosylaminoimidazolecarboxamide formyltransferase	Atic	2	13	17	0.0287	X / Y	0.6947	TRUE	0.6477	0.7452	1.03727e-07	0.000187763	-0.1582	0.000927914
76	P15999	ATPA_RAT	ATP synthase subunit alpha, mitochondrial	Atp5a1	2	3	3	0.0271	X / Y	0.8157	TRUE	0.7434	0.8949	0.0139915	0.0220324	-0.0885	0.00162156
77	P10719	ATPB_RAT	ATP synthase subunit beta, mitochondrial	Atp5b	2	9	17	0.0227	X / Y	0.7171	TRUE	0.5994	0.858	0.0318508	7.77682e-05	-0.1444	0.00606396
78	P62815	VATB2_RAT	V-type proton ATPase subunit B, brain isoform	Atp6v1b2	2	2	2	0.0215	X / Y	0.7555	TRUE	0.6514	0.8761	0.0292088	0.00101067	-0.1218	0.00414083
79	O35854	BCAT2_RAT	Branched-chain-amino-acid aminotransferase, mitochondrial	Bcat2	2	11	30	0.0254	X / Y	0.5035	TRUE	0.3487	0.727	0.0308741	1.40845e-06	-0.298	0.0254438
80	D4A1J4	BDH2_RAT	3-hydroxybutyrate dehydrogenase type 2	Bdh2	2	5	7	0.0531	X / Y	0.5857	TRUE	0.4489	0.764	0.0220902	5.06385e-05	-0.2324	0.0133312
81	P46844	BIEA_RAT	Biliverdin reductase A	Blvra	2	3	3	0.0305	X / Y	0.7401	TRUE	0.6482	0.8451	0.0116306	0.000613221	-0.1307	0.00331837
82	Q9Z1N4	BPNT1_RAT	3'(2'),5'-bisphosphate nucleotidase 1	Bpnt1	2	2	4	0.0292	X / Y	0.6909	TRUE	0.6049	0.7891	0.00270347	0.000338722	-0.1606	0.00333208
83	O35796	C1QBP_RAT	Complement component 1 Q subcomponent-binding protein, mitochondrial	C1qbp	2	3	6	0.0502	X / Y	0.5804	TRUE	0.4367	0.7714	0.0279241	0.000121174	-0.2363	0.0152655
84	P01026	CO3_RAT	Complement C3 [Cleaved into: Complement C3 beta chain; C3-beta-c	C3	2	46	89	0.0096	X / Y	4.9369	TRUE	2.7829	8.758	0.00267214	1.26892e-08	0.6935	0.0619765
85	P08649	CO4_RAT	Complement C4 [Cleaved into: Complement C4 beta chain; Complement C4 alpha chain; C4a anaphylatoxin; Complement C4 gamma chain]	C4	2	3	3	0.015	X / Y	1.4153	FALSE	0.99	2.0234	0.165557	0.000343077	0.1509	0.0240947
86	Q62930	CO9_RAT	Complement component C9	C9	2	2	2	0.0162	X / Y	3.3868	TRUE	2.1666	5.294	0.00315837	9.35619e-08	0.5298	0.0376359
87	B0BNN3	CAH1_RAT	Carbonic anhydrase 1	Ca1	2	5	10	0.0383	X / Y	1.0809	FALSE	0.8531	1.3696	0.371162	0.230837	0.0338	0.0105688
88	P27139	CAH2_RAT	Carbonic anhydrase 2	Ca2	2	3	4	0.0346	X / Y	0.8941	FALSE	0.8371	0.9549	0.0444735	0.0794924	-0.0486	0.000817014
89	P14141	CAH3_RAT	Carbonic anhydrase 3	Ca3	2	7	11	0.0462	X / Y	0.5881	TRUE	0.4672	0.7404	0.0105663	0.000113342	-0.2305	0.00999804
90	P62161	CALM_RAT	Calmodulin	Calm1	2	4	6	0.1141	X / Y	0.5821	TRUE	0.4656	0.7276	0.00765141	0.000493257	-0.235	0.00939244
91	P18418	CALR_RAT	Calreticulin	Calr	2	12	23	0.0288	X / Y	0.7308	TRUE	0.6406	0.8337	0.00863195	0.00211373	-0.1362	0.0032731
92	P97536	CAND1_RAT	Cullin-associated NEDD8-dissociated protein 1	Cand1	2	8	9	0.0057	X / Y	0.9495	FALSE	0.8189	1.1008	0.362969	0.105442	-0.0225	0.00412675
93	Q08163	CAP1_RAT	Adenylyl cyclase-associated protein 1	Cap1	2	4	7	0.0464	X / Y	0.6392	TRUE	0.5267	0.7757	0.01037	0.000858869	-0.1944	0.00706404
94	Q07009	CAN2_RAT	Calpain-2 catalytic subunit	Capn2	2	5	6	0.0186	X / Y	0.4733	TRUE	0.4094	0.5471	1.24607e-07	3.28185e-06	-0.3249	0.00396736
95	B2GUZ5	CAZA1_RAT	F-actin-capping protein subunit alpha-1	Capza1	2	1	1	0.0629	X / Y	0.9495	FALSE	0.8127	1.1095	0.369685	0.236016	-0.0225	0.00457035
96	Q3T1K5	CAZA2_RAT	F-actin-capping protein subunit alpha-2	Capza2	2	3	4	0.0629	X / Y	0.9268	FALSE	0.8279	1.0376	0.250447	0.109877	-0.033	0.00240286
97	Q5XI32	CAPZB_RAT	F-actin-capping protein subunit beta	Capzb	2	6	8	0.0919	X / Y	0.8031	TRUE	0.752	0.8575	0.000416491	0.00831027	-0.0953	0.00081261
98	O35397	CASP6_RAT	Caspase-6	Casp6	2	3	3	0.0433	X / Y	0.767	FALSE	0.57	1.032	0.185695	0.000157755	-0.1152	0.0166146
99	P27321	ICAL_RAT	Calpastatin	Cast	2	8	11	0.0252	X / Y	0.7682	FALSE	0.5842	1.0102	0.167787	0.0075574	-0.1145	0.0141386
100	P04762	CATA_RAT	Catalase	Cat	2	2	2	0.0171	X / Y	1.0282	FALSE	0.9428	1.1212	0.374238	0.468145	0.0121	0.0014163
101	P47727	CBR1_RAT	Carbonyl reductase [NADPH] 1	Cbr1	2	6	8	0.0469	X / Y	0.8133	FALSE	0.6744	0.981	0.135096	0.0059402	-0.0897	0.00662159
102	P32232	CBS_RAT	Cystathionine beta-synthase	Cbs	2	10	13	0.0178	X / Y	0.811	FALSE	0.7069	0.9305	0.0637303	0.0129197	-0.091	0.00356235
103	Q08415	KAT1_RAT	Kynurenine--oxoglutarate transaminase 1, mitochondrial	Ccbl1	2	3	3	0.0328	X / Y	0.7306	FALSE	0.5824	0.9166	0.0831698	0.0271556	-0.1363	0.00969928
104	Q58FK9	KAT3_RAT	Kynurenine--oxoglutarate transaminase 3	Ccbl2	2	2	2	0.0176	X / Y	0.625	FALSE	0.4588	0.8515	0.0642506	0.000206815	-0.2041	0.0180306
105	Q68FQ0	TCPE_RAT	T-complex protein 1 subunit epsilon	Cct5	2	4	4	0.0259	X / Y	0.8471	FALSE	0.6732	1.0661	0.235231	0.150427	-0.072	0.00996592
106	F1LRS8	CD2AP_RAT	CD2-associated protein	Cd2ap	2	2	2	0.0157	X / Y	0.8864	FALSE	0.7021	1.1191	0.302466	0.13862	-0.0524	0.0102443
107	Q8CFN2	CDC42_RAT	Cell division control protein 42 homolog	Cdc42	2	6	6	0.0576	X / Y	0.647	TRUE	0.5703	0.734	0.00027971	0.000281436	-0.1891	0.00300372
108	Q5XIM5	CDV3_RAT	Protein CDV3 homolog	Cdv3	2	4	8	0.0339	X / Y	0.7933	FALSE	0.5357	1.1746	0.277585	0.0186758	-0.1006	0.0290575
109	P07882	CEL_RAT	Bile salt-activated lipase	Cel	2	17	60	0.0278	X / Y	0.8018	FALSE	0.4086	1.5733	0.371562	0.0614198	-0.0959	0.085697
110	P00773	CELA1_RAT	Chymotrypsin-like elastase family member 1	Cela1	2	2	11	0.0827	X / Y	0.7709	FALSE	0.5145	1.1551	0.259958	0.0256504	-0.113	0.0308395
111	P00774	CEL2A_RAT	Chymotrypsin-like elastase family member 2A	Cela2a	2	9	234	0.0923	X / Y	0.6542	TRUE	0.5852	0.7313	6.96314e-05	4.42753e-05	-0.1843	0.00234063
112	P10959	EST1C_RAT	Carboxylesterase 1C	Ces1c	2	12	25	0.051	X / Y	5.2793	TRUE	3.3573	8.3015	0.000118621	1.71842e-08	0.7226	0.0386451
113	Q9WUW3	CFAI_RAT	Complement factor I	Cfi	2	2	2	0.0281	X / Y	5.2847	TRUE	3.4043	8.2037	7.66781e-05	5.61169e-09	0.723	0.0364784
114	P45592	COF1_RAT	Cofilin-1	Cfl1	2	8	17	0.0542	X / Y	0.7322	FALSE	0.5724	0.9365	0.102623	0.000286301	-0.1354	0.0114233
115	Q5XID1	CPIN1_RAT	Anamorsin	Ciapin1	2	2	2	0.0421	X / Y	0.8643	TRUE	0.8013	0.9322	0.0269016	0.0131793	-0.0634	0.00107934
116	P07335	KCRB_RAT	Creatine kinase B-type	Ckb	2	6	8	0.0289	X / Y	1.0774	FALSE	0.891	1.3027	0.347394	0.385463	0.0324	0.00680275
117	Q9Z0W7	CLIC4_RAT	Chloride intracellular channel protein 4	Clic4	2	3	3	0.0711	X / Y	0.7065	TRUE	0.6233	0.8007	0.00276299	0.00748712	-0.1509	0.00295809
118	P11442	CLH1_RAT	Clathrin heavy chain 1	Cltc	2	11	14	0.0107	X / Y	1.1498	FALSE	0.8156	1.6207	0.342202	0.0273735	0.0606	0.0222328
119	P05371	CLUS_RAT	Clusterin	Clu	2	4	4	0.0224	X / Y	4.2501	TRUE	3.1086	5.8109	1.86272e-06	1.55023e-08	0.6284	0.0184519
120	Q7TP52	CMBL_RAT	Carboxymethylenebutenolidase homolog	Cmbl	2	2	2	0.0286	X / Y	0.8194	FALSE	0.661	1.0158	0.176995	0.0190535	-0.0865	0.00870541
121	Q4KM73	KCY_RAT	UMP-CMP kinase	Cmpk1	2	8	20	0.0816	X / Y	0.705	TRUE	0.6211	0.8002	0.00289508	0.000749571	-0.1518	0.00302691
122	P62634	CNBP_RAT	Cellular nucleic acid-binding protein	Cnbp	2	8	17	0.0847	X / Y	0.7928	FALSE	0.5749	1.0932	0.234964	0.00292101	-0.1009	0.0194791
123	Q6Q0N1	CNDP2_RAT	Cytosolic non-specific dipeptidase	Cndp2	2	5	5	0.0253	X / Y	0.789	TRUE	0.7128	0.8733	0.00975972	0.0123739	-0.1029	0.00194247
124	P23514	COPB_RAT	Coatomer subunit beta	Copb1	2	5	6	0.0115	X / Y	2.1327	TRUE	1.4104	3.225	0.0335096	2.35834e-06	0.3289	0.0322542
125	O35142	COPB2_RAT	Coatomer subunit beta'	Copb2	2	6	6	0.011	X / Y	1.5464	FALSE	1.1047	2.1648	0.0974892	2.1772e-05	0.1893	0.0213419
126	Q4AEF8	COPG1_RAT	Coatomer subunit gamma-1	Copg1	2	6	8	0.0206	X / Y	2.3842	TRUE	1.7581	3.2333	0.00217055	1.15449e-05	0.3773	0.0175026
127	P61203	CSN2_RAT	COP9 signalosome complex subunit 2	Cops2	2	3	3	0.0181	X / Y	0.8179	FALSE	0.6625	1.0097	0.170007	0.017254	-0.0873	0.00837333
128	Q68FS2	CSN4_RAT	COP9 signalosome complex subunit 4	Cops4	2	2	2	0.0394	X / Y	0.8356	FALSE	0.7252	0.9629	0.102564	0.0216021	-0.078	0.00378736
129	B0BNA5	COTL1_RAT	Coactosin-like protein	Cotl1	2	2	2	0.0634	X / Y	0.6204	FALSE	0.3237	1.1889	0.231461	0.00068472	-0.2074	0.0797967
130	P13635	CERU_RAT	Ceruloplasmin	Cp	2	18	34	0.0123	X / Y	3.2967	TRUE	2.0581	5.2807	0.00566937	5.14764e-08	0.5181	0.041864
131	P00731	CBPA1_RAT	Carboxypeptidase A1	Cpa1	2	18	156	0.0263	X / Y	0.656	TRUE	0.5299	0.8122	0.0241809	5.95948e-05	-0.1831	0.00859914
132	P19222	CBPA2_RAT	Carboxypeptidase A2	Cpa2	2	15	128	0.0767	X / Y	0.6154	TRUE	0.5224	0.725	0.00152559	3.97121e-05	-0.2109	0.00506576
133	P19223	CBPB1_RAT	Carboxypeptidase B	Cpb1	2	14	155	0.0458	X / Y	0.6661	TRUE	0.5602	0.792	0.00946762	8.55513e-05	-0.1765	0.00565385
134	Q66H71	CPPED_RAT	Serine/threonine-protein phosphatase CPPED1	Cpped1	2	3	3	0.0353	X / Y	0.7178	TRUE	0.6371	0.8087	0.0027074	0.000488622	-0.144	0.002681
135	Q6IRK9	CBPQ_RAT	Carboxypeptidase Q	Cpq	2	2	2	0.0233	X / Y	0.5694	TRUE	0.4376	0.7409	0.0162089	6.57829e-05	-0.2446	0.0130739
136	P48199	CRP_RAT	C-reactive protein	Crp	2	4	18	0.0913	X / Y	6.1223	TRUE	4.0797	9.1875	4.02459e-06	6.51127e-09	0.7869	0.0310764
137	Q8VHF5	CISY_RAT	Citrate synthase, mitochondrial	Cs	2	4	4	0.0172	X / Y	0.6227	FALSE	0.4482	0.8653	0.0749543	0.000562195	-0.2057	0.0204086
138	P18395	CSDE1_RAT	Cold shock domain-containing protein E1	Csde1	2	2	2	0.0113	X / Y	0.7684	TRUE	0.7188	0.8214	3.9446e-05	0.00122611	-0.1144	0.000839806
139	Q9Z2F5	CTBP1_RAT	C-terminal-binding protein 1	Ctbp1	2	2	2	0.0419	X / Y	0.5079	TRUE	0.4393	0.5872	1.52908e-06	3.73075e-06	-0.2942	0.00397465
140	P18757	CGL_RAT	Cystathionine gamma-lyase	Cth	2	12	54	0.0327	X / Y	0.7487	TRUE	0.677	0.8281	0.00202872	0.00150938	-0.1257	0.00191243
141	P07338	CTRB1_RAT	Chymotrypsinogen B	Ctrb1	2	10	99	0.0798	X / Y	0.6456	TRUE	0.5169	0.8062	0.0244501	4.62139e-05	-0.1901	0.00931311
142	P55091	CTRC_RAT	Chymotrypsin-C	Ctrc	2	3	5	0.041	X / Y	2.166	TRUE	1.4496	3.2365	0.027143	2.07307e-06	0.3357	0.0304202
143	P00787	CATB_RAT	Cathepsin B	Ctsb	2	2	2	0.0383	X / Y	0.6808	TRUE	0.5651	0.8202	0.0195149	0.00090165	-0.167	0.00654373
144	P24268	CATD_RAT	Cathepsin D	Ctsd	2	2	2	0.0246	X / Y	2.3326	TRUE	1.6546	3.2885	0.0068271	1.76135e-06	0.3678	0.0222462
145	Q9JJ31	CUL5_RAT	Cullin-5	Cul5	2	3	4	0.0115	X / Y	0.7905	FALSE	0.6749	0.9258	0.0683653	0.0134005	-0.1021	0.00470919
146	P62898	CYC_RAT	Cytochrome c, somatic	Cycs	2	3	6	0.1429	X / Y	0.9881	FALSE	0.5669	1.7225	0.491428	0.136939	-0.0052	0.0582462
147	Q4KLZ6	DHAK_RAT	Bifunctional ATP-dependent dihydroxyacetone kinase/FAD-AMP lyase	Dak	2	2	2	0.0294	X / Y	0.6998	TRUE	0.6416	0.7633	1.97856e-05	0.000284221	-0.155	0.00142227
148	P15178	SYDC_RAT	Aspartate--tRNA ligase, cytoplasmic	Dars	2	7	8	0.016	X / Y	0.9145	FALSE	0.6419	1.3029	0.400299	0.00861309	-0.0388	0.0236345
149	P11030	ACBP_RAT	Acyl-CoA-binding protein	Dbi	2	5	20	0.1839	X / Y	0.6732	TRUE	0.546	0.8302	0.0295037	6.16382e-05	-0.1718	0.00828183
150	Q8K4F7	DCPS_RAT	m7GpppX diphosphatase	Dcps	2	3	3	0.0565	X / Y	0.6523	TRUE	0.5892	0.7222	1.33297e-05	0.000265798	-0.1855	0.00195128
151	Q920P0	DCXR_RAT	L-xylulose reductase	Dcxr	2	2	2	0.041	X / Y	0.6666	TRUE	0.5901	0.7531	0.000442151	0.000617361	-0.1761	0.00280593
152	O08557	DDAH1_RAT	N(G),N(G)-dimethylarginine dimethylaminohydrolase 1	Ddah1	2	14	33	0.0281	X / Y	0.8263	FALSE	0.7353	0.9285	0.0508842	0.0118134	-0.0829	0.00256572
153	Q9ESW0	DDB1_RAT	DNA damage-binding protein 1	Ddb1	2	6	7	0.0088	X / Y	0.9005	FALSE	0.8026	1.0103	0.181236	0.0876715	-0.0455	0.00249755
154	P80254	DOPD_RAT	D-dopachrome decarboxylase	Ddt	2	3	6	0.1271	X / Y	0.7684	FALSE	0.4403	1.3411	0.318115	0.000430359	-0.1144	0.0584922
155	Q4KLP0	DHTK1_RAT	Probable 2-oxoglutarate dehydrogenase E1 component DHKTD1, mitochondrial	Dhtkd1	2	3	4	0.0163	X / Y	0.5226	TRUE	0.4851	0.563	1.37378e-18	6.31066e-06	-0.2818	0.00104413
156	Q6P6R2	DLDH_RAT	Dihydrolipoyl dehydrogenase, mitochondrial	Dld	2	9	16	0.0472	X / Y	0.5351	TRUE	0.4505	0.6357	0.00014184	4.07268e-06	-0.2715	0.00559614
157	O55096	DPP3_RAT	Dipeptidyl peptidase 3	Dpp3	2	8	11	0.0136	X / Y	0.8756	FALSE	0.7934	0.9664	0.0889849	0.133047	-0.0577	0.00183453
158	P47942	DPYL2_RAT	Dihydropyrimidinase-related protein 2	Dpysl2	2	3	5	0.021	X / Y	0.9058	FALSE	0.7606	1.0787	0.285638	0.10943	-0.043	0.00575703
159	Q7M0E3	DEST_RAT	Destrin	Dstn	2	10	21	0.0727	X / Y	0.7495	TRUE	0.7133	0.7875	2.87473e-09	0.0018121	-0.1252	0.00046251
160	Q6AYG5	ECHD1_RAT	Ethylmalonyl-CoA decarboxylase	Echdc1	2	2	2	0.0435	X / Y	1.8029	TRUE	1.2762	2.5469	0.0440168	5.33466e-05	0.256	0.0225148
161	Q3MIE0	ECHD3_RAT	Enoyl-CoA hydratase domain-containing protein 3, mitochondrial	Echdc3	2	3	3	0.03	X / Y	0.4446	TRUE	0.3661	0.5399	1.49618e-05	1.9607e-06	-0.352	0.00711316
162	P14604	ECHM_RAT	Enoyl-CoA hydratase, mitochondrial	Echs1	2	6	8	0.031	X / Y	0.7701	FALSE	0.5658	1.0481	0.198315	6.60439e-05	-0.1135	0.0179158
163	P23965	ECI1_RAT	Enoyl-CoA delta isomerase 1, mitochondrial	Eci1	2	3	3	0.0346	X / Y	0.6639	TRUE	0.5806	0.7592	0.00113013	0.00043131	-0.1779	0.00339319
164	P62630	EF1A1_RAT	Elongation factor 1-alpha 1	Eef1a1	2	15	39	0.0325	X / Y	1.4413	FALSE	1.0699	1.9415	0.109942	0.0507164	0.1587	0.0167422
165	Q68FR9	EF1D_RAT	Elongation factor 1-delta	Eef1d	2	4	16	0.0427	X / Y	0.8224	FALSE	0.6491	1.0421	0.204475	0.19972	-0.0849	0.0105705
166	Q68FR6	EF1G_RAT	Elongation factor 1-gamma	Eef1g	2	10	12	0.0229	X / Y	1.1036	FALSE	0.7222	1.6863	0.408087	0.1945	0.0428	0.0339013
167	P05197	EF2_RAT	Elongation factor 2	Eef2	2	32	93	0.0105	X / Y	1.194	TRUE	1.0897	1.3083	0.0262228	0.00937829	0.077	0.00157611
168	Q4FZY0	EFHD2_RAT	EF-hand domain-containing protein D2	Efhd2	2	3	7	0.0669	X / Y	0.7048	TRUE	0.5847	0.8496	0.030555	0.00323348	-0.1519	0.00658155
169	P81795	IF2G_RAT	Eukaryotic translation initiation factor 2 subunit 3	Eif2s3	2	2	2	0.0297	X / Y	1.1748	FALSE	0.9857	1.4002	0.17932	0.00322071	0.07	0.00580898
170	Q5RK09	EIF3G_RAT	Eukaryotic translation initiation factor 3 subunit G	Eif3g	2	3	3	0.1031	X / Y	0.884	FALSE	0.7548	1.0354	0.217792	0.081833	-0.0535	0.00471282
171	Q5RKI1	IF4A2_RAT	Eukaryotic initiation factor 4A-II	Eif4a2	2	12	25	0.0393	X / Y	1.0014	FALSE	0.8834	1.1351	0.49568	0.620223	0.0006	0.00296355
172	P63074	IF4E_RAT	Eukaryotic translation initiation factor 4E	Eif4e	2	3	3	0.0461	X / Y	0.5946	TRUE	0.5317	0.6648	1.6209e-06	3.13708e-05	-0.2258	0.0023528
173	Q5XI72	IF4H_RAT	Eukaryotic translation initiation factor 4H	Eif4h	2	6	10	0.1169	X / Y	0.6932	TRUE	0.5991	0.8022	0.00605598	0.00221699	-0.1591	0.00402202
174	Q07205	IF5_RAT	Eukaryotic translation initiation factor 5	Eif5	2	3	4	0.0303	X / Y	0.9692	FALSE	0.7404	1.2687	0.453782	0.417359	-0.0136	0.013675
175	Q3T1J1	IF5A1_RAT	Eukaryotic translation initiation factor 5A-1	Eif5a	2	4	9	0.0519	X / Y	0.7772	FALSE	0.6378	0.9472	0.101239	0.000239585	-0.1094	0.00737367
176	B2GUV7	IF2P_RAT	Eukaryotic translation initiation factor 5B	Eif5b	2	2	2	0.0173	X / Y	1.5083	FALSE	1.0487	2.1693	0.129054	0.000774755	0.1785	0.0249097
177	P04764	ENOA_RAT	Alpha-enolase	Eno1	2	18	48	0.03	X / Y	0.8021	TRUE	0.711	0.9049	0.0336901	0.00686615	-0.0958	0.00274144
178	Q9JJ22	ERAP1_RAT	Endoplasmic reticulum aminopeptidase 1	Erap1	2	2	2	0.0065	X / Y	0.8942	FALSE	0.7194	1.1116	0.303712	0.0296706	-0.0485	0.00892999
179	B0BNE5	ESTD_RAT	S-formylglutathione hydrolase	Esd	2	6	22	0.0461	X / Y	0.644	TRUE	0.5462	0.7594	0.00378597	0.000118239	-0.1911	0.00511984
180	B2RYD2	ESRP1_RAT	Epithelial splicing regulatory protein 1	Esrp1	2	2	3	0.0207	X / Y	0.8214	FALSE	0.6718	1.0044	0.164051	0.146702	-0.0854	0.00762937
181	P13803	ETFA_RAT	Electron transfer flavoprotein subunit alpha, mitochondrial	Etfa	2	10	19	0.039	X / Y	0.5248	TRUE	0.3983	0.6915	0.00970674	3.08023e-06	-0.28	0.0143507
182	Q68FU3	ETFB_RAT	Electron transfer flavoprotein subunit beta	Etfb	2	9	13	0.0353	X / Y	0.3046	TRUE	0.2281	0.4068	1.99071e-05	2.17179e-07	-0.5163	0.0157903
183	P18292	THRB_RAT	Prothrombin	F2	2	8	10	0.0146	X / Y	2.6496	TRUE	1.9522	3.5962	0.000711394	1.35909e-07	0.4232	0.017599
184	P70623	FABP4_RAT	Fatty acid-binding protein, adipocyte	Fabp4	2	7	15	0.0909	X / Y	0.6864	FALSE	0.5253	0.897	0.0798319	8.87845e-05	-0.1634	0.0135041
185	P55053	FABP5_RAT	Fatty acid-binding protein, epidermal	Fabp5	2	4	4	0.0889	X / Y	0.7968	FALSE	0.5797	1.0953	0.237633	0.0186013	-0.0986	0.0190852
186	P25093	FAAA_RAT	Fumarylacetoacetase	Fah	2	5	7	0.0382	X / Y	0.752	TRUE	0.6331	0.8932	0.0488467	0.00148271	-0.1238	0.00558718
187	Q6AYQ8	FAHD1_RAT	Acylpyruvase FAHD1, mitochondrial	Fahd1	2	2	2	0.0362	X / Y	0.7349	FALSE	0.5487	0.9843	0.145885	0.00261899	-0.1338	0.0161016
188	Q505J8	SYFA_RAT	Phenylalanine--tRNA ligase alpha subunit	Farsa	2	7	9	0.0276	X / Y	0.722	FALSE	0.5618	0.9278	0.0970212	0.0081149	-0.1415	0.0118641
189	P12785	FAS_RAT	Fatty acid synthase	Fasn	2	19	25	0.0044	X / Y	0.8339	FALSE	0.613	1.1345	0.277563	0.00542034	-0.0789	0.0178674
190	P19112	F16P1_RAT	Fructose-1,6-bisphosphatase 1	Fbp1	2	6	7	0.0716	X / Y	0.743	TRUE	0.6266	0.881	0.0406142	5.82617e-05	-0.129	0.00547544
191	Q9Z1N1	F16P2_RAT	Fructose-1,6-bisphosphatase isozyme 2	Fbp2	2	9	14	0.0354	X / Y	0.7776	TRUE	0.7296	0.8288	3.96574e-05	0.00287412	-0.1092	0.000766037
192	P05369	FPPS_RAT	Farnesyl pyrophosphate synthase	Fdps	2	3	5	0.0368	X / Y	0.7174	TRUE	0.6667	0.772	2.96362e-06	0.000417451	-0.1442	0.00101397
193	Q9QX79	FETUB_RAT	Fetuin-B	Fetub	2	9	17	0.0238	X / Y	3.0754	TRUE	2.4295	3.893	9.41509e-07	1.21322e-07	0.4879	0.0104819
194	P06399	FIBA_RAT	Fibrinogen alpha chain [Cleaved into: Fibrinopeptide A; Fibrinogen alpha chain]	Fga	2	12	16	0.0166	X / Y	5.2613	TRUE	4.0042	6.9131	5.96582e-10	9.19613e-09	0.7211	0.0140608
195	P14480	FIBB_RAT	Fibrinogen beta chain	Fgb	2	7	11	0.0397	X / Y	4.4892	TRUE	3.3951	5.9357	3.80622e-08	1.89281e-08	0.6522	0.0147158
196	P02680	FIBG_RAT	Fibrinogen gamma chain	Fgg	2	4	9	0.0382	X / Y	3.1166	TRUE	2.5204	3.8539	4.31619e-08	1.32035e-07	0.4937	0.0085043
197	P14408	FUMH_RAT	Fumarate hydratase, mitochondrial	Fh	2	5	10	0.0138	X / Y	0.5208	TRUE	0.4098	0.662	0.00326163	2.76109e-06	-0.2833	0.0108467
198	P84817	FIS1_RAT	Mitochondrial fission 1 protein	Fis1	2	2	4	0.0855	X / Y	0.7666	FALSE	0.623	0.9432	0.0999354	0.0149868	-0.1155	0.00811099
199	Q62658	FKB1A_RAT	Peptidyl-prolyl cis-trans isomerase FKBP1A	Fkbp1a	2	2	3	0.1204	X / Y	1.0103	FALSE	0.8587	1.1886	0.474925	0.506682	0.0044	0.0049838
200	Q9QVC8	FKBP4_RAT	Peptidyl-prolyl cis-trans isomerase FKBP4	Fkbp4	2	2	2	0.0415	X / Y	0.889	FALSE	0.758	1.0427	0.230358	0.0751247	-0.0511	0.00479475
201	P02793	FRIL1_RAT	Ferritin light chain 1	Ftl1	2	3	3	0.0874	X / Y	0.933	FALSE	0.7664	1.1358	0.362207	0.0145929	-0.0301	0.0072968
202	Q32PX7	FUBP1_RAT	Far upstream element-binding protein 1	Fubp1	2	4	6	0.0188	X / Y	0.8128	FALSE	0.6763	0.9769	0.129801	0.0042042	-0.09	0.0063767
203	P05370	G6PD_RAT	Glucose-6-phosphate 1-dehydrogenase	G6pdx	2	2	2	0.0311	X / Y	0.7352	TRUE	0.6194	0.8727	0.0364036	0.0010759	-0.1336	0.00554273
204	P10868	GAMT_RAT	Guanidinoacetate N-methyltransferase	Gamt	2	8	15	0.0678	X / Y	0.727	TRUE	0.6109	0.8651	0.0333984	0.00092288	-0.1385	0.00570703
205	P04797	G3P_RAT	Glyceraldehyde-3-phosphate dehydrogenase	Gapdh	2	15	39	0.024	X / Y	0.8088	FALSE	0.6465	1.0119	0.171741	0.0166891	-0.0921	0.00946044
206	Q5I0G4	SYG_RAT	Glycine--tRNA ligase	Gars	2	15	24	0.011	X / Y	0.778	TRUE	0.6909	0.8761	0.0172852	0.00488016	-0.109	0.00266139
207	P50442	GATM_RAT	Glycine amidinotransferase, mitochondrial	Gatm	2	21	43	0.0426	X / Y	0.3901	TRUE	0.3438	0.4427	4.82963e-14	3.58246e-07	-0.4088	0.00301487
208	P04276	VTDB_RAT	Vitamin D-binding protein	Gc	2	13	25	0.021	X / Y	4.7216	TRUE	3.0679	7.2667	0.000159105	1.78334e-08	0.6741	0.0350612
209	P06883	GLUC_RAT	Glucagon [Cleaved into: Glicentin; Glicentin-related polypeptide	Gcg	2	2	10	0.0778	X / Y	0.8803	FALSE	0.4848	1.5983	0.415338	0.00292473	-0.0554	0.0671015
210	Q5I0P2	GCSH_RAT	Glycine cleavage system H protein, mitochondrial	Gcsh	2	2	2	0.1765	X / Y	0.5546	TRUE	0.4709	0.6531	0.000155865	1.67406e-05	-0.256	0.0050437
211	Q9WTT6	GUAD_RAT	Guanine deaminase	Gda	2	13	17	0.0242	X / Y	0.826	TRUE	0.7519	0.9075	0.0210452	0.0171138	-0.083	0.00166827
212	P50398	GDIA_RAT	Rab GDP dissociation inhibitor alpha	Gdi1	2	7	8	0.0447	X / Y	0.6809	TRUE	0.605	0.7664	0.000575232	0.000506154	-0.1669	0.00263569
213	P50399	GDIB_RAT	Rab GDP dissociation inhibitor beta	Gdi2	2	4	9	0.0202	X / Y	1.1653	FALSE	0.9943	1.3656	0.167509	0.264333	0.0664	0.00474812
214	Q62867	GGH_RAT	Gamma-glutamyl hydrolase	Ggh	2	2	2	0.0284	X / Y	0.8306	FALSE	0.7388	0.9339	0.0566405	0.0390431	-0.0806	0.00258966
215	Q6P7Q4	LGUL_RAT	Lactoylglutathione lyase	Glo1	2	6	11	0.0543	X / Y	0.8321	TRUE	0.7669	0.9028	0.0121068	0.00583073	-0.0798	0.00125508
216	Q9JLZ1	GLRX3_RAT	Glutaredoxin-3	Glrx3	2	4	8	0.0208	X / Y	0.6262	TRUE	0.5821	0.6736	6.99792e-11	2.59699e-05	-0.2033	0.00100423
217	P10860	DHE3_RAT	Glutamate dehydrogenase 1, mitochondrial	Glud1	2	2	2	0.0269	X / Y	3.0303	TRUE	2.1663	4.2389	0.000478069	1.60662e-07	0.4815	0.0212478
218	Q63228	GMFB_RAT	Glia maturation factor beta	Gmfb	2	2	2	0.0704	X / Y	0.9013	FALSE	0.8157	0.996	0.14915	0.168354	-0.0451	0.00188093
219	Q5XIC1	GMPPA_RAT	Mannose-1-phosphate guanyltransferase alpha	Gmppa	2	4	6	0.0429	X / Y	0.8066	TRUE	0.7185	0.9054	0.0314308	0.00216256	-0.0934	0.00251928
220	P63245	GBLP_RAT	Guanine nucleotide-binding protein subunit beta-2-like 1	Gnb2l1	2	2	5	0.0631	X / Y	1.092	FALSE	0.6959	1.7136	0.422528	0.0465299	0.0382	0.0382874
221	P13255	GNMT_RAT	Glycine N-methyltransferase	Gnmt	2	6	20	0.0683	X / Y	0.7466	TRUE	0.6611	0.8432	0.00816785	0.000733647	-0.1269	0.00279309
222	P13221	AATC_RAT	Aspartate aminotransferase, cytoplasmic	Got1	2	8	11	0.046	X / Y	0.7797	TRUE	0.6906	0.8804	0.0202653	0.00256154	-0.1081	0.00278268
223	P00507	AATM_RAT	Aspartate aminotransferase, mitochondrial	Got2	2	6	8	0.0395	X / Y	0.4549	TRUE	0.295	0.7014	0.0344422	0.000323597	-0.3421	0.0353612
224	P19218	GP2_RAT	Pancreatic secretory granule membrane major glycoprotein GP2	Gp2	2	8	17	0.0302	X / Y	1.1281	FALSE	0.8834	1.4407	0.311037	0.00348511	0.0524	0.0112803
225	O35077	GPDA_RAT	Glycerol-3-phosphate dehydrogenase [NAD(+)], cytoplasmic	Gpd1	2	5	13	0.0401	X / Y	0.8654	FALSE	0.4178	1.7926	0.421323	0.00194009	-0.0628	0.100032
226	Q6P6V0	G6PI_RAT	Glucose-6-phosphate isomerase	Gpi	2	10	21	0.0161	X / Y	0.7145	TRUE	0.6613	0.7719	6.80786e-06	0.000814123	-0.146	0.0011267
227	P25409	ALAT1_RAT	Alanine aminotransferase 1	Gpt	2	4	6	0.0181	X / Y	0.9304	FALSE	0.7571	1.1434	0.363126	0.025897	-0.0313	0.00801547
228	P23764	GPX3_RAT	Glutathione peroxidase 3	Gpx3	2	2	4	0.0752	X / Y	1.5884	FALSE	1.0527	2.3966	0.13033	2.51921e-06	0.201	0.0319161
229	Q68FP1	GELS_RAT	Gelsolin	Gsn	2	6	8	0.0141	X / Y	1.4509	FALSE	1.0951	1.9225	0.0929527	0.000525759	0.1617	0.0149339
230	P70619	GSHR_RAT	Glutathione reductase	Gsr	2	2	3	0.0448	X / Y	0.6649	TRUE	0.59	0.7494	0.000320528	0.000124865	-0.1772	0.00269562
231	P04904	GSTA3_RAT	Glutathione S-transferase alpha-3	Gsta3	2	3	3	0.0724	X / Y	0.5818	FALSE	0.4185	0.809	0.0501823	6.48346e-06	-0.2352	0.0204895
232	P14942	GSTA4_RAT	Glutathione S-transferase alpha-4	Gsta4	2	5	7	0.1036	X / Y	1.0054	FALSE	0.7973	1.2678	0.490801	0.367077	0.0023	0.0101452
233	P46418	GSTA5_RAT	Glutathione S-transferase alpha-5	Gsta5	2	1	1	0.0407	X / Y	0.5352	TRUE	0.3912	0.7321	0.0229989	1.94717e-05	-0.2715	0.0185133
234	P04905	GSTM1_RAT	Glutathione S-transferase Mu 1	Gstm1	2	6	8	0.0596	X / Y	0.8201	FALSE	0.6456	1.0419	0.203661	0.00169721	-0.0861	0.0107987
235	P08010	GSTM2_RAT	Glutathione S-transferase Mu 2	Gstm2	2	12	27	0.0459	X / Y	0.7381	FALSE	0.5733	0.9503	0.114723	0.00990538	-0.1319	0.0120447
236	P08009	GSTM4_RAT	Glutathione S-transferase Yb-3	Gstm3	2	2	2	0.0459	X / Y	0.8653	FALSE	0.702	1.0665	0.244505	0.00927241	-0.0628	0.00824591
237	Q9Z1B2	GSTM5_RAT	Glutathione S-transferase Mu 5	Gstm5	2	2	2	0.0533	X / Y	0.7293	FALSE	0.5439	0.9778	0.140864	0.00323285	-0.1371	0.016219
238	Q9Z339	GSTO1_RAT	Glutathione S-transferase omega-1	Gsto1	2	6	11	0.0581	X / Y	0.8339	FALSE	0.6335	1.0978	0.254429	0.0445471	-0.0789	0.0142514
239	P04906	GSTP1_RAT	Glutathione S-transferase P	Gstp1	2	6	18	0.0524	X / Y	0.759	TRUE	0.6555	0.8789	0.030022	0.000983322	-0.1198	0.00405646
240	P30713	GSTT2_RAT	Glutathione S-transferase theta-2	Gstt2	2	6	10	0.0574	X / Y	0.7344	FALSE	0.5989	0.9004	0.0649067	0.0484668	-0.1341	0.0078361
241	P57113	MAAI_RAT	Maleylacetoacetate isomerase	Gstz1	2	4	5	0.0602	X / Y	0.6866	FALSE	0.4577	1.0301	0.176983	0.051295	-0.1633	0.0310291
242	Q9WVK7	HCDH_RAT	Hydroxyacyl-coenzyme A dehydrogenase, mitochondrial	Hadh	2	7	12	0.035	X / Y	0.3762	TRUE	0.2848	0.497	0.000223498	3.93141e-07	-0.4246	0.0146256
243	O35952	GLO2_RAT	Hydroxyacylglutathione hydrolase, mitochondrial	Hagh	2	3	5	0.0259	X / Y	0.658	TRUE	0.5696	0.7601	0.00185048	0.000144561	-0.1818	0.00392239
244	P01946	HBA_RAT	Hemoglobin subunit alpha-1/2	Hba1	2	8	48	0.0775	X / Y	1.1204	FALSE	0.9642	1.302	0.224493	0.233699	0.0494	0.00425453
245	P02091	HBB1_RAT	Hemoglobin subunit beta-1	Hbb	2	3	24	0.0544	X / Y	1.0512	FALSE	0.9282	1.1906	0.344088	0.337611	0.0217	0.00292427
246	Q8VHK7	HDGF_RAT	Hepatoma-derived growth factor	Hdgf	2	2	2	0.0464	X / Y	0.6669	FALSE	0.5194	0.8562	0.0524549	0.000492087	-0.176	0.0117767
247	Q5PQN1	HERC4_RAT	Probable E3 ubiquitin-protein ligase HERC4	Herc4	2	2	2	0.0161	X / Y	0.7677	FALSE	0.616	0.9568	0.115007	0.00843781	-0.1148	0.00914663
248	P29266	3HIDH_RAT	3-hydroxyisobutyrate dehydrogenase, mitochondrial	Hibadh	2	3	5	0.0478	X / Y	0.5055	TRUE	0.3991	0.6402	0.00194504	4.63971e-06	-0.2963	0.0105333
249	P62959	HINT1_RAT	Histidine triad nucleotide-binding protein 1	Hint1	2	2	8	0.1111	X / Y	0.8157	FALSE	0.7189	0.9255	0.0533986	0.00166526	-0.0885	0.00301051
250	P19356	HEM3_RAT	Porphobilinogen deaminase	Hmbs	2	5	5	0.0471	X / Y	0.5989	TRUE	0.5507	0.6512	4.71612e-10	9.14608e-05	-0.2227	0.00132424
251	P97519	HMGCL_RAT	Hydroxymethylglutaryl-CoA lyase, mitochondrial	Hmgcl	2	4	4	0.0246	X / Y	0.4801	TRUE	0.3627	0.6353	0.00441607	1.5033e-06	-0.3187	0.0148141
252	P22791	HMCS2_RAT	Hydroxymethylglutaryl-CoA synthase, mitochondrial	Hmgcs2	2	3	3	0.0197	X / Y	0.6742	TRUE	0.5947	0.7644	0.000847435	6.26293e-05	-0.1712	0.00297433
253	P04256	ROA1_RAT	Heterogeneous nuclear ribonucleoprotein A1	Hnrnpa1	2	3	4	0.0719	X / Y	0.5836	TRUE	0.4824	0.7059	0.00232688	7.24962e-06	-0.2339	0.00683189
254	A7VJC2	ROA2_RAT	Heterogeneous nuclear ribonucleoproteins A2/B1	Hnrnpa2b1	2	13	26	0.0255	X / Y	0.897	FALSE	0.7232	1.1127	0.306968	0.0365055	-0.0472	0.00875203
255	Q6URK4	ROA3_RAT	Heterogeneous nuclear ribonucleoprotein A3	Hnrnpa3	2	6	9	0.0449	X / Y	0.8683	FALSE	0.7371	1.0228	0.194284	0.307457	-0.0613	0.00506184
256	Q9JJ54	HNRPD_RAT	Heterogeneous nuclear ribonucleoprotein D0	Hnrnpd	2	4	8	0.0368	X / Y	0.6144	TRUE	0.5231	0.7216	0.00122777	5.68755e-05	-0.2116	0.00487994
257	Q3SWU3	HNRDL_RAT	Heterogeneous nuclear ribonucleoprotein D-like	Hnrnpdl	2	1	2	0.0311	X / Y	0.7606	TRUE	0.6609	0.8754	0.0258046	0.00272306	-0.1188	0.00372659
258	Q794E4	HNRPF_RAT	Heterogeneous nuclear ribonucleoprotein F	Hnrnpf	2	5	7	0.0795	X / Y	0.5282	TRUE	0.4862	0.5738	6.42841e-15	7.57638e-06	-0.2772	0.00129387
259	Q8VHV7	HNRH1_RAT	Heterogeneous nuclear ribonucleoprotein H	Hnrnph1	2	1	1	0.029	X / Y	0.6957	TRUE	0.5946	0.814	0.0104391	0.000373205	-0.1576	0.00465355
260	Q6AY09	HNRH2_RAT	Heterogeneous nuclear ribonucleoprotein H2	Hnrnph2	2	2	2	0.0423	X / Y	0.6704	TRUE	0.5873	0.7653	0.00126073	0.000965997	-0.1737	0.00330475
261	P61980	HNRPK_RAT	Heterogeneous nuclear ribonucleoprotein K	Hnrnpk	2	14	28	0.0281	X / Y	1.3595	TRUE	1.1773	1.57	0.0164073	0.00934781	0.1334	0.00390608
262	P06866	HPT_RAT	Haptoglobin	Hp	2	14	37	0.0259	X / Y	5.0191	TRUE	3.3352	7.5531	3.95394e-05	1.0146e-08	0.7006	0.0315062
263	P27605	HPRT_RAT	Hypoxanthine-guanine phosphoribosyltransferase	Hprt1	2	7	12	0.0505	X / Y	0.7856	TRUE	0.6856	0.9001	0.0381166	0.00570871	-0.1048	0.00349356
264	P20059	HEMO_RAT	Hemopexin	Hpx	2	21	61	0.0283	X / Y	2.9452	TRUE	1.7737	4.8906	0.0165856	1.98738e-07	0.4691	0.0485071
265	P52759	UK114_RAT	Ribonuclease UK114	Hrsp12	2	4	10	0.1168	X / Y	0.6607	TRUE	0.5458	0.7996	0.0149635	0.00341558	-0.18	0.0068758
266	Q5M875	DHB13_RAT	17-beta-hydroxysteroid dehydrogenase 13	Hsd17b13	2	3	3	0.0267	X / Y	1.3998	FALSE	1.0539	1.8591	0.117982	0.00578261	0.1461	0.0151898
267	P82995	HS90A_RAT	Heat shock protein HSP 90-alpha	Hsp90aa1	2	14	22	0.0164	X / Y	0.7132	TRUE	0.6531	0.7789	6.20139e-05	0.000886216	-0.1468	0.00146275
268	P34058	HS90B_RAT	Heat shock protein HSP 90-beta	Hsp90ab1	2	14	28	0.0166	X / Y	0.7963	TRUE	0.7028	0.9022	0.0341076	0.0125449	-0.0989	0.00294255
269	Q66HD0	ENPL_RAT	Endoplasmin	Hsp90b1	2	21	35	0.01	X / Y	0.8735	FALSE	0.7411	1.0295	0.205255	0.00603523	-0.0587	0.00509287
270	O88600	HSP74_RAT	Heat shock 70 kDa protein 4	Hspa4	2	15	22	0.0167	X / Y	0.7783	TRUE	0.7099	0.8534	0.00324355	0.00280653	-0.1088	0.00159888
271	P06761	GRP78_RAT	78 kDa glucose-regulated protein	Hspa5	2	25	76	0.0168	X / Y	0.8002	FALSE	0.6176	1.0369	0.194832	0.00604518	-0.0968	0.0126619
272	P63018	HSP7C_RAT	Heat shock cognate 71 kDa protein	Hspa8	2	25	56	0.0341	X / Y	0.9579	FALSE	0.8565	1.0714	0.350537	0.121349	-0.0187	0.00236413
273	P48721	GRP75_RAT	Stress-70 protein, mitochondrial	Hspa9	2	8	10	0.0206	X / Y	0.4639	TRUE	0.3993	0.539	1.53899e-07	3.55184e-06	-0.3336	0.00424645
274	P63039	CH60_RAT	60 kDa heat shock protein, mitochondrial	Hspd1	2	17	29	0.0366	X / Y	0.5448	TRUE	0.46	0.6453	0.000165614	4.23787e-06	-0.2637	0.00539808
275	P26772	CH10_RAT	10 kDa heat shock protein, mitochondrial	Hspe1	2	6	12	0.0784	X / Y	0.3419	TRUE	0.2793	0.4185	5.52154e-08	1.45439e-07	-0.4661	0.00770898
276	Q66HA8	HS105_RAT	Heat shock protein 105 kDa	Hsph1	2	7	7	0.0221	X / Y	0.7808	FALSE	0.6703	0.9094	0.0523428	0.00695879	-0.1075	0.00438741
277	Q63617	HYOU1_RAT	Hypoxia up-regulated protein 1	Hyou1	2	10	14	0.016	X / Y	0.742	FALSE	0.6203	0.8876	0.0478578	0.0037627	-0.1296	0.00605088
278	P35559	IDE_RAT	Insulin-degrading enzyme	Ide	2	6	6	0.0147	X / Y	0.817	TRUE	0.7475	0.8931	0.0115641	0.0211474	-0.0878	0.00149286
279	P41562	IDHC_RAT	Isocitrate dehydrogenase [NADP] cytoplasmic	Idh1	2	7	13	0.0193	X / Y	0.6695	FALSE	0.5898	0.7599	0.000766732	0.0117391	-0.1743	0.00302533
280	P56574	IDHP_RAT	Isocitrate dehydrogenase [NADP], mitochondrial	Idh2	2	21	41	0.0199	X / Y	0.3436	TRUE	0.2289	0.5157	0.00425827	7.40645e-07	-0.464	0.0311064
281	P20760	IGG2A_RAT	Ig gamma-2A chain C region	Igg-2a	2	5	7	0.0373	X / Y	4.069	TRUE	2.0859	7.9378	0.0178557	8.51649e-07	0.6095	0.0842197
282	P20761	IGG2B_RAT	Ig gamma-2B chain C region	Igh-1a	2	3	11	0.0601	X / Y	4.1755	TRUE	1.7849	9.7679	0.04631	4.57504e-08	0.6207	0.136227
283	P97697	IMPA1_RAT	Inositol monophosphatase 1	Impa1	2	4	6	0.083	X / Y	0.7295	FALSE	0.5799	0.9178	0.0847609	0.00156657	-0.1369	0.00993819
284	Q6I7R3	ISOC1_RAT	Isochorismatase domain-containing protein 1	Isoc1	2	2	3	0.0471	X / Y	0.6409	TRUE	0.5578	0.7362	0.000670577	6.17938e-05	-0.1932	0.00363055
285	Q6AYK3	INO1_RAT	Inositol-3-phosphate synthase 1	Isyna1	2	6	12	0.0162	X / Y	0.7487	TRUE	0.6458	0.868	0.0251639	0.000332827	-0.1257	0.00412451
286	Q63416	ITIH3_RAT	Inter-alpha-trypsin inhibitor heavy chain H3	Itih3	2	8	9	0.0135	X / Y	3.1894	TRUE	2.3001	4.4225	0.000193845	7.62379e-08	0.5037	0.0201519
287	D3ZW55	ITPA_RAT	Inosine triphosphate pyrophosphatase	Itpa	2	2	3	0.0606	X / Y	0.962	FALSE	0.7196	1.2861	0.446963	0.175213	-0.0168	0.0159024
288	P12007	IVD_RAT	Isovaleryl-CoA dehydrogenase, mitochondrial	Ivd	2	7	16	0.0259	X / Y	0.5249	TRUE	0.4177	0.6597	0.00240211	2.98965e-06	-0.2799	0.00985193
289	Q99PF5	FUBP2_RAT	Far upstream element-binding protein 2	Khsrp	2	3	3	0.0153	X / Y	0.7147	TRUE	0.5843	0.8742	0.0477099	0.00312017	-0.1459	0.00765395
290	P08934	KNG1_RAT	Kininogen-1 [Cleaved into: Kininogen-1 heavy chain; Bradykinin; Kininogen-1 light chain]	Kng1	2	4	6	0.0219	X / Y	5.0215	TRUE	3.2847	7.6767	7.17849e-05	7.78918e-09	0.7008	0.0339801
291	P52296	IMB1_RAT	Importin subunit beta-1	Kpnb1	2	5	8	0.016	X / Y	1.0804	FALSE	0.8484	1.3758	0.374491	0.166835	0.0336	0.0110171
292	Q5BJY9	K1C18_RAT	Keratin, type I cytoskeletal 18	Krt18	2	13	17	0.0213	X / Y	2.0605	FALSE	1.2683	3.3477	0.0681448	1.56036e-06	0.314	0.04442
293	Q6IG05	K2C75_RAT	Keratin, type II cytoskeletal 75	Krt75	2	1	1	0.0221	X / Y	0.7575	TRUE	0.6497	0.8833	0.0352804	0.00957443	-0.1206	0.0044476
294	Q10758	K2C8_RAT	Keratin, type II cytoskeletal 8	Krt8	2	9	10	0.058	X / Y	2.3218	TRUE	1.4438	3.7335	0.0380933	1.75378e-06	0.3658	0.0425583
295	Q68FS4	AMPL_RAT	Cytosol aminopeptidase	Lap3	2	12	16	0.0173	X / Y	0.6225	TRUE	0.574	0.6751	2.58302e-09	5.2141e-05	-0.2059	0.00124175
296	Q99MZ8	LASP1_RAT	LIM and SH3 domain protein 1	Lasp1	2	7	7	0.0342	X / Y	1.0664	FALSE	0.8554	1.3294	0.385336	0.201715	0.0279	0.00916712
297	P04642	LDHA_RAT	L-lactate dehydrogenase A chain	Ldha	2	14	37	0.0271	X / Y	0.7016	FALSE	0.5466	0.9006	0.0778889	0.000842165	-0.1539	0.0117558
298	P42123	LDHB_RAT	L-lactate dehydrogenase B chain	Ldhb	2	3	3	0.0599	X / Y	1.084	FALSE	0.8594	1.3674	0.364099	0.269975	0.035	0.0101713
299	P11762	LEG1_RAT	Galectin-1	Lgals1	2	4	5	0.0741	X / Y	0.9576	FALSE	0.8054	1.1387	0.401327	0.401153	-0.0188	0.00565611
300	P30349	LKHA4_RAT	Leukotriene A-4 hydrolase	Lta4h	2	9	15	0.0295	X / Y	0.8265	FALSE	0.7273	0.9393	0.0681283	0.00805886	-0.0827	0.0030835
301	P51886	LUM_RAT	Lumican	Lum	2	7	11	0.0296	X / Y	0.5807	TRUE	0.4505	0.7486	0.0161516	0.000594392	-0.236	0.012159
302	Q9QYL8	LYPA2_RAT	Acyl-protein thioesterase 2	Lypla2	2	2	2	0.1126	X / Y	0.7997	TRUE	0.6993	0.9144	0.0477599	0.0228774	-0.0971	0.00339232
303	P0C5H9	MANF_RAT	Mesencephalic astrocyte-derived neurotrophic factor	Manf	2	2	4	0.0838	X / Y	0.8313	FALSE	0.5591	1.2362	0.32075	0.00391076	-0.0802	0.0296897
304	P01048	KNT1_RAT	T-kininogen 1	Map1	2	4	5	0.0256	X / Y	2.9736	TRUE	1.6587	5.3307	0.0309577	6.33089e-08	0.4733	0.0642669
305	P49187, P49186	MK09_RAT, MK10_RAT	Mitogen-activated protein kinase 10, Mitogen-activated protein kinase 9	Mapk10, Mapk9	2	1	2	0.0294	X / Y	1.0997	FALSE	0.7935	1.5239	0.385436	0.0352637	0.0413	0.0200777
306	P13444	METK1_RAT	S-adenosylmethionine synthase isoform type-1	Mat1a	2	4	11	0.0202	X / Y	0.8646	FALSE	0.7036	1.0625	0.240163	0.0966196	-0.0632	0.00800887
307	P18298	METK2_RAT	S-adenosylmethionine synthase isoform type-2	Mat2a	2	2	2	0.0329	X / Y	0.8978	FALSE	0.7798	1.0336	0.22201	0.0760155	-0.0468	0.00374481
308	Q5U2R0	MAT2B_RAT	Methionine adenosyltransferase 2 subunit beta	Mat2b	2	3	3	0.0449	X / Y	0.7285	TRUE	0.6746	0.7867	1.89719e-05	0.000852221	-0.1376	0.00111499
309	Q5XIT9	MCCB_RAT	Methylcrotonoyl-CoA carboxylase beta chain, mitochondrial	Mccc2	2	2	2	0.0302	X / Y	0.5881	TRUE	0.4677	0.7396	0.0102785	4.20648e-05	-0.2305	0.00990793
310	O88989	MDHC_RAT	Malate dehydrogenase, cytoplasmic	Mdh1	2	9	29	0.0389	X / Y	0.7311	TRUE	0.6501	0.8222	0.00383967	0.000897422	-0.136	0.00260363
311	P04636	MDHM_RAT	Malate dehydrogenase, mitochondrial	Mdh2	2	13	42	0.0562	X / Y	0.2825	TRUE	0.2103	0.3795	9.16717e-06	5.4318e-08	-0.5489	0.0164174
312	P38062	MAP2_RAT	Methionine aminopeptidase 2	Metap2	2	3	3	0.0481	X / Y	0.7448	FALSE	0.6103	0.9091	0.0696536	0.00733951	-0.1279	0.00748887
313	P30904	MIF_RAT	Macrophage migration inhibitory factor	Mif	2	2	7	0.1826	X / Y	0.589	FALSE	0.4154	0.8351	0.064766	0.000141288	-0.2299	0.0229958
314	Q68FX1	MPI_RAT	Mannose-6-phosphate isomerase	Mpi	2	2	2	0.0355	X / Y	0.5184	FALSE	0.3408	0.7886	0.0586552	7.1543e-05	-0.2853	0.0331866
315	P97532	THTM_RAT	3-mercaptopyruvate sulfurtransferase	Mpst	2	5	12	0.0438	X / Y	0.5684	TRUE	0.4978	0.6489	1.00119e-05	1.07032e-05	-0.2454	0.00331047
316	Q5HZE4	MTNA_RAT	Methylthioribose-1-phosphate isomerase	Mri1	2	4	4	0.0217	X / Y	0.7615	TRUE	0.6964	0.8327	0.00114728	0.00302026	-0.1183	0.00150612
317	Q923M1	MSRA_RAT	Mitochondrial peptide methionine sulfoxide reductase	Msra	2	2	2	0.0472	X / Y	0.8214	FALSE	0.726	0.9294	0.0555525	0.00755502	-0.0854	0.00287506
318	P04355	MT2_RAT	Metallothionein-2	Mt2	2	2	3	0.2131	X / Y	2.5034	FALSE	1.3863	4.5205	0.0602462	0.0156104	0.3985	0.0658763
319	Q03626	MUG1_RAT	Murinoglobulin-1	Mug1	2	8	24	0.0108	X / Y	2.9185	TRUE	1.7155	4.9652	0.0219177	3.1932e-07	0.4652	0.0532571
320	Q6IE52	MUG2_RAT	Murinoglobulin-2	Mug2	2			0.011	X / Y		FALSE			1	1
321	Q9JLT0	MYH10_RAT	Myosin-10	Myh10	2	1	1	0.0056	X / Y	0.6623	TRUE	0.5574	0.787	0.00844864	0.00017157	-0.179	0.00561173
322	Q63862	MYH11_RAT	Myosin-11	Myh11	2	4	4	0.0121	X / Y	0.7807	FALSE	0.4973	1.2256	0.291535	0.015388	-0.1075	0.0383735
323	Q62812	MYH9_RAT	Myosin-9	Myh9	2	16	20	0.0082	X / Y	0.7252	TRUE	0.6053	0.8689	0.0377716	0.00205307	-0.1395	0.00616298
324	P13832, P18666	ML12B_RAT, MRLCA_RAT	Myosin regulatory light chain 12B, Myosin regulatory light chain RLC-A	Myl12b, Rlc-a	2	3	4	0.1047	X / Y	0.6893	FALSE	0.4829	0.9838	0.147825	0.00126713	-0.1616	0.0238814
325	Q64119	MYL6_RAT	Myosin light polypeptide 6	Myl6	2	5	6	0.053	X / Y	0.7299	FALSE	0.5304	1.0043	0.161927	0.00436	-0.1368	0.0192175
326	P20689	MYLK2_RAT	Myosin light chain kinase 2, skeletal/cardiac muscle	Mylk2	2	2	2	0.0164	X / Y	0.7654	TRUE	0.6589	0.8889	0.037013	0.0024531	-0.1161	0.00422633
327	Q9Z2G8	NP1L1_RAT	Nucleosome assembly protein 1-like 1	Nap1l1	2	1	4	0.0256	X / Y	0.7496	FALSE	0.6261	0.8975	0.0547726	0.00139297	-0.1252	0.00611735
328	Q5U2Z3	NP1L4_RAT	Nucleosome assembly protein 1-like 4	Nap1l4	2	3	5	0.0259	X / Y	0.6412	TRUE	0.5744	0.7158	2.66568e-05	0.00473482	-0.193	0.00228162
329	P13383	NUCL_RAT	Nucleolin	Ncl	2	15	27	0.0631	X / Y	0.7212	FALSE	0.5818	0.8939	0.0639848	0.0037648	-0.142	0.00869723
330	Q62940	NEDD4_RAT	E3 ubiquitin-protein ligase NEDD4	Nedd4	2	3	4	0.0101	X / Y	0.7277	TRUE	0.6321	0.8377	0.01199	0.000365165	-0.1381	0.00374006
331	P00758	KLK1_RAT	Kallikrein-1	Ngfg	2	3	4	0.0383	X / Y	0.4483	TRUE	0.3259	0.6165	0.00590884	2.01382e-06	-0.3485	0.0191578
332	Q7TQ94	NIT1_RAT	Nitrilase homolog 1	Nit1	2	5	9	0.0377	X / Y	0.7554	TRUE	0.6462	0.8831	0.0362421	0.00585901	-0.1218	0.00460023
333	Q497B0	NIT2_RAT	Omega-amidase NIT2	Nit2	2	9	13	0.0399	X / Y	0.6137	TRUE	0.5811	0.6481	1.84255e-19	5.47285e-05	-0.212	0.000561776
334	Q05982	NDKA_RAT	Nucleoside diphosphate kinase A	Nme1	2	4	7	0.0789	X / Y	1.0487	FALSE	0.7632	1.4409	0.440564	0.0110231	0.0206	0.0190464
335	P19804	NDKB_RAT	Nucleoside diphosphate kinase B	Nme2	2	3	29	0.0789	X / Y	0.7919	FALSE	0.6704	0.9354	0.0806358	0.0591077	-0.1013	0.00523153
336	P86172	NMRL1_RAT	NmrA-like family domain-containing protein 1	Nmral1	2	2	2	0.06	X / Y	0.7249	TRUE	0.6129	0.8575	0.0276887	0.000985267	-0.1397	0.00531743
337	P13084	NPM_RAT	Nucleophosmin	Npm1	2	3	3	0.0308	X / Y	1.1761	FALSE	0.9123	1.5163	0.261553	0.227322	0.0705	0.0121722
338	O35987	NSF1C_RAT	NSFL1 cofactor p47	Nsfl1c	2	7	7	0.0459	X / Y	0.8792	FALSE	0.6726	1.1492	0.315342	0.0445995	-0.0559	0.0135301
339	Q9JI85	NUCB2_RAT	Nucleobindin-2	Nucb2	2	6	7	0.0357	X / Y	0.6816	FALSE	0.5001	0.929	0.107896	0.00661586	-0.1665	0.0180856
340	Q63525	NUDC_RAT	Nuclear migration protein nudC	Nudc	2	3	4	0.0331	X / Y	0.9254	FALSE	0.7402	1.1569	0.364262	0.157192	-0.0337	0.00940243
341	Q6AY63	NUDT5_RAT	ADP-sugar pyrophosphatase	Nudt5	2	4	8	0.0411	X / Y	0.7798	FALSE	0.668	0.9102	0.0538383	0.00269818	-0.108	0.00451042
342	P61972	NTF2_RAT	Nuclear transport factor 2	Nutf2	2	2	2	0.063	X / Y	0.6675	TRUE	0.5847	0.7621	0.00113977	0.000154562	-0.1755	0.00331003
343	A0JPJ7	OLA1_RAT	Obg-like ATPase 1	Ola1	2	9	14	0.0278	X / Y	1.1405	FALSE	1.0124	1.2849	0.134961	0.406578	0.0571	0.00267951
344	P97608	OPLA_RAT	5-oxoprolinase	Oplah	2	6	6	0.0132	X / Y	0.8259	TRUE	0.759	0.8988	0.0118278	0.00767925	-0.0831	0.00134732
345	P02764	A1AG_RAT	Alpha-1-acid glycoprotein	Orm1	2	3	4	0.0439	X / Y	6.8488	TRUE	3.9485	11.8796	0.000238287	8.74916e-09	0.8356	0.0572099
346	Q9WVS2	OSGEP_RAT	Probable tRNA N6-adenosine threonylcarbamoyltransferase	Osgep	2	2	3	0.0269	X / Y	0.6842	TRUE	0.5634	0.831	0.0254268	0.000912537	-0.1648	0.00712364
347	Q6P686	OSTF1_RAT	Osteoclast-stimulating factor 1	Ostf1	2	3	6	0.1355	X / Y	0.6123	TRUE	0.523	0.7169	0.000935747	0.000319862	-0.213	0.00469255
348	B2RYG6	OTUB1_RAT	Ubiquitin thioesterase OTUB1	Otub1	2	6	8	0.0554	X / Y	0.9269	FALSE	0.8299	1.0353	0.246375	0.15442	-0.0329	0.00230728
349	B2GV06	SCOT1_RAT	Succinyl-CoA:3-ketoacid coenzyme A transferase 1, mitochondrial	Oxct1	2	2	2	0.0212	X / Y	0.4581	TRUE	0.3204	0.6549	0.0144808	9.68454e-06	-0.339	0.024098
350	P01835	KACB_RAT	Ig kappa chain C region, B allele		2	1	3	0.1226	X / Y	4.3897	TRUE	2.2239	8.6644	0.014798	3.21513e-09	0.6424	0.0872073
351	P01836	KACA_RAT	Ig kappa chain C region, A allele		2	1	1	0.1226	X / Y	41.4602	FALSE	14.2579	120.561	0.000241993	0.00372271	1.6176	0.214902
352	P02761	MUP_RAT	Major urinary protein		2	5	5	0.0884	X / Y	2.9531	TRUE	2.4523	3.5563	2.83186e-09	1.88186e-07	0.4703	0.006515
353	P08932	KNT2_RAT	T-kininogen 2		2	2	2	0.0256	X / Y	4.9658	TRUE	2.286	10.7868	0.0194228	2.55989e-08	0.696	0.113506
354	P11517	HBB2_RAT	Hemoglobin subunit beta-2		2	3	20	0.0544	X / Y	1.2885	TRUE	1.1251	1.4757	0.0307741	0.000380594	0.1101	0.00346829
355	P20759	IGHG1_RAT	Ig gamma-1 chain C region		2	1	1	0.0368	X / Y	8.9642	TRUE	2.9853	26.9177	0.0230389	4.50441e-09	0.9525	0.228031
356	P32821, P32822	TRYA_RAT, TRYB_RAT	Trypsin V-A, Trypsin V-B		2	6	26	0.0813	X / Y	0.753	FALSE	0.6072	0.9337	0.093632	0.000987553	-0.1232	0.00873079
357	P04785	PDIA1_RAT	Protein disulfide-isomerase	P4hb	2	30	108	0.0255	X / Y	0.7592	FALSE	0.6338	0.9095	0.0636036	0.00355943	-0.1196	0.00615104
358	P56571	ES1_RAT	ES1 protein homolog, mitochondrial		2	2	2	0.0376	X / Y	0.4007	TRUE	0.2675	0.6002	0.0118126	9.83645e-07	-0.3972	0.0308019
359	Q9EPH8	PABP1_RAT	Polyadenylate-binding protein 1	Pabpc1	2	12	14	0.0267	X / Y	1.3665	FALSE	1.1229	1.6631	0.0559144	0.005293	0.1356	0.00727515
360	P63004	LIS1_RAT	Platelet-activating factor acetylhydrolase IB subunit alpha	Pafah1b1	2	5	7	0.0415	X / Y	0.6844	TRUE	0.5873	0.7976	0.00661487	0.00044398	-0.1647	0.00441747
361	P51583	PUR6_RAT	Multifunctional protein ADE2 [Includes: Phosphoribosylaminoimidazole-succinocarboxamide synthase	Paics	2	2	2	0.0329	X / Y	1.278	FALSE	0.955	1.7104	0.199937	0.0516667	0.1065	0.0160164
362	O88767	PARK7_RAT	Protein DJ-1	Park7	2	12	29	0.037	X / Y	0.7172	TRUE	0.6265	0.821	0.00696617	0.000559289	-0.1444	0.00344778
363	Q68G31	PBLD_RAT	Phenazine biosynthesis-like domain-containing protein	Pbld	2	5	10	0.0833	X / Y	0.7872	TRUE	0.7125	0.8696	0.00813837	0.00103195	-0.1039	0.00187121
364	P52873	PYC_RAT	Pyruvate carboxylase, mitochondrial	Pc	2	2	2	0.0127	X / Y	0.6635	TRUE	0.5982	0.736	3.75789e-05	0.000175699	-0.1781	0.00202434
365	Q62785	HAP28_RAT	28 kDa heat- and acid-stable phosphoprotein	Pdap1	2	2	4	0.116	X / Y	1.2218	FALSE	0.6929	2.1546	0.361983	0.0796189	0.087	0.0606928
366	Q9QZA2	PDC6I_RAT	Programmed cell death 6-interacting protein	Pdcd6ip	2	9	10	0.0115	X / Y	0.7799	FALSE	0.6667	0.9123	0.0564455	0.040709	-0.108	0.00463792
367	P11598	PDIA3_RAT	Protein disulfide-isomerase A3	Pdia3	2	18	34	0.0277	X / Y	0.6894	TRUE	0.5865	0.8102	0.0106527	0.00132891	-0.1616	0.00492331
368	P38659	PDIA4_RAT	Protein disulfide-isomerase A4	Pdia4	2	4	4	0.0124	X / Y	0.75	FALSE	0.554	1.0154	0.171141	0.00577184	-0.1249	0.017307
369	Q63081	PDIA6_RAT	Protein disulfide-isomerase A6	Pdia6	2	12	21	0.0227	X / Y	1.2343	FALSE	0.8933	1.7054	0.257512	0.0484929	0.0914	0.0197139
370	P52944	PDLI1_RAT	PDZ and LIM domain protein 1	Pdlim1	2	2	3	0.0459	X / Y	0.8983	FALSE	0.8176	0.9869	0.127155	0.028695	-0.0466	0.00167107
371	O35331	PDXK_RAT	Pyridoxal kinase	Pdxk	2	3	5	0.0449	X / Y	0.7328	TRUE	0.6468	0.8303	0.00642061	0.00313932	-0.135	0.00294381
372	P31044	PEBP1_RAT	Phosphatidylethanolamine-binding protein 1	Pebp1	2	7	13	0.0695	X / Y	0.796	TRUE	0.6962	0.9102	0.0443517	0.0152775	-0.0991	0.00338816
373	Q9WVK3	PECR_RAT	Peroxisomal trans-2-enoyl-CoA reductase	Pecr	2	2	3	0.0297	X / Y	0.1518	TRUE	0.0993	0.232	4.37827e-06	2.85902e-09	-0.8188	0.0339177
374	Q5I0D7	PEPD_RAT	Xaa-Pro dipeptidase	Pepd	2	6	6	0.0224	X / Y	0.7281	FALSE	0.6203	0.8546	0.0238337	0.0130877	-0.1378	0.00484356
375	B0BN18	PFD2_RAT	Prefoldin subunit 2	Pfdn2	2	2	2	0.0974	X / Y	0.7764	FALSE	0.5813	1.037	0.190952	0.00700062	-0.1099	0.0157954
376	P30835	PFKAL_RAT	ATP-dependent 6-phosphofructokinase, liver type	Pfkl	2	2	2	0.0218	X / Y	0.883	FALSE	0.6973	1.1182	0.299158	0.208314	-0.054	0.0105206
377	P62963	PROF1_RAT	Profilin-1	Pfn1	2	9	23	0.0857	X / Y	0.7082	TRUE	0.6266	0.8003	0.00239347	0.000520877	-0.1499	0.00282214
378	P25113	PGAM1_RAT	Phosphoglycerate mutase 1	Pgam1	2	9	15	0.0433	X / Y	0.8375	FALSE	0.7044	0.9958	0.152863	0.00214141	-0.077	0.00565386
379	P85968	6PGD_RAT	6-phosphogluconate dehydrogenase, decarboxylating	Pgd	2	4	4	0.0352	X / Y	0.7318	FALSE	0.6468	0.828	0.00571338	0.0064019	-0.1356	0.00287445
380	P16617	PGK1_RAT	Phosphoglycerate kinase 1	Pgk1	2	13	25	0.0216	X / Y	0.6979	TRUE	0.601	0.8104	0.0080362	0.00121978	-0.1562	0.00421042
381	P85971	6PGL_RAT	6-phosphogluconolactonase	Pgls	2	6	13	0.035	X / Y	0.8161	TRUE	0.7287	0.9141	0.0364996	0.00357419	-0.0882	0.00242285
382	P38652	PGM1_RAT	Phosphoglucomutase-1	Pgm1	2	8	11	0.0142	X / Y	0.8343	TRUE	0.7585	0.9176	0.0284837	0.0204738	-0.0787	0.00170866
383	O08651	SERA_RAT	D-3-phosphoglycerate dehydrogenase	Phgdh	2	11	24	0.0225	X / Y	0.7615	TRUE	0.6863	0.845	0.00439956	0.00160732	-0.1183	0.00203969
384	P11980	KPYM_RAT	Pyruvate kinase PKM	Pkm	2	14	20	0.0207	X / Y	0.7091	TRUE	0.6274	0.8016	0.00251813	0.000410743	-0.1493	0.00283228
385	P04055	PA21B_RAT	Phospholipase A2	Pla2g1b	2	6	25	0.0685	X / Y	0.4222	TRUE	0.276	0.6458	0.0212316	7.95745e-05	-0.3745	0.0340615
386	P54319	PLAP_RAT	Phospholipase A-2-activating protein	Plaa	2	2	2	0.0113	X / Y	0.8411	FALSE	0.7569	0.9346	0.0503769	0.0141119	-0.0752	0.00209737
387	Q63598	PLST_RAT	Plastin-3	Pls3	2	2	3	0.0143	X / Y	0.7321	TRUE	0.6278	0.8538	0.0212407	0.00324261	-0.1354	0.00445486
388	P27657	LIPP_RAT	Pancreatic triacylglycerol lipase	Pnlip	2	22	203	0.0344	X / Y	0.771	TRUE	0.6727	0.8836	0.0282043	0.00193369	-0.113	0.00350637
389	P54316	LIPR1_RAT	Inactive pancreatic lipase-related protein 1	Pnliprp1	2	25	73	0.0486	X / Y	0.7887	FALSE	0.647	0.9614	0.115344	0.0118656	-0.1031	0.00739751
390	P54318	LIPR2_RAT	Pancreatic lipase-related protein 2	Pnliprp2	2	2	3	0.0235	X / Y	0.7397	FALSE	0.6081	0.8998	0.0619433	0.0155104	-0.1309	0.00724051
391	P85973	PNPH_RAT	Purine nucleoside phosphorylase	Pnp	2	9	10	0.0381	X / Y	0.6777	TRUE	0.5711	0.8041	0.0114719	0.000911273	-0.169	0.00551948
392	P35433	PUR1_RAT	Amidophosphoribosyltransferase	Ppat	2	3	3	0.0251	X / Y	0.7487	FALSE	0.6774	0.8276	0.00193569	0.0223104	-0.1257	0.00189297
393	P10111	PPIA_RAT	Peptidyl-prolyl cis-trans isomerase A	Ppia	2	9	24	0.1098	X / Y	0.7139	TRUE	0.6543	0.7789	5.4945e-05	0.00049804	-0.1464	0.00143227
394	P24368	PPIB_RAT	Peptidyl-prolyl cis-trans isomerase B	Ppib	2	3	4	0.037	X / Y	0.9603	FALSE	0.7511	1.2278	0.43458	0.12794	-0.0176	0.0113852
395	Q6DGG0	PPID_RAT	Peptidyl-prolyl cis-trans isomerase D	Ppid	2	4	6	0.0324	X / Y	0.8871	FALSE	0.7781	1.0113	0.18033	0.295339	-0.052	0.00323982
396	P63088, P62138, P62142	PP1A_RAT, PP1B_RAT, PP1G_RAT	Serine/threonine-protein phosphatase PP1-alpha catalytic subunit, Serine/threonine-protein phosphatase PP1-beta catalytic subunit, Serine/threonine-protein phosphatase PP1-gamma catalytic subunit	Ppp1ca, Ppp1cb, Ppp1cc	3	5	7	0.052	X / Y	0.9338	FALSE	0.8279	1.0533	0.284686	0.368715	-0.0297	0.00273296
397	Q5HZV9	PP1R7_RAT	Protein phosphatase 1 regulatory subunit 7	Ppp1r7	2	2	3	0.05	X / Y	0.7946	FALSE	0.6565	0.9617	0.114166	0.00903759	-0.0999	0.00687053
398	P63331	PP2AA_RAT	Serine/threonine-protein phosphatase 2A catalytic subunit alpha isoform	Ppp2ca	2	3	3	0.0421	X / Y	1.0136	FALSE	0.9475	1.0843	0.420744	0.634693	0.0059	0.000857554
399	Q4QQT4	2AAB_RAT	Serine/threonine-protein phosphatase 2A 65 kDa regulatory subunit A beta isoform	Ppp2r1b	2	2	3	0.02	X / Y	0.582	TRUE	0.5059	0.6694	5.50381e-05	1.34951e-05	-0.2351	0.00369587
400	P63329	PP2BA_RAT	Serine/threonine-protein phosphatase 2B catalytic subunit alpha isoform	Ppp3ca	2	6	6	0.0192	X / Y	0.9735	FALSE	0.8898	1.0651	0.382494	0.645717	-0.0117	0.0015248
401	Q64620	PPP6_RAT	Serine/threonine-protein phosphatase 6 catalytic subunit	Ppp6c	2	2	3	0.0295	X / Y	0.61	TRUE	0.5503	0.6762	8.13413e-07	3.93004e-05	-0.2147	0.00200422
402	Q63716	PRDX1_RAT	Peroxiredoxin-1	Prdx1	2	7	19	0.0452	X / Y	1.5528	TRUE	1.3672	1.7636	0.000272809	0.000204066	0.1911	0.00305617
403	P35704	PRDX2_RAT	Peroxiredoxin-2	Prdx2	2	4	18	0.0909	X / Y	0.8247	FALSE	0.7416	0.9172	0.0348785	0.107566	-0.0837	0.0021301
404	Q9Z0V6	PRDX3_RAT	Thioredoxin-dependent peroxide reductase, mitochondrial	Prdx3	2	3	4	0.0311	X / Y	0.5697	FALSE	0.3304	0.9822	0.150797	7.69195e-06	-0.2444	0.0559618
405	Q9Z0V5	PRDX4_RAT	Peroxiredoxin-4	Prdx4	2	7	16	0.0769	X / Y	0.9057	FALSE	0.6979	1.1754	0.352008	0.00803509	-0.043	0.0128125
406	Q9R063	PRDX5_RAT	Peroxiredoxin-5, mitochondrial	Prdx5	2	10	18	0.0845	X / Y	0.587	TRUE	0.5148	0.6692	2.41486e-05	3.27835e-05	-0.2314	0.00324235
407	O35244	PRDX6_RAT	Peroxiredoxin-6	Prdx6	2	5	6	0.1027	X / Y	0.761	TRUE	0.6962	0.8319	0.00108043	0.0125334	-0.1186	0.00149525
408	O70196	PPCE_RAT	Prolyl endopeptidase	Prep	2	2	3	0.0169	X / Y	0.8861	FALSE	0.8151	0.9633	0.0738154	0.0347737	-0.0525	0.00131607
409	P27791	KAPCA_RAT	cAMP-dependent protein kinase catalytic subunit alpha	Prkaca	2	1	1	0.0256	X / Y	0.7528	TRUE	0.6664	0.8503	0.0098782	0.00116323	-0.1233	0.00279967
410	P68182	KAPCB_RAT	cAMP-dependent protein kinase catalytic subunit beta	Prkacb	2	2	4	0.0256	X / Y	1.1988	FALSE	1.0118	1.4203	0.142457	0.219024	0.0787	0.00542203
411	P09456	KAP0_RAT	cAMP-dependent protein kinase type I-alpha regulatory subunit [Cleaved into: cAMP-dependent protein kinase type I-alpha regulatory subunit, N-terminally processed]	Prkar1a	2	2	3	0.0315	X / Y	0.959	FALSE	0.7687	1.1964	0.424919	0.0227474	-0.0182	0.00923037
412	P12368	KAP2_RAT	cAMP-dependent protein kinase type II-alpha regulatory subunit	Prkar2a	2	2	2	0.0399	X / Y	0.8043	TRUE	0.7271	0.8897	0.0154407	0.0167887	-0.0946	0.00191949
413	Q3T1I4	PRRC1_RAT	Protein PRRC1	Prrc1	2	4	4	0.0339	X / Y	1.1371	FALSE	0.6027	2.1453	0.419832	0.00250531	0.0558	0.0760165
414	P00762	TRY1_RAT	Anionic trypsin-1	Prss1	2	3	77	0.0813	X / Y	0.6757	TRUE	0.5589	0.8169	0.0194148	0.000181769	-0.1702	0.00678939
415	P00763	TRY2_RAT	Anionic trypsin-2	Prss2	2	6	11	0.0813	X / Y	0.7799	FALSE	0.5671	1.0724	0.217514	0.0300055	-0.108	0.0191374
416	P10960	SAP_RAT	Sulfated glycoprotein 1	Psap	2	2	2	0.0271	X / Y	0.9933	FALSE	0.71	1.3896	0.491966	0.308897	-0.0029	0.0212646
417	P18420	PSA1_RAT	Proteasome subunit alpha type-1	Psma1	2	4	4	0.0456	X / Y	0.8211	FALSE	0.529	1.2743	0.326897	0.0160383	-0.0856	0.0364411
418	P17220	PSA2_RAT	Proteasome subunit alpha type-2	Psma2	2	2	7	0.0598	X / Y	0.9022	FALSE	0.6765	1.2031	0.360329	0.00846415	-0.0447	0.0156285
419	P34064	PSA5_RAT	Proteasome subunit alpha type-5	Psma5	2	2	2	0.0415	X / Y	0.9052	FALSE	0.7838	1.0455	0.244672	0.0376108	-0.0432	0.00391208
420	P60901	PSA6_RAT	Proteasome subunit alpha type-6	Psma6	2	2	2	0.0447	X / Y	0.9722	FALSE	0.7427	1.2727	0.458356	0.145186	-0.0122	0.0136766
421	P18421	PSB1_RAT	Proteasome subunit beta type-1	Psmb1	2	2	2	0.0583	X / Y	1.2015	FALSE	0.9349	1.5442	0.232157	0.168979	0.0797	0.0118722
422	B0BN93	PSD13_RAT	26S proteasome non-ATPase regulatory subunit 13	Psmd13	2	2	2	0.0399	X / Y	0.4024	TRUE	0.2612	0.6201	0.0176386	3.97853e-07	-0.3953	0.035259
423	Q63798	PSME2_RAT	Proteasome activator complex subunit 2	Psme2	2	2	2	0.0966	X / Y	0.6383	TRUE	0.5483	0.7431	0.00157721	0.000326807	-0.195	0.00436171
424	Q00438	PTBP1_RAT	Polypyrimidine tract-binding protein 1	Ptbp1	2	3	7	0.036	X / Y	1.7129	TRUE	1.2958	2.2643	0.0268981	0.00559655	0.2337	0.0146889
425	Q63530	PTER_RAT	Phosphotriesterase-related protein	Pter	2	4	6	0.043	X / Y	1.0762	FALSE	0.968	1.1965	0.244027	0.349532	0.0319	0.00211717
426	P83868	TEBP_RAT	Prostaglandin E synthase 3	Ptges3	2	3	6	0.05	X / Y	0.9401	FALSE	0.8309	1.0636	0.308279	0.141368	-0.0268	0.00287301
427	P06302	PTMA_RAT	Prothymosin alpha [Cleaved into: Prothymosin alpha, N-terminally processed; Thymosin alpha]	Ptma	2	3	5	0.125	X / Y	0.5368	TRUE	0.3714	0.7758	0.0455736	0.000539721	-0.2702	0.0255851
428	P04550	PTMS_RAT	Parathymosin	Ptms	2	3	11	0.1078	X / Y	0.7268	FALSE	0.4899	1.0785	0.209389	0.000571021	-0.1386	0.0293662
429	P81718	PTN6_RAT	Tyrosine-protein phosphatase non-receptor type 6	Ptpn6	2	3	3	0.0147	X / Y	1.295	FALSE	1.0687	1.5693	0.0891304	0.0548774	0.1123	0.00695756
430	P86252	PURA_RAT	Transcriptional activator protein Pur-alpha	Pura	2	5	10	0.0725	X / Y	0.6014	TRUE	0.491	0.7365	0.00604752	6.00342e-05	-0.2209	0.00774688
431	Q68A21	PURB_RAT	Transcriptional activator protein Pur-beta	Purb	2	4	10	0.054	X / Y	0.8848	FALSE	0.8024	0.9756	0.105217	0.029492	-0.0531	0.0018009
432	P53534	PYGB_RAT	Glycogen phosphorylase, brain form	Pygb	2	5	6	0.0143	X / Y	0.685	TRUE	0.5994	0.7829	0.00230048	0.000422965	-0.1643	0.00336152
433	Q00715	H2B1_RAT	Histone H2B type 1		2	2	2	0.08	X / Y	0.7207	TRUE	0.6196	0.8383	0.0151102	0.000796261	-0.1423	0.00430948
434	Q5U2Q3	CK054_RAT	Ester hydrolase C11orf54 homolog		2	5	9	0.0508	X / Y	0.5987	TRUE	0.5551	0.6457	5.68333e-12	4.97037e-05	-0.2228	0.00107731
435	P11348	DHPR_RAT	Dihydropteridine reductase	Qdpr	2	4	5	0.0747	X / Y	0.8214	TRUE	0.7567	0.8917	0.00830663	0.0108239	-0.0854	0.00127206
436	P62494, O35509	RB11A_RAT, RB11B_RAT	Ras-related protein Rab-11A, Ras-related protein Rab-11B	Rab11a, Rab11b	2	2	2	0.0507	X / Y	1.3472	TRUE	1.1485	1.5803	0.0309066	0.00124623	0.1294	0.00480305
437	P61107	RAB14_RAT	Ras-related protein Rab-14	Rab14	2	1	1	0.0512	X / Y	1.7821	TRUE	1.4466	2.1955	0.00280247	1.98497e-05	0.2509	0.00820676
438	Q6NYB7	RAB1A_RAT	Ras-related protein Rab-1A	Rab1A	2	3	6	0.0537	X / Y	1.3467	TRUE	1.1684	1.5523	0.0180567	0.00494075	0.1293	0.00380548
439	P05712	RAB2A_RAT	Ras-related protein Rab-2A	Rab2a	2	3	4	0.0519	X / Y	1.4835	TRUE	1.2704	1.7324	0.00549843	0.000776264	0.1713	0.0045377
440	Q63941, P63012, P62824, Q63942	RAB3A_RAT, RAB3B_RAT, RAB3C_RAT, RAB3D_RAT	GTP-binding protein Rab-3D, Ras-related protein Rab-3A, Ras-related protein Rab-3B, Ras-related protein Rab-3C	Rab3a, Rab3b, Rab3c, Rab3d	4	1	1	0.0497	X / Y	1.796	TRUE	1.4264	2.2614	0.00552292	2.13914e-05	0.2543	0.0100139
441	Q4KMA2	RD23B_RAT	UV excision repair protein RAD23 homolog B	Rad23b	2	4	4	0.0193	X / Y	0.9121	FALSE	0.7344	1.1326	0.33543	0.0136402	-0.04	0.0088485
442	P62828	RAN_RAT	GTP-binding nuclear protein Ran	Ran	2	7	17	0.0509	X / Y	0.5077	TRUE	0.4332	0.5952	9.90709e-06	5.0655e-06	-0.2944	0.00475885
443	P40329	SYRC_RAT	Arginine--tRNA ligase, cytoplasmic	Rars	2	6	6	0.0152	X / Y	0.9682	FALSE	0.7676	1.2212	0.444614	0.0308302	-0.014	0.0101679
444	O88350	RBBP9_RAT	Putative hydrolase RBBP9	Rbbp9	2	3	4	0.0753	X / Y	0.5949	TRUE	0.474	0.7467	0.0111422	0.000205656	-0.2256	0.00974008
445	Q27W01	RBM8A_RAT	RNA-binding protein 8A	Rbm8a	2	2	2	0.1092	X / Y	0.8836	FALSE	0.7008	1.1142	0.296788	0.0700132	-0.0537	0.0101348
446	P04916	RET4_RAT	Retinol-binding protein 4	Rbp4	2	2	2	0.0498	X / Y	3.9545	TRUE	2.0333	7.691	0.0193742	1.81656e-06	0.5971	0.0834577
447	P10758	LITH_RAT	Lithostathine	Reg1	2	5	21	0.103	X / Y	0.51	FALSE	0.2714	0.9585	0.142953	0.000214095	-0.2924	0.0750836
448	Q5U1X1	ORN_RAT	Oligoribonuclease, mitochondrial	Rexo2	2	3	6	0.0759	X / Y	0.6564	TRUE	0.5958	0.7231	6.88741e-06	9.23655e-05	-0.1828	0.00176879
449	P61589	RHOA_RAT	Transforming protein RhoA	Rhoa	2	7	9	0.0622	X / Y	0.748	TRUE	0.629	0.8894	0.0467906	0.00125408	-0.1261	0.00565646
450	P00684	RNS1B_RAT	Ribonuclease pancreatic beta-type	Rnase1	2	6	37	0.0658	X / Y	0.5445	FALSE	0.3307	0.8966	0.111446	3.26971e-06	-0.264	0.04692
451	P29315	RINI_RAT	Ribonuclease inhibitor	Rnh1	2	20	79	0.0329	X / Y	0.7561	TRUE	0.687	0.8322	0.00177574	0.00132361	-0.1214	0.00173376
452	O09175	AMPB_RAT	Aminopeptidase B	Rnpep	2	10	16	0.02	X / Y	0.7852	TRUE	0.7265	0.8486	0.000924634	0.0015546	-0.105	0.00113815
453	P62907	RL10A_RAT	60S ribosomal protein L10a	Rpl10a	2	2	3	0.0599	X / Y	1.0301	FALSE	0.6754	1.5713	0.471964	0.197503	0.0129	0.0336192
454	P19945	RLA0_RAT	60S acidic ribosomal protein P0	Rplp0	2	2	5	0.0347	X / Y	0.5868	TRUE	0.464	0.7421	0.011603	0.000117296	-0.2315	0.010403
455	P02401	RLA2_RAT	60S acidic ribosomal protein P2	Rplp2	2	4	8	0.1652	X / Y	0.7931	FALSE	0.5217	1.2058	0.290062	0.00473078	-0.1007	0.0331042
456	P63326	RS10_RAT	40S ribosomal protein S10	Rps10	2	2	4	0.0545	X / Y	0.6014	FALSE	0.3695	0.9789	0.148317	0.00227269	-0.2208	0.044762
457	P17074	RS19_RAT	40S ribosomal protein S19	Rps19	2	4	4	0.0483	X / Y	1.4062	FALSE	0.6235	3.1716	0.337566	0.00543507	0.148	0.124774
458	P0CG51, P62982, P62986, Q63429	RL40_RAT, RS27A_RAT, UBB_RAT, UBC_RAT	Polyubiquitin-B [Cleaved into: Ubiquitin], Polyubiquitin-C [Cleaved into: Ubiquitin; Ubiquitin-related], Ubiquitin-40S ribosomal protein S27a, Ubiquitin-60S ribosomal protein L40	Rps27a, Uba52, Ubb, Ubc	4	4	12	0.0749	X / Y	1.0677	FALSE	0.8928	1.2769	0.35715	0.209959	0.0284	0.00603699
459	P62909	RS3_RAT	40S ribosomal protein S3	Rps3	2	3	3	0.037	X / Y	0.6854	FALSE	0.459	1.0234	0.173009	0.0835138	-0.1641	0.0303104
460	Q6B345	S10AB_RAT	Protein S100-A11	S100a11	2	2	5	0.1122	X / Y	0.6717	TRUE	0.5481	0.8231	0.025128	0.00178984	-0.1728	0.00779414
461	Q6AXQ0	SAE1_RAT	SUMO-activating enzyme subunit 1	Sae1	2	3	3	0.0229	X / Y	0.6777	FALSE	0.5846	0.7856	0.00422533	0.00455044	-0.169	0.00411653
462	Q5HZY2	SAR1B_RAT	GTP-binding protein SAR1b	Sar1b	2	2	3	0.0556	X / Y	0.8657	FALSE	0.6142	1.2201	0.337128	0.164769	-0.0626	0.0222151
463	Q64380	SARDH_RAT	Sarcosine dehydrogenase, mitochondrial	Sardh	2	3	3	0.0163	X / Y	0.4451	TRUE	0.3041	0.6514	0.0167678	1.31718e-06	-0.3515	0.0273529
464	Q6P799	SYSC_RAT	Serine--tRNA ligase, cytoplasmic	Sars	2	10	21	0.0156	X / Y	0.8023	TRUE	0.71	0.9066	0.0357611	0.00634524	-0.0957	0.00281802
465	Q68FT9	SCLY_RAT	Selenocysteine lyase	Scly	2	2	2	0.0255	X / Y	0.7964	TRUE	0.7103	0.8929	0.0232778	0.0133398	-0.0989	0.00246719
466	Q920A6	RISC_RAT	Retinoid-inducible serine carboxypeptidase	Scpep1	2	3	4	0.0398	X / Y	0.7205	FALSE	0.5629	0.9223	0.0921898	0.0048309	-0.1424	0.0115019
467	Q6AYR8	SCRN2_RAT	Secernin-2	Scrn2	2	3	3	0.0402	X / Y	1.0554	FALSE	0.8902	1.2513	0.375713	0.452646	0.0234	0.00546686
468	Q9Z2Q1	SC31A_RAT	Protein transport protein Sec31A	Sec31a	2	7	8	0.0088	X / Y	1.558	FALSE	1.0341	2.3472	0.13964	0.00063109	0.1926	0.031678
469	Q8VIF7	SBP1_RAT	Selenium-binding protein 1	Selenbp1	2	16	34	0.0297	X / Y	0.6931	TRUE	0.5928	0.8103	0.00949619	0.00154669	-0.1592	0.00460783
470	P17475	A1AT_RAT	Alpha-1-antiproteinase	Serpina1	2	13	31	0.0438	X / Y	3.4311	TRUE	2.1188	5.5564	0.00527	6.30313e-08	0.5354	0.0438287
471	P05545	SPA3K_RAT	Serine protease inhibitor A3K	Serpina3k	2	14	26	0.024	X / Y	4.1558	TRUE	2.7492	6.282	0.000282844	3.97297e-08	0.6187	0.0322009
472	P05544	SPA3L_RAT	Serine protease inhibitor A3L	Serpina3l	2	13	22	0.0242	X / Y	3.6011	TRUE	2.4055	5.391	0.000748114	6.97684e-08	0.5564	0.0307062
473	Q63556	SPA3M_RAT	Serine protease inhibitor A3M	Serpina3m	2	4	4	0.0291	X / Y	2.5665	TRUE	1.8738	3.5153	0.00136706	3.03423e-07	0.4093	0.0186659
474	P09006	SPA3N_RAT	Serine protease inhibitor A3N	Serpina3n	2	5	8	0.0502	X / Y	1.2537	FALSE	0.8279	1.8985	0.292941	3.71061e-05	0.0982	0.0324781
475	P31211	CBG_RAT	Corticosteroid-binding globulin	Serpina6	2	3	3	0.0253	X / Y	2.4488	TRUE	1.7236	3.4791	0.00538282	6.55508e-07	0.389	0.0232616
476	Q4G075	ILEUA_RAT	Leukocyte elastase inhibitor A	Serpinb1a	2	16	61	0.0343	X / Y	0.4687	TRUE	0.3546	0.6195	0.00329918	1.28919e-06	-0.3291	0.0146747
477	Q6P734	IC1_RAT	Plasma protease C1 inhibitor	Serping1	2	5	6	0.0337	X / Y	1.9683	TRUE	1.6123	2.4028	0.000344057	5.38887e-06	0.2941	0.00750668
478	Q63945	SET_RAT	Protein SET	Set	2	2	5	0.0346	X / Y	0.9846	FALSE	0.8065	1.2019	0.468905	0.236457	-0.0068	0.00750418
479	Q6PEC4	SKP1_RAT	S-phase kinase-associated protein 1	Skp1	2	2	2	0.0736	X / Y	0.7222	TRUE	0.6065	0.8599	0.0311289	0.000275432	-0.1414	0.00574824
480	P07632	SODC_RAT	Superoxide dismutase [Cu-Zn]	Sod1	2	9	17	0.1299	X / Y	0.6668	TRUE	0.5588	0.7956	0.010877	0.000339318	-0.176	0.00588423
481	P07895	SODM_RAT	Superoxide dismutase [Mn], mitochondrial	Sod2	2	2	10	0.0631	X / Y	0.3434	TRUE	0.2053	0.5745	0.0188933	2.62972e-06	-0.4642	0.0499442
482	P09656	ISK3_RAT	Serine protease inhibitor Kazal-type 3	Spink3	2	2	4	0.1392	X / Y	0.5036	TRUE	0.3436	0.7379	0.0362845	3.04175e-05	-0.298	0.0275373
483	G3V6S8	SRSF6_RAT	Serine/arginine-rich splicing factor 6	Srsf6	2	3	4	0.0354	X / Y	0.8374	FALSE	0.6267	1.1189	0.270152	0.000805773	-0.0771	0.0158384
484	P50503	F10A1_RAT	Hsc70-interacting protein	St13	2	4	7	0.0408	X / Y	0.7462	FALSE	0.5999	0.9283	0.0899499	0.0127203	-0.1271	0.00898461
485	O35814	STIP1_RAT	Stress-induced-phosphoprotein 1	Stip1	2	12	13	0.035	X / Y	0.8178	FALSE	0.6793	0.9845	0.139184	0.0127651	-0.0874	0.00649556
486	B0LT89	STK24_RAT	Serine/threonine-protein kinase 24	Stk24	2	2	2	0.0348	X / Y	0.9614	FALSE	0.8234	1.1224	0.399602	0.341615	-0.0171	0.00452637
487	Q5XIG8	STRAP_RAT	Serine-threonine kinase receptor-associated protein	Strap	2	2	2	0.0429	X / Y	0.7801	TRUE	0.6893	0.8829	0.022395	0.00308005	-0.1079	0.0028893
488	P13086	SUCA_RAT	Succinyl-CoA ligase [ADP/GDP-forming] subunit alpha, mitochondrial	Suclg1	2	4	4	0.0434	X / Y	0.6148	TRUE	0.497	0.7606	0.0111212	2.33678e-05	-0.2113	0.00853969
489	P61959	SUMO2_RAT	Small ubiquitin-related modifier 2	Sumo2	2	2	5	0.1053	X / Y	0.7347	FALSE	0.5712	0.945	0.110347	0.00035394	-0.1339	0.0119541
490	Q7TP47	HNRPQ_RAT	Heterogeneous nuclear ribonucleoprotein Q	Syncrip	2	3	4	0.0206	X / Y	0.8047	TRUE	0.7255	0.8925	0.0179268	0.0138583	-0.0944	0.00202253
491	P31232	TAGL_RAT	Transgelin	Tagln	2	9	13	0.0448	X / Y	0.8283	FALSE	0.6039	1.1362	0.275587	0.0141274	-0.0818	0.0188387
492	Q5XFX0	TAGL2_RAT	Transgelin-2	Tagln2	2	8	19	0.0955	X / Y	0.776	TRUE	0.6656	0.9047	0.0492177	0.00113664	-0.1102	0.00444361
493	Q9EQS0	TALDO_RAT	Transaldolase	Taldo1	2	13	28	0.0297	X / Y	0.7295	TRUE	0.649	0.82	0.00350851	0.000439891	-0.137	0.00258078
494	Q5XHY5	SYTC_RAT	Threonine--tRNA ligase, cytoplasmic	Tars	2	14	29	0.0115	X / Y	0.7404	TRUE	0.6408	0.8556	0.0188298	0.00442676	-0.1305	0.00394283
495	Q6PEC1	TBCA_RAT	Tubulin-specific chaperone A	Tbca	2	4	4	0.1111	X / Y	0.7488	TRUE	0.6487	0.8645	0.0219864	0.00107046	-0.1256	0.00388897
496	P62870	ELOB_RAT	Transcription elongation factor B polypeptide 2	Tceb2	2	4	4	0.0678	X / Y	0.8772	FALSE	0.7302	1.0538	0.237533	0.0447555	-0.0569	0.00634342
497	Q2LAP6	TES_RAT	Testin	Tes	2	6	8	0.0334	X / Y	1.0544	FALSE	0.9168	1.2126	0.352518	0.265688	0.023	0.00368711
498	P12346	TRFE_RAT	Serotransferrin	Tf	2	31	115	0.0158	X / Y	3.8546	TRUE	2.5593	5.8054	0.000492556	2.43636e-08	0.586	0.0316318
499	P24155	THOP1_RAT	Thimet oligopeptidase	Thop1	2	6	8	0.0189	X / Y	0.8308	TRUE	0.7511	0.9188	0.032875	0.0116944	-0.0805	0.00191478
500	Q9WVA1	TIM8A_RAT	Mitochondrial import inner membrane translocase subunit Tim8 A	Timm8a	2	2	2	0.1546	X / Y	0.8893	FALSE	0.5212	1.5176	0.413147	0.0550726	-0.0509	0.0538631
501	P50137	TKT_RAT	Transketolase	Tkt	2	19	39	0.0417	X / Y	0.6786	TRUE	0.5792	0.7951	0.00719751	0.000213899	-0.1684	0.00473394
502	P62329	TYB4_RAT	Thymosin beta-4	Tmsb4x	2	3	9	0.1591	X / Y	0.7111	FALSE	0.5502	0.9189	0.0918005	0.000159471	-0.1481	0.0124031
503	P48500	TPIS_RAT	Triosephosphate isomerase	Tpi1	2	14	39	0.0361	X / Y	0.6993	TRUE	0.606	0.807	0.0062711	0.00020094	-0.1553	0.00387167
504	P04692	TPM1_RAT	Tropomyosin alpha-1 chain	Tpm1	2	3	4	0.0423	X / Y	1.0077	FALSE	0.656	1.5481	0.492837	0.0597386	0.0033	0.0347676
505	P58775	TPM2_RAT	Tropomyosin beta chain	Tpm2	2			0.0493	X / Y		FALSE			1	1
506	Q63610	TPM3_RAT	Tropomyosin alpha-3 chain	Tpm3	2	7	9	0.0685	X / Y	0.9495	FALSE	0.7291	1.2365	0.422215	0.00845076	-0.0225	0.0131591
507	P09495	TPM4_RAT	Tropomyosin alpha-4 chain	Tpm4	2	4	6	0.0605	X / Y	0.8633	FALSE	0.6231	1.196	0.326008	0.0177275	-0.0638	0.0200457
508	F1MA98	TPR_RAT	Nucleoprotein TPR	Tpr	2	2	3	0.0076	X / Y	1.1117	FALSE	1.0179	1.2141	0.11484	0.27927	0.046	0.00146452
509	P63029	TCTP_RAT	Translationally-controlled tumor protein	Tpt1	2	5	9	0.0814	X / Y	1.8679	TRUE	1.4534	2.4007	0.00638825	0.000101406	0.2714	0.0118773
510	P08426	TRY3_RAT	Cationic trypsin-3	Try3	2	5	54	0.081	X / Y	0.5364	TRUE	0.4288	0.6709	0.00269144	8.60139e-06	-0.2705	0.00944944
511	P12788	TRY4_RAT	Trypsin-4	Try4	2	3	6	0.0931	X / Y	0.8601	FALSE	0.5613	1.318	0.362009	0.0445871	-0.0654	0.0343537
512	P24329	THTR_RAT	Thiosulfate sulfurtransferase	Tst	2	5	12	0.0404	X / Y	0.4913	TRUE	0.4102	0.5883	4.03636e-05	1.35089e-06	-0.3087	0.00613075
513	P02767	TTHY_RAT	Transthyretin	Ttr	2	5	11	0.0612	X / Y	2.5228	TRUE	1.7059	3.7309	0.00901548	1.08929e-07	0.4019	0.0288764
514	P68370	TBA1A_RAT	Tubulin alpha-1A chain	Tuba1a	2			0.0443	X / Y		FALSE			1	1
515	Q6P9V9	TBA1B_RAT	Tubulin alpha-1B chain	Tuba1b	2			0.0443	X / Y		FALSE			1	1
516	Q6AYZ1	TBA1C_RAT	Tubulin alpha-1C chain	Tuba1c	2	1	1	0.0445	X / Y	1.0722	FALSE	0.8664	1.3268	0.371825	0.144818	0.0303	0.00856344
517	Q5XIF6	TBA4A_RAT	Tubulin alpha-4A chain	Tuba4a	2	4	9	0.0446	X / Y	0.8061	FALSE	0.6464	1.0052	0.164417	0.0669705	-0.0936	0.00919103
518	P85108, Q3KRE8	TBB2A_RAT, TBB2B_RAT	Tubulin beta-2A chain, Tubulin beta-2B chain	Tubb2a, Tubb2b	2			0.0337	X / Y		FALSE			1	1
519	Q4QRB4	TBB3_RAT	Tubulin beta-3 chain	Tubb3	2	1	1	0.0333	X / Y	0.6161	TRUE	0.4776	0.7946	0.0285077	0.000100421	-0.2104	0.0122189
520	Q6P9T8	TBB4B_RAT	Tubulin beta-4B chain	Tubb4b	2	2	5	0.027	X / Y	0.6962	TRUE	0.5595	0.8663	0.0488108	0.00039098	-0.1572	0.00901094
521	P69897	TBB5_RAT	Tubulin beta-5 chain	Tubb5	2	3	11	0.027	X / Y	0.9717	FALSE	0.7766	1.2158	0.448993	0.0821371	-0.0125	0.00947496
522	P85834	EFTU_RAT	Elongation factor Tu, mitochondrial	Tufm	2	2	2	0.0221	X / Y	0.9467	FALSE	0.8025	1.1168	0.370047	0.106306	-0.0238	0.0051505
523	Q5RJR2	TWF1_RAT	Twinfilin-1	Twf1	2	2	2	0.0371	X / Y	0.9269	FALSE	0.7523	1.1421	0.358117	0.125783	-0.0329	0.00821624
524	P11232	THIO_RAT	Thioredoxin	Txn	2	4	10	0.1238	X / Y	0.7819	FALSE	0.6367	0.9603	0.115588	0.0101292	-0.1068	0.00796214
525	Q920J4	TXNL1_RAT	Thioredoxin-like protein 1	Txnl1	2	5	9	0.0381	X / Y	0.8221	TRUE	0.7669	0.8812	0.00239905	0.0105383	-0.0851	0.000910369
526	Q5U300	UBA1_RAT	Ubiquitin-like modifier-activating enzyme 1	Uba1	2	26	51	0.0227	X / Y	0.7237	TRUE	0.6879	0.7614	9.51867e-11	0.000416384	-0.1404	0.00048606
527	Q5M7A4	UBA5_RAT	Ubiquitin-like modifier-activating enzyme 5	Uba5	2	9	12	0.0347	X / Y	0.7305	TRUE	0.6715	0.7947	9.61754e-05	0.00256499	-0.1364	0.00133751
528	P61078	UB2D3_RAT	Ubiquitin-conjugating enzyme E2 D3	Ube2d3	2	2	2	0.0476	X / Y	0.7161	TRUE	0.6452	0.7948	0.000681607	0.00138906	-0.145	0.00205027
529	Q9EQX9	UBE2N_RAT	Ubiquitin-conjugating enzyme E2 N	Ube2n	2	5	8	0.0658	X / Y	0.8149	TRUE	0.7516	0.8835	0.00567789	0.00969297	-0.0889	0.0012327
530	Q7M767	UB2V2_RAT	Ubiquitin-conjugating enzyme E2 variant 2	Ube2v2	2	3	5	0.069	X / Y	0.7942	FALSE	0.6907	0.9132	0.0494292	0.0136224	-0.1001	0.00367762
531	Q91Y78	UCHL3_RAT	Ubiquitin carboxyl-terminal hydrolase isozyme L3	Uchl3	2	2	2	0.0696	X / Y	0.8482	FALSE	0.6812	1.0562	0.226405	0.0235482	-0.0715	0.00906967
532	Q6BBI8	UFC1_RAT	Ubiquitin-fold modifier-conjugating enzyme 1	Ufc1	2	3	6	0.0539	X / Y	0.7818	TRUE	0.7118	0.8587	0.00434305	0.0102401	-0.1069	0.00165994
533	Q5BJP3	UFM1_RAT	Ubiquitin-fold modifier 1	Ufm1	2	2	8	0.1765	X / Y	0.5927	TRUE	0.4885	0.7192	0.00341328	0.000120032	-0.2271	0.00705036
534	Q9JLA3	UGGG1_RAT	UDP-glucose:glycoprotein glucosyltransferase 1	Uggt1	2	2	2	0.0045	X / Y	0.956	FALSE	0.8093	1.1293	0.39352	0.218809	-0.0195	0.0052333
535	P32362	DCUP_RAT	Uroporphyrinogen decarboxylase	Urod	2	2	4	0.0275	X / Y	0.38	FALSE	0.2916	0.4952	0.000128951	0.00493145	-0.4202	0.0132221
536	P41542	USO1_RAT	General vesicular transport factor p115	Uso1	2	13	18	0.0115	X / Y	0.8271	TRUE	0.7501	0.912	0.0259991	0.00576221	-0.0824	0.00179981
537	Q04462	SYVC_RAT	Valine--tRNA ligase	Vars	2	11	14	0.0127	X / Y	0.7047	FALSE	0.4677	1.062	0.196728	0.0480364	-0.152	0.0317156
538	P85972	VINC_RAT	Vinculin	Vcl	2	7	10	0.0197	X / Y	0.7703	TRUE	0.679	0.8739	0.0193267	0.0060007	-0.1133	0.00300445
539	P46462	TERA_RAT	Transitional endoplasmic reticulum ATPase	Vcp	2	25	45	0.0248	X / Y	0.7228	TRUE	0.6024	0.8672	0.0373775	0.00261319	-0.141	0.0062612
540	P31000	VIME_RAT	Vimentin	Vim	2	1	1	0.0279	X / Y	1.1363	FALSE	0.9518	1.3566	0.235451	0.0780214	0.0555	0.00592405
541	Q6P7B0	SYWC_RAT	Tryptophan--tRNA ligase, cytoplasmic	Wars	2	15	19	0.0312	X / Y	0.7229	TRUE	0.6287	0.831	0.00998438	0.000594635	-0.1409	0.0036691
542	Q5RKI0	WDR1_RAT	WD repeat-containing protein 1	Wdr1	2	7	9	0.0363	X / Y	0.8082	FALSE	0.6762	0.9661	0.116316	0.00116972	-0.0925	0.00600003
543	P22985	XDH_RAT	Xanthine dehydrogenase/oxidase [Includes: Xanthine dehydrogenase	Xdh	2	6	7	0.015	X / Y	0.778	TRUE	0.6897	0.8775	0.0185044	0.00581857	-0.109	0.0027335
544	O54975	XPP1_RAT	Xaa-Pro aminopeptidase 1	Xpnpep1	2	4	4	0.0128	X / Y	0.6884	TRUE	0.6086	0.7787	0.00122951	0.00028154	-0.1621	0.00286691
545	Q80U96	XPO1_RAT	Exportin-1	Xpo1	2	2	3	0.0093	X / Y	1.0116	FALSE	0.8755	1.1688	0.468188	0.482223	0.005	0.00393666
546	Q4KM49	SYYC_RAT	Tyrosine--tRNA ligase, cytoplasmic	Yars	2	16	22	0.0189	X / Y	0.7193	TRUE	0.627	0.8252	0.0082372	0.000667053	-0.1431	0.00356014
547	P62961	YBOX1_RAT	Nuclease-sensitive element-binding protein 1	Ybx1	2	2	8	0.0186	X / Y	1.0164	FALSE	0.8362	1.2354	0.466743	0.00886993	0.0071	0.00718272
548	Q62764	YBOX3_RAT	Y-box-binding protein 3	Ybx3	2	3	4	0.0166	X / Y	0.578	TRUE	0.4717	0.7082	0.00348004	0.0118871	-0.2381	0.00778297
549	P35213	1433B_RAT	14-3-3 protein beta/alpha	Ywhab	2	5	7	0.0366	X / Y	0.7919	FALSE	0.676	0.9275	0.0700202	0.0385047	-0.1014	0.00471763
550	P62260	1433E_RAT	14-3-3 protein epsilon	Ywhae	2	13	27	0.0627	X / Y	0.8558	FALSE	0.7313	1.0015	0.160896	0.0193617	-0.0676	0.00466171
551	P61983	1433G_RAT	14-3-3 protein gamma [Cleaved into: 14-3-3 protein gamma, N-terminally processed]	Ywhag	2	8	14	0.0364	X / Y	0.8695	FALSE	0.796	0.9499	0.0568207	0.00929366	-0.0607	0.00147323
552	P68511	1433F_RAT	14-3-3 protein eta	Ywhah	2	4	7	0.0569	X / Y	0.7565	FALSE	0.6367	0.8989	0.0527951	0.0551095	-0.1212	0.00560562
553	P68255	1433T_RAT	14-3-3 protein theta	Ywhaq	2	9	12	0.0367	X / Y	0.7495	FALSE	0.635	0.8847	0.0410603	0.0175533	-0.1252	0.00518748
554	P63102	1433Z_RAT	14-3-3 protein zeta/delta	Ywhaz	2	10	28	0.0367	X / Y	0.7575	TRUE	0.6448	0.8899	0.0423136	0.0123702	-0.1206	0.00489152
555	Q8CJD3	ZG16_RAT	Zymogen granule membrane protein 16	Zg16	2	3	8	0.0659	X / Y	0.9797	FALSE	0.6175	1.5545	0.482277	0.0214844	-0.0089	0.0401954

## Sheet: Identifications
Accessions	N Groups	N Acs	N Variants	Peptide	Modif	Charge	Theo Mass	Exp Mass	Parent Intens	Retention Time	Spectrum	Search Engine	Score	Use For Quant	X126 Mass	X127 Mass	X128 Mass	X129 Mass	X130 Mass	X131 Mass	X126 Ions	X127 Ions	X128 Ions	X129 Ions	X130 Ions	X131 Ions
A0JPJ7	1	1	1	FDFLCQCHKPASK	TMTsixplex_Nterm:::::Cys_CAM::Cys_CAM::TMTsixplex_K::::TMTsixplex_K:	4	2324.24	2324.24	2548499	40.2	2014_11_18_CAP_OT_208_VIG_1404_pancreas_11.6906.6909.4	Phenyx	5.36	TRUE	126.128	127.125	128.134	129.132	130.141	131.138	479567	236664	548199	231346	212252	230573
A0JPJ7	1	1	1	FNTPQQSK	TMTsixplex_Nterm::::::::TMTsixplex_K:	2	1406.79	1406.79	8504233	28.58	2014_11_18_CAP_OT_209_VIG_1404_pancreas_12.3309.3312.2	Phenyx	5.83	TRUE	126.128	127.125	128.134	129.132	130.14	131.138	360855	361659	293681	67627.6	53273.9	59743.5
A0JPJ7	1	1	1	FYHDWNDKELEVLNK	TMTsixplex_Nterm::::::::TMTsixplex_K:::::::TMTsixplex_K:	4	2636.42	2636.42	6046864	44.52	2014_11_18_CAP_OT_199_VIG_1404_pancreas_03.7741.7744.4	Phenyx	5.64	TRUE	126.128	127.125	128.134	129.132	130.141	131.138	1.24932e+06	1.22819e+06	1.10753e+06	1.45577e+06	1.32763e+06	1.31971e+06
A0JPJ7	1	1	1	LGLVGLPNVGK	TMTsixplex_Nterm:::::::::::TMTsixplex_K:	3	1523.98	1523.98	4166617	47.48	2014_11_18_CAP_OT_209_VIG_1404_pancreas_12.8543.8546.3	Phenyx	6.14	TRUE	126.128	127.125	128.134	129.132	130.141	131.138	857229	808659	728997	1.17354e+06	917834	1.00616e+06
A0JPJ7	1	1	1	LKPEYDLMCK	TMTsixplex_Nterm::TMTsixplex_K:::::::Cys_CAM:TMTsixplex_K:	3	1983.11	1983.11	9826037	38.98	2014_11_18_CAP_OT_204_VIG_1404_pancreas_07.6338.6341.3	Phenyx	5.97	TRUE	126.128	127.125	128.134	129.132	130.141	131.138	1.41196e+06	1.50566e+06	1.21822e+06	1.83186e+06	1.57451e+06	1.51167e+06
A0JPJ7	1	1	1	LPAFLNVVDLAGLVK	TMTsixplex_Nterm:::::::::::::::TMTsixplex_K:	3	2026.26	2026.26	43792	66.5	2014_11_18_CAP_OT_205_VIG_1404_pancreas_08.11327.11330.3	Phenyx	5.76	TRUE	126.127	127.125	128.134	129.132	130.14	131.138	5474.81	5290.57	5285.6	4443.32	4436.06	4189.21
A0JPJ7	1	1	1	LPAFLNVVDLAGLVK	TMTsixplex_Nterm:::::::::::::::TMTsixplex_K:	3	2026.26	2026.26	181330	66.18	2014_11_18_CAP_OT_204_VIG_1404_pancreas_07.13152.13155.3	Phenyx	6.1	TRUE	126.128	127.125	128.134	129.132	130.141	131.138	48856.6	53565.3	39331.8	35208.8	45096.2	35951.1
A0JPJ7	1	1	1	LPAFLNVVDLAGLVK	TMTsixplex_Nterm:::::::::::::::TMTsixplex_K:	3	2026.26	2026.26	163422	66.23	2014_11_18_CAP_OT_201_VIG_1404_pancreas_05.12383.12386.3	Phenyx	6.12	TRUE	126.128	127.125	128.134	129.132	130.141	131.138	38543	39298.1	31852.2	29654.4	40626.6	34601.3
A0JPJ7	1	1	1	LPAFLNVVDLAGLVK	TMTsixplex_Nterm:::::::::::::::TMTsixplex_K:	2	2026.26	2026.25	1652629	66.3	2014_11_18_CAP_OT_202_VIG_1404_pancreas_06.12564.12567.2	Phenyx	7.07	TRUE	126.127	127.125	128.133	129.132	130.141	131.138	10072.8	13760	7627.21	7192.71	12261.3	8580.62
A0JPJ7	1	1	1	LPAFLNVVDLAGLVK	TMTsixplex_Nterm:::::::::::::::TMTsixplex_K:	3	2026.26	2026.26	475234	66.25	2014_11_18_CAP_OT_204_VIG_1404_pancreas_07.13166.13169.3	Phenyx	6.67	TRUE	126.128	127.125	128.133	129.132	130.141	131.138	94259.3	115314	74358.3	68168.3	97374.6	68083
A0JPJ7	1	1	1	LPAFLNVVDLAGLVK	TMTsixplex_Nterm:::::::::::::::TMTsixplex_K:	3	2026.26	2026.25	787626	66.3	2014_11_18_CAP_OT_202_VIG_1404_pancreas_06.12565.12568.3	Phenyx	7.47	TRUE	126.128	127.125	128.134	129.132	130.141	131.138	159640	212001	145964	115493	183703	107767
A0JPJ7	1	1	1	LQELSAEER	TMTsixplex_Nterm::::::::::	2	1302.7	1302.7	6630291	32.47	2014_11_18_CAP_OT_198_VIG_1404_pancreas_02.4550.4553.2	Phenyx	6.41	TRUE	126.128	127.125	128.134	129.132	130.141	131.138	340172	330402	275287	385582	315838	334453
A0JPJ7	1	1	1	NYLVEDGDLLFFK	TMTsixplex_Nterm:::::::::::::TMTsixplex_K:	2	2030.11	2030.11	7499135	51.25	2014_11_18_CAP_OT_198_VIG_1404_pancreas_02.9772.9775.2	Phenyx	7.67	TRUE	126.128	127.125	128.134	129.132	130.141	131.138	266682	253269	243756	322062	284571	273231
A0JPJ7	1	1	1	YDDFKDEGSENAVK	TMTsixplex_Nterm:::::TMTsixplex_K:::::::::TMTsixplex_K:	3	2303.19	2303.19	2	34.7	2014_11_18_CAP_OT_197_VIG_1404_pancreas_01.5392.5395.3	Phenyx	7.42	TRUE	126.128	127.125	128.134	129.131	130.14	131.138	1.04893e+06	1.02423e+06	881124	1.44617e+06	1.14939e+06	1.21385e+06
A7VJC2	1	1	1	DYFEEYGK	TMTsixplex_Nterm::::::::TMTsixplex_K:	2	1507.76	1507.76	1	39.43	2014_11_18_CAP_OT_197_VIG_1404_pancreas_01.6716.6719.2	Phenyx	7.01	TRUE	126.127	127.125	128.133	129.131	130.14	131.138	375003	354889	252528	476544	382929	307085
A7VJC2	1	1	1	DYFEEYGKLDTLELLTDR	TMTsixplex_Nterm::::::::TMTsixplex_K:::::::::::	3	2677.39	2677.39	3356817	50.6	2014_11_18_CAP_OT_197_VIG_1404_pancreas_01.9824.9827.3	Phenyx	6.58	TRUE	126.127	127.125	128.134	129.131	130.14	131.138	470692	272915	384561	341420	262432	315097
A7VJC2	1	1	1	GFGFVTFDDHDPVDK	TMTsixplex_Nterm:::::::::::::::TMTsixplex_K:	3	2153.08	2153.08	2	43.98	2014_11_18_CAP_OT_198_VIG_1404_pancreas_02.7769.7772.3	Phenyx	8.11	TRUE	126.127	127.125	128.133	129.131	130.14	131.138	5.08538e+06	3.92244e+06	3.707e+06	3.93606e+06	3.69453e+06	2.89046e+06
A7VJC2	1	1	1	GGNFGFGDSR	TMTsixplex_Nterm:::::::::::	2	1241.6	1241.6	1	32.95	2014_11_18_CAP_OT_202_VIG_1404_pancreas_06.4491.4494.2	Phenyx	7.39	TRUE	126.128	127.125	128.134	129.132	130.141	131.138	1.85347e+06	1.03197e+06	1.48619e+06	1.47421e+06	1.03637e+06	1.06024e+06
A7VJC2	1	1	1	GGNFGFGDSR	TMTsixplex_Nterm:::::::::::	2	1241.6	1241.6	2326723	35.03	2014_11_18_CAP_OT_205_VIG_1404_pancreas_08.4976.4979.2	Phenyx	5.44	TRUE	126.128	127.125	128.134	129.132	130.141	131.138	372669	234692	312005	323398	223502	248277
A7VJC2	1	1	1	GGNFGFGDSR	TMTsixplex_Nterm:::::::::::	2	1241.6	1241.6	4	32.65	2014_11_18_CAP_OT_201_VIG_1404_pancreas_05.4463.4466.2	Phenyx	6.59	TRUE	126.128	127.125	128.134	129.131	130.141	131.138	4.3129e+06	2.24374e+06	3.33578e+06	3.07947e+06	2.22571e+06	2.16541e+06
A7VJC2	1	1	1	GGSDGYGSGR	TMTsixplex_Nterm:::::::::::	2	1140.54	1140.54	33514	18.4	2014_11_18_CAP_OT_204_VIG_1404_pancreas_07.1730.1733.2	Phenyx	7.9	TRUE	126.128	127.125	128.134	129.132	130.141	131.138	5741.36	3226.98	4197.62	3612.15	2745.57	2152.33
A7VJC2	1	1	1	GGSDGYGSGR	TMTsixplex_Nterm:::::::::::	2	1140.54	1140.54	9588	18.6	2014_11_18_CAP_OT_205_VIG_1404_pancreas_08.1806.1809.2	Phenyx	6.49	TRUE	126.127	127.125	128.134	129.131	130.141	131.138	1904.01	1150.49	1344.41	1321.35	816.95	855.629
A7VJC2	1	1	1	GGSDGYGSGR	TMTsixplex_Nterm:::::::::::	2	1140.54	1140.54	11165	18.6	2014_11_18_CAP_OT_202_VIG_1404_pancreas_06.1594.1597.2	Phenyx	6.35	TRUE	126.128	127.125	128.134	129.132	130.141	131.138	2192.75	1216.73	1886.74	1621.01	1043.34	867.73
A7VJC2	1	1	1	KLFLGGLSFETTEESLR	TMTsixplex_Nterm:TMTsixplex_K:::::::::::::::::	3	2384.34	2384.33	4429620	50.63	2014_11_18_CAP_OT_199_VIG_1404_pancreas_03.9386.9389.3	Phenyx	8.85	TRUE	126.128	127.125	128.134	129.132	130.141	131.138	589445	399827	482496	190230	291838	193948
A7VJC2	1	1	1	KLFLGGLSFETTEESLR	TMTsixplex_Nterm:TMTsixplex_K:::::::::::::::::	3	2384.34	2384.34	8551349	50.53	2014_11_18_CAP_OT_199_VIG_1404_pancreas_03.9357.9360.3	Phenyx	10.19	TRUE	126.128	127.125	128.134	129.132	130.141	131.138	1.86946e+06	1.22786e+06	1.41341e+06	532310	905031	572858
A7VJC2	1	1	1	KLFLGGLSFETTEESLR	TMTsixplex_Nterm:TMTsixplex_K:::::::::::::::::	3	2384.34	2384.33	4584148	50.43	2014_11_18_CAP_OT_199_VIG_1404_pancreas_03.9329.9332.3	Phenyx	8.47	TRUE	126.128	127.125	128.134	129.132	130.141	131.138	625679	402616	473602	186036	293362	183339
A7VJC2	1	1	1	LDTLELLTDR	TMTsixplex_Nterm:::::::::::	2	1416.8	1416.81	6111973	45.53	2014_11_18_CAP_OT_197_VIG_1404_pancreas_01.8418.8421.2	Phenyx	7.36	TRUE	126.127	127.125	128.133	129.131	130.14	131.138	339929	242721	228162	387953	254114	224925
A7VJC2	1	1	1	LFLGGLSFETTEESLR	TMTsixplex_Nterm:::::::::::::::::	3	2027.08	2027.08	3239018	54.23	2014_11_18_CAP_OT_198_VIG_1404_pancreas_02.10597.10600.3	Phenyx	8.93	TRUE	126.128	127.125	128.134	129.132	130.141	131.138	127525	112533	112123	94407.2	105922	104792
A7VJC2	1	1	1	LFLGGLSFETTEESLR	TMTsixplex_Nterm:::::::::::::::::	2	2027.08	2027.08	3844046	54.3	2014_11_18_CAP_OT_198_VIG_1404_pancreas_02.10611.10614.2	Phenyx	9.31	TRUE	126.127	127.125	128.134	129.132	130.141	131.138	250176	149547	191744	128449	158166	136432
A7VJC2	1	1	1	LTDCVVMR	TMTsixplex_Nterm::::Cys_CAM:::::	2	1221.64	1221.64	6892166	35.23	2014_11_18_CAP_OT_202_VIG_1404_pancreas_06.5130.5133.2	Phenyx	5.42	TRUE	126.128	127.125	128.134	129.131	130.141	131.138	616764	453153	400588	651573	560470	485167
A7VJC2	1	1	1	LTDCVVMR	TMTsixplex_Nterm::::Cys_CAM:::::	2	1221.64	1221.64	3106325	35.7	2014_11_18_CAP_OT_201_VIG_1404_pancreas_05.5277.5280.2	Phenyx	6.14	TRUE	126.128	127.125	128.134	129.132	130.14	131.138	353067	303353	243832	417680	355083	261826
A7VJC2	1	1	1	LTDCVVMRDPASK	TMTsixplex_Nterm::::Cys_CAM:::Oxidation_M::::::TMTsixplex_K:	3	1965.04	1965.04	968851	31.75	2014_11_18_CAP_OT_202_VIG_1404_pancreas_06.4162.4165.3	Phenyx	5.46	TRUE	126.128	127.125	128.134	129.132	130.141	131.138	121441	69129.4	101825	85886.3	72431	87911.2
A7VJC2	1	1	1	LTDCVVMRDPASK	TMTsixplex_Nterm::::Cys_CAM:::::::::TMTsixplex_K:	3	1949.05	1949.05	2866553	35.68	2014_11_18_CAP_OT_202_VIG_1404_pancreas_06.5255.5258.3	Phenyx	5.88	TRUE	126.128	127.125	128.134	129.132	130.141	131.138	256875	167182	188721	205734	180536	192506
A7VJC2	1	1	1	LTDCVVMRDPASK	TMTsixplex_Nterm::::Cys_CAM:::::::::TMTsixplex_K:	3	1949.05	1949.05	2570516	36.07	2014_11_18_CAP_OT_202_VIG_1404_pancreas_06.5361.5364.3	Phenyx	7	TRUE	126.128	127.125	128.134	129.132	130.141	131.138	182540	130286	153434	153617	136998	138526
A7VJC2	1	1	1	LTDCVVMRDPASK	TMTsixplex_Nterm::::Cys_CAM:::::::::TMTsixplex_K:	3	1949.05	1949.05	3020383	35.97	2014_11_18_CAP_OT_202_VIG_1404_pancreas_06.5333.5336.3	Phenyx	6.41	TRUE	126.128	127.125	128.134	129.132	130.141	131.138	354769	209264	259124	271120	213188	214258
A7VJC2	1	1	1	NYYEQWGK	TMTsixplex_Nterm::::::::TMTsixplex_K:	2	1544.8	1544.81	1	37.07	2014_11_18_CAP_OT_204_VIG_1404_pancreas_07.5798.5801.2	Phenyx	6.6	TRUE	126.128	127.125	128.134	129.132	130.141	131.138	395428	214813	280333	297656	233025	241455
A7VJC2	1	1	1	NYYEQWGK	TMTsixplex_Nterm::::::::TMTsixplex_K:	2	1544.8	1544.8	1119612	39.62	2014_11_18_CAP_OT_205_VIG_1404_pancreas_08.6131.6134.2	Phenyx	6.61	TRUE	126.128	127.125	128.134	129.132	130.141	131.138	56431.6	29787.9	38497.5	43473.7	31506.6	35718.4
A7VJC2	1	1	1	NYYEQWGK	TMTsixplex_Nterm::::::::TMTsixplex_K:	2	1544.8	1544.8	1	37.83	2014_11_18_CAP_OT_202_VIG_1404_pancreas_06.5851.5854.2	Phenyx	7.38	TRUE	126.128	127.125	128.134	129.132	130.141	131.138	459415	256104	326686	363194	282131	287036
A7VJC2	1	1	1	QEMQEVQSSR	TMTsixplex_Nterm:::Oxidation_M::::::::	2	1465.7	1465.7	27686	18.5	2014_11_18_CAP_OT_198_VIG_1404_pancreas_02.1601.1604.2	Phenyx	7.54	TRUE	126.127	127.125	128.134	129.132	130.14	131.138	20002.9	7941.9	21496.2	11515.4	12706.4	30228.8
A7VJC2	1	1	1	TLETVPLER	TMTsixplex_Nterm::::::::::	2	1285.74	1285.74	4237223	34.38	2014_11_18_CAP_OT_198_VIG_1404_pancreas_02.5089.5092.2	Phenyx	6.02	TRUE	126.127	127.125	128.134	129.131	130.14	131.138	229635	127051	181020	176326	132958	135863
A7VJC2;P04256	2	2	2	EDTEEHHLR	TMTsixplex_Nterm::::::::::	3	1393.68	1393.68	13570	18.03	2014_11_18_CAP_OT_199_VIG_1404_pancreas_03.1454.1457.3	Phenyx	6.33	TRUE	126.127	127.124	128.133	129.131	130.14	131.138	399.126	338.805	205.627	457.619	456.163	312.346
B0BN18	1	1	1	ENSEGAGAK	TMTsixplex_Nterm:::::::::TMTsixplex_K:	2	1319.71	1319.71	37762	21.18	2014_11_18_CAP_OT_198_VIG_1404_pancreas_02.1952.1955.2	Phenyx	5.69	TRUE	126.128	127.125	128.134	129.132	130.141	131.138	1837.06	1085.71	1762.91	1401.07	839.209	875.13
B0BN18	1	1	1	EVLPALEGNKEQLQK	TMTsixplex_Nterm::::::::::TMTsixplex_K:::::TMTsixplex_K:	3	2382.41	2382.41	4802855	40.32	2014_11_18_CAP_OT_199_VIG_1404_pancreas_03.6608.6611.3	Phenyx	7.25	TRUE	126.127	127.125	128.134	129.131	130.14	131.138	282520	160653	231783	200286	146827	166744
B0BN93	1	1	1	LTVNKVELLVMK	TMTsixplex_Nterm:::::TMTsixplex_K:::::::TMTsixplex_K:	3	2073.32	2073.32	654118	52.4	2014_11_18_CAP_OT_208_VIG_1404_pancreas_11.10055.10058.3	Phenyx	5.79	TRUE	126.128	127.125	128.134	129.133	130.141	131.138	51197	30385.5	56116.6	10844.3	14488.8	14323.3
B0BN93	1	1	1	VNPLSLVELLLHVVR	TMTsixplex_Nterm::::::::::::::::	3	1929.2	1929.2	35985	67.92	2014_11_18_CAP_OT_206_VIG_1404_pancreas_09.12768.12771.3	Phenyx	9.17	TRUE	126.127	127.125	128.134	129.131	130.141	131.138	1314.63	1136.27	1032.86	2997.51	2052.92	2333.35
B0BNA5	1	1	1	ELEEDFLR	TMTsixplex_Nterm:::::::::	2	1278.67	1278.67	1	40.02	2014_11_18_CAP_OT_197_VIG_1404_pancreas_01.6877.6880.2	Phenyx	6.27	TRUE	126.127	127.124	128.132	129.131	130.14	131.138	837126	911536	304193	583615	302419	243752
B0BNA5	1	1	1	FTTGDAMSK	TMTsixplex_Nterm:::::::::TMTsixplex_K:	2	1414.75	1414.75	4665636	34.72	2014_11_18_CAP_OT_202_VIG_1404_pancreas_06.4982.4985.2	Phenyx	6.61	TRUE	126.128	127.125	128.133	129.132	130.141	131.138	259292	288867	92614.9	185707	128298	96167.5
B0BNE5	1	1	1	AYDATCLVK	TMTsixplex_Nterm::::::Cys_CAM:::TMTsixplex_K:	2	1497.83	1497.83	6289518	37.03	2014_11_18_CAP_OT_201_VIG_1404_pancreas_05.5648.5651.2	Phenyx	6.46	TRUE	126.128	127.125	128.134	129.132	130.141	131.138	325434	471361	376512	318354	223939	221182
B0BNE5	1	1	1	AYDATCLVK	TMTsixplex_Nterm::::::Cys_CAM:::TMTsixplex_K:	2	1497.83	1497.83	1	36.23	2014_11_18_CAP_OT_204_VIG_1404_pancreas_07.5566.5569.2	Phenyx	5.82	TRUE	126.128	127.125	128.133	129.132	130.14	131.138	551115	907192	655359	542126	389054	400572
B0BNE5	1	1	1	AYDATCLVK	TMTsixplex_Nterm::::::Cys_CAM:::TMTsixplex_K:	2	1497.83	1497.83	472449	38.45	2014_11_18_CAP_OT_205_VIG_1404_pancreas_08.5839.5842.2	Phenyx	5.74	TRUE	126.128	127.125	128.134	129.132	130.14	131.138	33488.1	36326.6	34275.3	31243.3	20961.5	24152.9
B0BNE5	1	1	1	AYDATCLVK	TMTsixplex_Nterm::::::Cys_CAM:::TMTsixplex_K:	2	1497.83	1497.83	6833248	36.9	2014_11_18_CAP_OT_202_VIG_1404_pancreas_06.5590.5593.2	Phenyx	5.86	TRUE	126.128	127.125	128.134	129.132	130.141	131.138	460037	562686	491771	403294	288352	308421
B0BNE5	1	1	1	CPALYWLSGLTCTEQNFLSK	TMTsixplex_Nterm:Cys_CAM:::::::::::Cys_CAM::::::::TMTsixplex_K:	3	2845.46	2845.46	17047	64.53	2014_11_18_CAP_OT_202_VIG_1404_pancreas_06.12320.12323.3	Phenyx	9.79	TRUE	126.128	127.125	128.134	129.133	130.141	131.139	3976.52	7722.76	6167.77	1065.72	2011.53	1504.34
B0BNE5	1	1	1	CPALYWLSGLTCTEQNFLSK	TMTsixplex_Nterm:Cys_CAM:::::::::::Cys_CAM::::::::TMTsixplex_K:	3	2845.46	2845.45	874453	64.83	2014_11_18_CAP_OT_204_VIG_1404_pancreas_07.12905.12908.3	Phenyx	9.21	TRUE	126.128	127.125	128.134	129.133	130.141	131.138	47427.7	89126.4	55203.1	11535.9	21799.5	10132.2
B0BNE5	1	1	1	CPALYWLSGLTCTEQNFLSK	TMTsixplex_Nterm:Cys_CAM:::::::::::Cys_CAM::::::::TMTsixplex_K:	3	2845.46	2845.45	9755	65.08	2014_11_18_CAP_OT_207_VIG_1404_pancreas_10.9673.9676.3	Phenyx	8.06	TRUE	126.128	127.125	128.134	129.132	130.141	131.138	779.088	1389.38	1169.21	525.731	920.808	473.425
B0BNE5	1	1	1	CPALYWLSGLTCTEQNFLSK	TMTsixplex_Nterm:Cys_CAM:::::::::::Cys_CAM::::::::TMTsixplex_K:	3	2845.46	2845.45	43201	65.15	2014_11_18_CAP_OT_205_VIG_1404_pancreas_08.11145.11148.3	Phenyx	9.08	TRUE	126.128	127.125	128.134	129.132	130.141	131.138	3608.4	6133.42	4107.52	1146.62	1795.62	1332.37
B0BNE5	1	1	1	CPALYWLSGLTCTEQNFLSK	TMTsixplex_Nterm:Cys_CAM:::::::::::Cys_CAM::::::::TMTsixplex_K:	3	2845.46	2845.45	1610103	64.95	2014_11_18_CAP_OT_204_VIG_1404_pancreas_07.12927.12930.3	Phenyx	9.11	TRUE	126.128	127.125	128.134	129.133	130.141	131.138	72014.6	136072	86055.6	9827.58	32515.4	11555.6
B0BNE5	1	1	1	CPALYWLSGLTCTEQNFLSK	TMTsixplex_Nterm:Cys_CAM:::::::::::Cys_CAM::::::::TMTsixplex_K:	3	2845.46	2845.45	38074	65.25	2014_11_18_CAP_OT_205_VIG_1404_pancreas_08.11159.11162.3	Phenyx	9.44	TRUE	126.128	127.125	128.134	129.132	130.141	131.138	2854.53	5553.27	3489.29	1174.82	1553.52	1149.55
B0BNE5	1	1	1	CPALYWLSGLTCTEQNFLSK	TMTsixplex_Nterm:Cys_CAM:::::::::::Cys_CAM::::::::TMTsixplex_K:	3	2845.46	2845.45	54907	64.9	2014_11_18_CAP_OT_208_VIG_1404_pancreas_11.12193.12196.3	Phenyx	9.71	TRUE	126.128	127.125	128.134	129.132	130.141	131.138	3149.33	4820.63	3296.6	454.778	1119.9	760.278
B0BNE5	1	1	1	CPALYWLSGLTCTEQNFLSK	TMTsixplex_Nterm:Cys_CAM:::::::::::Cys_CAM::::::::TMTsixplex_K:	3	2845.46	2845.45	103823	64.47	2014_11_18_CAP_OT_204_VIG_1404_pancreas_07.12842.12845.3	Phenyx	8.81	TRUE	126.128	127.125	128.134	129.133	130.141	131.138	9681.47	18328.7	12223.6	2020.13	4526.87	2835.31
B0BNE5	1	1	1	FALYLPPQAESAK	TMTsixplex_Nterm:::::::::::::TMTsixplex_K:	2	1892.08	1892.08	3084017	48.18	2014_11_18_CAP_OT_202_VIG_1404_pancreas_06.8672.8675.2	Phenyx	6.81	TRUE	126.128	127.125	128.134	129.132	130.141	131.138	481926	647183	485460	455764	382484	360241
B0BNE5	1	1	1	FALYLPPQAESAK	TMTsixplex_Nterm:::::::::::::TMTsixplex_K:	2	1892.08	1892.08	3237339	47.23	2014_11_18_CAP_OT_204_VIG_1404_pancreas_07.8627.8630.2	Phenyx	6.82	TRUE	126.128	127.125	128.134	129.132	130.141	131.138	522409	712445	537662	515635	415640	389796
B0BNE5	1	1	1	FALYLPPQAESAK	TMTsixplex_Nterm:::::::::::::TMTsixplex_K:	2	1892.08	1892.08	9522739	47.42	2014_11_18_CAP_OT_204_VIG_1404_pancreas_07.8676.8679.2	Phenyx	6.73	TRUE	126.127	127.125	128.134	129.131	130.14	131.138	1.47692e+06	1.92037e+06	1.4778e+06	1.41372e+06	1.07046e+06	1.03855e+06
B0BNE5	1	1	1	FALYLPPQAESAK	TMTsixplex_Nterm:::::::::::::TMTsixplex_K:	2	1892.08	1892.08	3448177	48.1	2014_11_18_CAP_OT_202_VIG_1404_pancreas_06.8649.8652.2	Phenyx	7.17	TRUE	126.128	127.125	128.134	129.132	130.141	131.138	346838	456150	353188	335528	260666	241529
B0BNE5	1	1	1	FALYLPPQAESAK	TMTsixplex_Nterm:::::::::::::TMTsixplex_K:	3	1892.08	1892.08	8723986	47.28	2014_11_18_CAP_OT_204_VIG_1404_pancreas_07.8639.8642.3	Phenyx	6.39	TRUE	126.127	127.125	128.133	129.131	130.14	131.138	764281	784928	638031	573014	436459	437346
B0BNE5	1	1	1	LQEGYDHSYYFLATFLTDHLR	TMTsixplex_Nterm::::::::::::::::::::::	4	2817.4	2817.39	14997	60.82	2014_11_18_CAP_OT_200_VIG_1404_pancreas_04.9888.9891.4	Phenyx	8.15	TRUE	126.128	127.125	128.134	129.132	130.141	131.138	7320.14	7176.69	7833.13	3870.12	4791.45	6471
B0BNE5	1	1	1	MYSYVTEELPQLLNANFPVDPQR	TMTsixplex_Nterm::::::::::::::::::::::::	3	2952.49	2952.49	2207584	60	2014_11_18_CAP_OT_197_VIG_1404_pancreas_01.12428.12431.3	Phenyx	5.49	TRUE	126.127	127.124	128.133	129.131	130.141	131.138	248873	347716	409838	366555	230321	293640
B0BNE5	1	1	1	MYSYVTEELPQLLNANFPVDPQR	TMTsixplex_Nterm::::::::::::::::::::::::	3	2952.49	2952.49	5604803	60.15	2014_11_18_CAP_OT_197_VIG_1404_pancreas_01.12469.12472.3	Phenyx	5.62	TRUE	126.127	127.124	128.134	129.131	130.141	131.138	785980	1.18382e+06	906802	790043	701256	780010
B0BNE5	1	1	1	SVSAFAPLCNPVLCPWGK	TMTsixplex_Nterm:::::::::Cys_CAM:::::Cys_CAM::::TMTsixplex_K:	4	2460.31	2460.31	901846	54.4	2014_11_18_CAP_OT_209_VIG_1404_pancreas_12.10189.10192.4	Phenyx	5.49	TRUE	126.128	127.125	128.134	129.132	130.14	131.138	56388.4	75913.2	62852.8	44769.3	38808.9	28267.3
B0BNE5	1	1	1	SVSAFAPLCNPVLCPWGK	TMTsixplex_Nterm:::::::::Cys_CAM:::::Cys_CAM::::TMTsixplex_K:	3	2460.31	2460.31	4378380	54.32	2014_11_18_CAP_OT_209_VIG_1404_pancreas_12.10167.10170.3	Phenyx	8.21	TRUE	126.128	127.125	128.134	129.132	130.141	131.138	279639	393251	309938	266193	207907	170263
B0BNM1	1	1	1	KYQLNLPAYPDTECVYR	TMTsixplex_Nterm:TMTsixplex_K:::::::::::::Cys_CAM::::	3	2587.35	2587.35	3730142	41.83	2014_11_18_CAP_OT_204_VIG_1404_pancreas_07.7136.7139.3	Phenyx	6.94	TRUE	126.128	127.125	128.134	129.132	130.141	131.138	377511	475779	420562	223303	168476	170014
B0BNM1	1	1	1	LFGYQPTLYYPK	TMTsixplex_Nterm::::::::::::TMTsixplex_K:	3	1947.09	1947.09	736921	51.62	2014_11_18_CAP_OT_209_VIG_1404_pancreas_12.9552.9555.3	Phenyx	5.68	TRUE	126.128	127.125	128.134	129.132	130.141	131.138	102259	126961	111597	70581.9	73594.8	76953.5
B0BNM1	1	1	1	LFGYQPTLYYPK	TMTsixplex_Nterm::::::::::::TMTsixplex_K:	2	1947.09	1947.09	546076	51.67	2014_11_18_CAP_OT_209_VIG_1404_pancreas_12.9565.9568.2	Phenyx	7.82	TRUE	126.128	127.125	128.134	129.132	130.141	131.138	48386.6	60738.3	49981.4	24801.7	27507.1	23223
B0BNM1	1	1	1	LFGYQPTLYYPK	TMTsixplex_Nterm::::::::::::TMTsixplex_K:	2	1947.09	1947.09	980905	51.75	2014_11_18_CAP_OT_209_VIG_1404_pancreas_12.9587.9590.2	Phenyx	7.38	TRUE	126.128	127.125	128.134	129.132	130.141	131.138	24278.2	31707.9	25210.4	13648.3	12563.6	12473.5
B0BNN3	1	1	1	ADGLALLGVLMK	TMTsixplex_Nterm::::::::::::TMTsixplex_K:	2	1658.02	1658.02	84425	61.43	2014_11_18_CAP_OT_201_VIG_1404_pancreas_05.11649.11652.2	Phenyx	8.42	TRUE	126.128	127.125	128.134	129.132	130.141	131.138	3158.2	3999.16	3163.8	3554.02	5062.45	3209.47
B0BNN3	1	1	1	ADGLALLGVLMK	TMTsixplex_Nterm::::::::::::TMTsixplex_K:	2	1658.02	1658.02	173292	61.17	2014_11_18_CAP_OT_201_VIG_1404_pancreas_05.11607.11610.2	Phenyx	8.46	TRUE	126.128	127.125	128.134	129.132	130.141	131.138	21271	25043.1	20709.6	21447.7	32309	20176
B0BNN3	1	1	1	ADGLALLGVLMK	TMTsixplex_Nterm::::::::::::TMTsixplex_K:	2	1658.02	1658.02	193190	61.38	2014_11_18_CAP_OT_202_VIG_1404_pancreas_06.11810.11813.2	Phenyx	7.95	TRUE	126.128	127.125	128.134	129.132	130.141	131.138	8426.3	9529.67	7920.36	8378.48	12535.6	7584.38
B0BNN3	1	1	1	ADGLALLGVLMK	TMTsixplex_Nterm::::::::::::TMTsixplex_K:	3	1658.02	1658.02	151443	61.38	2014_11_18_CAP_OT_202_VIG_1404_pancreas_06.11811.11814.3	Phenyx	5.89	TRUE	126.128	127.125	128.134	129.132	130.141	131.138	19904.3	24283.7	19204	20392	30450	17806.3
B0BNN3	1	1	1	ADGLALLGVLMK	TMTsixplex_Nterm::::::::::::TMTsixplex_K:	3	1658.02	1658.02	253710	61.23	2014_11_18_CAP_OT_204_VIG_1404_pancreas_07.12198.12201.3	Phenyx	5.41	TRUE	126.127	127.125	128.134	129.131	130.141	131.138	34388.6	39344.7	33117.1	35959.7	49273.8	32435.2
B0BNN3	1	1	1	ADGLALLGVLMK	TMTsixplex_Nterm::::::::::::TMTsixplex_K:	2	1658.02	1658.02	231717	61.2	2014_11_18_CAP_OT_204_VIG_1404_pancreas_07.12193.12196.2	Phenyx	8.48	TRUE	126.128	127.125	128.134	129.132	130.141	131.138	3271.78	3984.63	3216.96	3511.61	4954.96	2899
B0BNN3	1	1	1	ESLSLSPEQLAQLR	TMTsixplex_Nterm:::::::::::::::	2	1799	1799	2	43.12	2014_11_18_CAP_OT_198_VIG_1404_pancreas_02.7524.7527.2	Phenyx	7.65	TRUE	126.127	127.125	128.134	129.132	130.141	131.138	794788	855264	748032	719898	869581	572097
B0BNN3	1	1	1	VGPANPNLQK	TMTsixplex_Nterm::::::::::TMTsixplex_K:	2	1494.89	1494.89	3371846	30.4	2014_11_18_CAP_OT_209_VIG_1404_pancreas_12.3813.3816.2	Phenyx	5.94	TRUE	126.128	127.125	128.134	129.132	130.141	131.138	109698	131246	98690.8	124137	201671	121829
B0BNN3	1	1	1	VLDALSSVK	TMTsixplex_Nterm:::::::::TMTsixplex_K:	2	1388.86	1388.86	2968469	46.2	2014_11_18_CAP_OT_202_VIG_1404_pancreas_06.8132.8135.2	Phenyx	7.19	TRUE	126.128	127.125	128.134	129.132	130.141	131.138	297676	340936	270627	302561	419485	250620
B0BNN3	1	1	1	YSSAAEALSK	TMTsixplex_Nterm::::::::::TMTsixplex_K:	2	1483.83	1483.83	3376071	33.27	2014_11_18_CAP_OT_202_VIG_1404_pancreas_06.4584.4587.2	Phenyx	7.88	TRUE	126.128	127.125	128.134	129.132	130.141	131.138	55281.7	69373.5	53352.9	62846.1	90468	51442.6
B0LT89	1	1	1	ADLWSLGLTALELAK	TMTsixplex_Nterm:::::::::::::::TMTsixplex_K:	3	2058.21	2058.21	220711	66.52	2014_11_18_CAP_OT_198_VIG_1404_pancreas_02.13715.13718.3	Phenyx	6.14	TRUE	126.128	127.125	128.134	129.132	130.141	131.138	187429	152758	153818	186588	141283	164991
B0LT89	1	1	1	VLFLLPK	TMTsixplex_Nterm:::::::TMTsixplex_K:	2	1286.87	1286.87	653724	55.82	2014_11_18_CAP_OT_209_VIG_1404_pancreas_12.10511.10514.2	Phenyx	6.52	TRUE	126.128	127.125	128.134	129.132	130.141	131.138	129814	95650.7	112662	109001	89597.5	110772
B2GUV7	1	1	1	LKEGDTLLVPGVEGPLVTQLR	TMTsixplex_Nterm::TMTsixplex_K::::::::::::::::::::	3	2691.59	2691.59	654597	48.2	2014_11_18_CAP_OT_199_VIG_1404_pancreas_03.8734.8737.3	Phenyx	5.76	TRUE	126.128	127.125	128.134	129.132	130.141	131.138	102983	66648.6	107438	123457	130002	178132
B2GUV7	1	1	1	VKNQYEK	TMTsixplex_Nterm::TMTsixplex_K:::::TMTsixplex_K:	3	1594.96	1594.97	4034639	27.23	2014_11_18_CAP_OT_208_VIG_1404_pancreas_11.3337.3340.3	Phenyx	5.53	TRUE	126.128	127.125	128.134	129.132	130.141	131.138	410085	181606	405049	408501	410234	644048
B2GUZ5	1	1	1	FLTHAPPGEFNEVFNDVR	TMTsixplex_Nterm:::::::::::::::::::	3	2317.17	2317.17	1593437	46.68	2014_11_18_CAP_OT_199_VIG_1404_pancreas_03.8329.8332.3	Phenyx	8.22	TRUE	126.128	127.125	128.134	129.132	130.141	131.138	509855	396990	520844	464913	401223	481568
B2GUZ5;Q3T1K5	2	2	2	LLLNNDNLLR	TMTsixplex_Nterm:::::::::::	2	1425.85	1425.85	2748419	46.45	2014_11_18_CAP_OT_202_VIG_1404_pancreas_06.8202.8205.2	Phenyx	5.39	TRUE	126.128	127.125	128.134	129.132	130.14	131.138	73327.2	63753.6	74797.9	67920.1	57721	68001.8
B2GUZ5;Q3T1K5	2	2	2	LLLNNDNLLR	TMTsixplex_Nterm:::::::::::	2	1425.85	1425.85	2732294	45.4	2014_11_18_CAP_OT_204_VIG_1404_pancreas_07.8123.8126.2	Phenyx	6.55	TRUE	126.127	127.125	128.134	129.132	130.14	131.138	181278	141525	169730	146835	116346	149844
B2GV06	1	1	1	DGSVALASKPR	TMTsixplex_Nterm:::::::::TMTsixplex_K:::	3	1557.92	1557.93	9931338	27.57	2014_11_18_CAP_OT_209_VIG_1404_pancreas_12.3028.3031.3	Phenyx	7.12	TRUE	126.127	127.125	128.133	129.132	130.14	131.138	772902	1.15035e+06	707116	455452	444287	337427
B2GV06	1	1	1	VVVTMEHSAK	TMTsixplex_Nterm::::::::::TMTsixplex_K:	3	1557.9	1557.89	1903718	32.45	2014_11_18_CAP_OT_206_VIG_1404_pancreas_09.4832.4835.3	Phenyx	6.25	TRUE	126.128	127.125	128.133	129.132	130.141	131.138	181125	386599	131045	123379	122762	101917
B2RYD2	1	1	1	GLPFTATAEEVVAFFGQHCPLTGGK	TMTsixplex_Nterm:::::::::::::::::::Cys_CAM::::::TMTsixplex_K:	3	3091.62	3091.62	23907	64.95	2014_11_18_CAP_OT_201_VIG_1404_pancreas_05.12210.12213.3	Phenyx	11.46	TRUE	126.128	127.125	128.134	129.132	130.141	131.138	4119.18	4764.07	4215.99	2947.78	3102.39	3199.9
B2RYD2	1	1	1	GLPFTATAEEVVAFFGQHCPLTGGK	TMTsixplex_Nterm:::::::::::::::::::Cys_CAM::::::TMTsixplex_K:	4	3091.62	3091.62	33353	64.93	2014_11_18_CAP_OT_201_VIG_1404_pancreas_05.12209.12212.4	Phenyx	6.56	TRUE	126.128	127.125	128.134	129.132	130.141	131.138	9296.96	8740.49	8528.13	14914.5	7663.58	17313.8
B2RYD2	1	1	1	LGSDEKELLLLLWK	TMTsixplex_Nterm::::::TMTsixplex_K::::::::TMTsixplex_K:	3	2343.44	2343.43	41830	62.73	2014_11_18_CAP_OT_199_VIG_1404_pancreas_03.11997.12000.3	Phenyx	5.42	TRUE	126.128	127.125	128.134	129.132	130.141	131.138	4477.34	4689.48	4813.73	3404.58	2883.44	3519.21
B2RYG6	1	1	1	AFGFSHLEALLDDSK	TMTsixplex_Nterm:::::::::::::::TMTsixplex_K:	3	2107.14	2107.13	1561674	54.23	2014_11_18_CAP_OT_199_VIG_1404_pancreas_03.10311.10314.3	Phenyx	6.9	TRUE	126.128	127.125	128.134	129.132	130.141	131.138	539789	782332	491921	521222	498065	398485
B2RYG6	1	1	1	EYAEDDNLYQQK	TMTsixplex_Nterm::::::::::::TMTsixplex_K:	2	1972.98	1972.98	1902040	33.97	2014_11_18_CAP_OT_197_VIG_1404_pancreas_01.5190.5193.2	Phenyx	9.38	TRUE	126.127	127.124	128.134	129.131	130.14	131.138	61218	68741.1	57140.8	55728.3	41770.3	39164
B2RYG6	1	1	1	FFEHFLEGGR	TMTsixplex_Nterm:::::::::::	3	1466.75	1466.75	6986235	46.12	2014_11_18_CAP_OT_201_VIG_1404_pancreas_05.8126.8129.3	Phenyx	6.54	TRUE	126.128	127.125	128.134	129.132	130.141	131.138	690075	634051	622593	603430	666350	586389
B2RYG6	1	1	1	FFEHFLEGGR	TMTsixplex_Nterm:::::::::::	2	1466.75	1466.75	2706075	46.17	2014_11_18_CAP_OT_201_VIG_1404_pancreas_05.8140.8143.2	Phenyx	6.64	TRUE	126.128	127.125	128.134	129.132	130.141	131.138	86336.9	66277.7	79501.9	117444	127381	158361
B2RYG6	1	1	1	GEGGTTNPHVFPEGSEPK	TMTsixplex_Nterm::::::::::::::::::TMTsixplex_K:	3	2297.17	2297.17	2655323	31.9	2014_11_18_CAP_OT_199_VIG_1404_pancreas_03.4318.4321.3	Phenyx	7.73	TRUE	126.128	127.125	128.133	129.131	130.141	131.138	252486	307817	197854	261789	219639	204901
B2RYG6	1	1	1	GEGGTTNPHVFPEGSEPK	TMTsixplex_Nterm::::::::::::::::::TMTsixplex_K:	3	2297.17	2297.17	2695920	31.82	2014_11_18_CAP_OT_199_VIG_1404_pancreas_03.4297.4300.3	Phenyx	8.75	TRUE	126.128	127.125	128.133	129.132	130.141	131.138	217452	264933	177808	205639	180707	163626
B2RYG6	1	1	1	LELSVLYK	TMTsixplex_Nterm::::::::TMTsixplex_K:	2	1421.89	1421.89	3932101	49.95	2014_11_18_CAP_OT_202_VIG_1404_pancreas_06.9147.9150.2	Phenyx	5.81	TRUE	126.128	127.125	128.134	129.132	130.141	131.138	46135.6	52524.5	43550.9	33955.5	31911.6	28576.5
B2RYG6	1	1	1	LQQELAVQNPLVSER	TMTsixplex_Nterm::::::::::::::::	3	1952.09	1952.09	1	41.43	2014_11_18_CAP_OT_198_VIG_1404_pancreas_02.7055.7058.3	Phenyx	7.57	TRUE	126.127	127.125	128.134	129.132	130.14	131.138	434918	377176	492975	564138	391922	530508
D3ZW55	1	1	1	KLEEVLQLLGDK	TMTsixplex_Nterm:TMTsixplex_K:::::::::::TMTsixplex_K:	3	2071.29	2071.28	160074	55.32	2014_11_18_CAP_OT_199_VIG_1404_pancreas_03.10576.10579.3	Phenyx	6.73	TRUE	126.128	127.125	128.134	129.132	130.141	131.138	29768.3	42683.9	25279.7	38350.8	35195.4	28809.8
D3ZW55	1	1	1	LKPEGLYQLLAGFEDK	TMTsixplex_Nterm::TMTsixplex_K::::::::::::::TMTsixplex_K:	3	2507.46	2507.46	611357	60.57	2014_11_18_CAP_OT_199_VIG_1404_pancreas_03.11673.11676.3	Phenyx	6.63	TRUE	126.128	127.125	128.133	129.132	130.141	131.138	31038.3	55176.4	27089.8	43058.9	47229	30817.2
D3ZW55	1	1	1	LKPEGLYQLLAGFEDK	TMTsixplex_Nterm::TMTsixplex_K::::::::::::::TMTsixplex_K:	3	2507.46	2507.45	361429	60.83	2014_11_18_CAP_OT_199_VIG_1404_pancreas_03.11723.11726.3	Phenyx	5.88	TRUE	126.128	127.125	128.133	129.132	130.141	131.138	12842.4	19769.7	11248.3	12379.1	13691.8	10230.5
D4A1J4	1	1	1	AAVLGLTK	TMTsixplex_Nterm::::::::TMTsixplex_K:	2	1229.81	1229.81	1	37.12	2014_11_18_CAP_OT_209_VIG_1404_pancreas_12.5701.5704.2	Phenyx	6.4	TRUE	126.128	127.125	128.134	129.132	130.14	131.138	927604	1.09417e+06	1.40686e+06	682196	648970	592171
D4A1J4	1	1	1	LQELENYPGLQTR	TMTsixplex_Nterm::::::::::::::	3	1788.96	1788.96	6599693	41.22	2014_11_18_CAP_OT_198_VIG_1404_pancreas_02.6992.6995.3	Phenyx	8.57	TRUE	126.127	127.125	128.134	129.131	130.14	131.138	1.51097e+06	1.68368e+06	1.96133e+06	1.49459e+06	1.19424e+06	1.26061e+06
D4A1J4	1	1	1	SGNLLNMSSVASSLK	TMTsixplex_Nterm:::::::::::::::TMTsixplex_K:	2	1965.1	1965.1	4472929	46.08	2014_11_18_CAP_OT_209_VIG_1404_pancreas_12.8173.8176.2	Phenyx	6.47	TRUE	126.127	127.125	128.134	129.131	130.141	131.138	26718.7	39435.3	49462.2	22347.3	21069.9	20234.9
D4A1J4	1	1	1	SGNLLNMSSVASSLK	TMTsixplex_Nterm:::::::::::::::TMTsixplex_K:	2	1965.1	1965.1	6092060	46	2014_11_18_CAP_OT_209_VIG_1404_pancreas_12.8152.8155.2	Phenyx	6.09	TRUE	126.127	127.125	128.134	129.132	130.141	131.138	21632.8	31002.1	38746.6	16656.7	15515.5	15698.8
D4A1J4	1	1	1	SMYLMLK	TMTsixplex_Nterm:::::::TMTsixplex_K:	2	1342.78	1342.78	3960192	45.98	2014_11_18_CAP_OT_209_VIG_1404_pancreas_12.8145.8148.2	Phenyx	5.95	TRUE	126.128	127.125	128.134	129.133	130.141	131.138	49079.2	126969	90231.1	12018.3	22269.8	13710.8
D4A1J4	1	1	1	SVAADFLQQGLR	TMTsixplex_Nterm:::::::::::::	2	1532.85	1532.85	6852512	42.88	2014_11_18_CAP_OT_201_VIG_1404_pancreas_05.7251.7254.2	Phenyx	7.03	TRUE	126.127	127.125	128.134	129.132	130.141	131.138	388857	470649	644813	320542	299326	322012
D4A1J4	1	1	1	SVAADFLQQGLR	TMTsixplex_Nterm:::::::::::::	2	1532.85	1532.85	2665819	44.22	2014_11_18_CAP_OT_205_VIG_1404_pancreas_08.7274.7277.2	Phenyx	7.92	TRUE	126.128	127.125	128.134	129.132	130.141	131.138	268832	305477	421550	212009	171535	197860
D4ABY2,Q4AEF8	1	2	2	ELAPAVSVLQLFCSSPK	TMTsixplex_Nterm:::::::::::::Cys_CAM::::TMTsixplex_K:	3	2303.3	2303.3	166535	61.63	2014_11_18_CAP_OT_202_VIG_1404_pancreas_06.11853.11856.3	Phenyx	6.45	TRUE	126.128	127.125	128.134	129.132	130.141	131.138	14948.2	9293.4	12208.8	16238.3	14278	19017.3
D4ABY2,Q4AEF8	1	2	2	ELAPAVSVLQLFCSSPK	TMTsixplex_Nterm:::::::::::::Cys_CAM::::TMTsixplex_K:	3	2303.3	2303.3	174769	61.57	2014_11_18_CAP_OT_204_VIG_1404_pancreas_07.12262.12265.3	Phenyx	6.74	TRUE	126.128	127.125	128.134	129.132	130.141	131.138	34461.7	25654.5	35208.3	30021.6	27606.9	36824.5
D4ABY2,Q4AEF8	1	2	2	SLATLALTTLLK	TMTsixplex_Nterm::::::::::::TMTsixplex_K:	2	1702.1	1702.1	142137	62.55	2014_11_18_CAP_OT_209_VIG_1404_pancreas_12.11665.11668.2	Phenyx	7.44	TRUE	126.128	127.125	128.134	129.132	130.141	131.138	2966.69	1555.18	2756.42	2566.92	4642.49	7273.1
D4ABY2,Q4AEF8	1	2	2	SLATLALTTLLK	TMTsixplex_Nterm::::::::::::TMTsixplex_K:	2	1702.1	1702.1	117198	62.1	2014_11_18_CAP_OT_209_VIG_1404_pancreas_12.11604.11607.2	Phenyx	7.38	TRUE	126.128	127.125	128.134	129.132	130.141	131.138	6148.9	3289.54	5179.98	5456.24	8755.35	14186.4
F1LRS8	1	1	1	LGLFPSNFVK	TMTsixplex_Nterm::::::::::TMTsixplex_K:	2	1578.95	1578.95	726140	53.35	2014_11_18_CAP_OT_209_VIG_1404_pancreas_12.9952.9955.2	Phenyx	6	TRUE	126.128	127.125	128.134	129.132	130.141	131.138	111499	71418.6	105811	89421.7	70402.2	76938.7
F1LRS8	1	1	1	TQNVEVTKPDLDGK	TMTsixplex_Nterm::::::::TMTsixplex_K::::::TMTsixplex_K:	3	2230.28	2230.28	1664444	34.83	2014_11_18_CAP_OT_199_VIG_1404_pancreas_03.5109.5112.3	Phenyx	5.49	TRUE	126.128	127.125	128.134	129.132	130.141	131.138	331209	181028	335218	330098	260176	298985
F1MA98	1	1	1	EQQPTSASER	TMTsixplex_Nterm:::::::::::	2	1360.68	1360.68	2835	17.67	2014_11_18_CAP_OT_198_VIG_1404_pancreas_02.1498.1501.2	Phenyx	6.19	TRUE	126.128	127.125	128.134	129.131	130.14	131.138	457.834	217.159	367.796	323.324	154.936	201.072
F1MA98	1	1	1	GQNLLLTNLQTLQGLLER	TMTsixplex_Nterm:::::::::::::::::::	3	2252.31	2252.3	136234	65.07	2014_11_18_CAP_OT_204_VIG_1404_pancreas_07.12948.12951.3	Phenyx	6.28	TRUE	126.128	127.125	128.134	129.132	130.141	131.138	10648.9	9908.49	9976.38	12297.8	10744.7	11839.3
F1MA98	1	1	1	GQNLLLTNLQTLQGLLER	TMTsixplex_Nterm:::::::::::::::::::	3	2252.31	2252.31	37751	65.3	2014_11_18_CAP_OT_205_VIG_1404_pancreas_08.11167.11170.3	Phenyx	6.43	TRUE	126.128	127.125	128.134	129.132	130.141	131.138	2720.73	1935.62	2562.05	2236.28	1657.23	2011.13
G3V6S8	1	1	1	QAGEVTYADAHK	TMTsixplex_Nterm::::::::::::TMTsixplex_K:	3	1746.93	1746.93	2663943	27.63	2014_11_18_CAP_OT_201_VIG_1404_pancreas_05.3091.3094.3	Phenyx	7.68	TRUE	126.127	127.125	128.134	129.132	130.14	131.138	195738	131441	175612	134823	102361	114356
G3V6S8	1	1	1	QAGEVTYADAHKER	TMTsixplex_Nterm::::::::::::TMTsixplex_K:::	4	2032.07	2032.07	1052066	25.5	2014_11_18_CAP_OT_201_VIG_1404_pancreas_05.2559.2562.4	Phenyx	6.14	TRUE	126.128	127.125	128.134	129.132	130.141	131.138	684877	249177	597498	239017	181581	245949
G3V6S8	1	1	1	QAGEVTYADAHKER	TMTsixplex_Nterm::::::::::::TMTsixplex_K:::	3	2032.07	2032.07	231271	25.58	2014_11_18_CAP_OT_201_VIG_1404_pancreas_05.2582.2585.3	Phenyx	5.63	TRUE	126.128	127.125	128.134	129.132	130.14	131.138	23250.6	10018.5	20540.7	11314	9201.39	11096.4
G3V6S8	1	1	1	TNEGVLEFR	TMTsixplex_Nterm::::::::::	2	1292.69	1292.69	5970903	34.25	2014_11_18_CAP_OT_198_VIG_1404_pancreas_02.5053.5056.2	Phenyx	6.21	TRUE	126.128	127.125	128.134	129.132	130.14	131.138	395079	273818	277783	322077	192875	341063
O08557	1	1	1	APPESLCR	TMTsixplex_Nterm:::::::Cys_CAM::	2	1157.61	1157.61	3141689	27.68	2014_11_18_CAP_OT_205_VIG_1404_pancreas_08.3191.3194.2	Phenyx	6.75	TRUE	126.128	127.125	128.134	129.132	130.141	131.138	258715	241854	243269	235947	188608	189228
O08557	1	1	1	EFFVGLSK	TMTsixplex_Nterm::::::::TMTsixplex_K:	3	1383.82	1383.82	1373760	47.78	2014_11_18_CAP_OT_202_VIG_1404_pancreas_06.8566.8569.3	Phenyx	5.99	TRUE	126.128	127.125	128.134	129.132	130.141	131.138	117400	115460	112817	94310.6	78777.4	72188.3
O08557	1	1	1	EFFVGLSK	TMTsixplex_Nterm::::::::TMTsixplex_K:	2	1383.82	1383.82	1	46.7	2014_11_18_CAP_OT_204_VIG_1404_pancreas_07.8478.8481.2	Phenyx	6.19	TRUE	126.128	127.125	128.133	129.132	130.14	131.138	745314	687499	669022	573778	477066	454588
O08557	1	1	1	EFFVGLSK	TMTsixplex_Nterm::::::::TMTsixplex_K:	2	1383.82	1383.82	4274050	47.68	2014_11_18_CAP_OT_202_VIG_1404_pancreas_06.8538.8541.2	Phenyx	5.99	TRUE	126.128	127.125	128.134	129.132	130.141	131.138	364806	341461	328818	280695	236538	212918
O08557	1	1	1	EFFVGLSK	TMTsixplex_Nterm::::::::TMTsixplex_K:	2	1383.82	1383.82	2353454	47.48	2014_11_18_CAP_OT_201_VIG_1404_pancreas_05.8502.8505.2	Phenyx	5.93	TRUE	126.128	127.125	128.134	129.132	130.141	131.138	190814	178942	173393	147883	124963	114934
O08557	1	1	1	EFFVGLSK	TMTsixplex_Nterm::::::::TMTsixplex_K:	2	1383.82	1383.82	635007	48.8	2014_11_18_CAP_OT_205_VIG_1404_pancreas_08.8359.8362.2	Phenyx	5.74	TRUE	126.128	127.125	128.134	129.132	130.141	131.138	76311.7	76887.7	73542.7	65375.7	52209.2	52504.8
O08557	1	1	1	GAELLADTFK	TMTsixplex_Nterm::::::::::TMTsixplex_K:	2	1521.88	1521.88	3	43.45	2014_11_18_CAP_OT_198_VIG_1404_pancreas_02.7622.7625.2	Phenyx	6.85	TRUE	126.127	127.125	128.134	129.131	130.141	131.138	1.0252e+06	1.40038e+06	803951	1.34874e+06	1.1019e+06	798845
O08557	1	1	1	LKDHLLLPVSNSEMEK	TMTsixplex_Nterm::TMTsixplex_K::::::::::::::TMTsixplex_K:	3	2539.46	2539.47	7225744	40.65	2014_11_18_CAP_OT_201_VIG_1404_pancreas_05.6640.6643.3	Phenyx	7.56	TRUE	126.128	127.125	128.133	129.132	130.141	131.138	1.10973e+06	1.5813e+06	947772	1.50698e+06	1.31575e+06	1.015e+06
O08557	1	1	1	LKDHLLLPVSNSEMEK	TMTsixplex_Nterm::TMTsixplex_K::::::::::::::TMTsixplex_K:	3	2539.46	2539.47	3132385	40.53	2014_11_18_CAP_OT_201_VIG_1404_pancreas_05.6607.6610.3	Phenyx	8.23	TRUE	126.128	127.125	128.133	129.132	130.141	131.138	1.02445e+06	1.34001e+06	890420	1.29336e+06	1.11463e+06	803097
O08557	1	1	1	LMQQMSDHR	TMTsixplex_Nterm::::::::::	3	1373.68	1373.67	1034322	31.03	2014_11_18_CAP_OT_207_VIG_1404_pancreas_10.3660.3663.3	Phenyx	5.99	TRUE	126.128	127.125	128.134	129.132	130.141	131.138	63681.8	85717.7	55298.4	72034.7	67000.8	51691
O08557	1	1	1	LMQQMSDHR	TMTsixplex_Nterm::::::::::	2	1373.68	1373.68	326093	31.1	2014_11_18_CAP_OT_207_VIG_1404_pancreas_10.3675.3678.2	Phenyx	7.1	TRUE	126.128	127.125	128.134	129.131	130.141	131.138	33787.3	47172.7	32938.4	35196.9	34166.4	24051.9
O08557	1	1	1	LQLNLVEMKDENATLDGGDVLFTGR	TMTsixplex_Nterm:::::::::TMTsixplex_K:::::::::::::::::	3	3205.71	3205.71	5116623	51.97	2014_11_18_CAP_OT_197_VIG_1404_pancreas_01.10203.10206.3	Phenyx	6.37	TRUE	126.127	127.124	128.133	129.131	130.14	131.138	227987	189495	196786	116231	171460	208590
O08557	1	1	1	LQLNLVEMKDENATLDGGDVLFTGR	TMTsixplex_Nterm:::::::::TMTsixplex_K:::::::::::::::::	3	3205.71	3205.71	8244917	51.78	2014_11_18_CAP_OT_197_VIG_1404_pancreas_01.10153.10156.3	Phenyx	7.37	TRUE	126.127	127.124	128.133	129.131	130.14	131.138	408266	388141	383142	191798	287673	305955
O08557	1	1	1	LQLNLVEMKDENATLDGGDVLFTGR	TMTsixplex_Nterm:::::::::TMTsixplex_K:::::::::::::::::	3	3205.71	3205.71	9803503	51.85	2014_11_18_CAP_OT_197_VIG_1404_pancreas_01.10168.10171.3	Phenyx	6.76	TRUE	126.127	127.124	128.134	129.131	130.141	131.138	581933	510564	528057	253249	411779	491194
O08557	1	1	1	LTVPDDMAANCLYLNLPSK	TMTsixplex_Nterm:::::::::::Cys_CAM::::::::TMTsixplex_K:	3	2592.37	2592.37	1	50.25	2014_11_18_CAP_OT_197_VIG_1404_pancreas_01.9726.9729.3	Phenyx	7.36	TRUE	126.127	127.124	128.133	129.131	130.14	131.138	2.63661e+06	2.80161e+06	2.38208e+06	3.31685e+06	3.37095e+06	3.55351e+06
O08557	1	1	1	LTVPDDMAANCLYLNLPSK	TMTsixplex_Nterm:::::::::::Cys_CAM::::::::TMTsixplex_K:	3	2592.37	2592.37	9932704	50.47	2014_11_18_CAP_OT_198_VIG_1404_pancreas_02.9554.9557.3	Phenyx	5.9	TRUE	126.127	127.124	128.134	129.131	130.14	131.138	994115	1.26904e+06	1.39059e+06	2.67888e+06	3.9067e+06	2.53326e+06
O08557	1	1	1	QHQLYVGVLGSK	TMTsixplex_Nterm::::::::::::TMTsixplex_K:	2	1786.05	1786.05	8529389	36.18	2014_11_18_CAP_OT_209_VIG_1404_pancreas_12.5436.5439.2	Phenyx	7.28	TRUE	126.128	127.125	128.134	129.132	130.141	131.138	119952	122459	108380	85918.9	81792.4	66655.2
O08557	1	1	1	QHQLYVGVLGSK	TMTsixplex_Nterm::::::::::::TMTsixplex_K:	3	1786.05	1786.05	9517451	36.17	2014_11_18_CAP_OT_209_VIG_1404_pancreas_12.5428.5431.3	Phenyx	8.76	TRUE	126.128	127.125	128.134	129.132	130.141	131.138	2.35755e+06	2.32812e+06	2.38025e+06	2.04063e+06	2.8985e+06	2.7454e+06
O08557	1	1	1	RSQGEEVDFAR	TMTsixplex_Nterm::::::::::::	2	1521.77	1521.78	1604422	27.02	2014_11_18_CAP_OT_199_VIG_1404_pancreas_03.3001.3004.2	Phenyx	8.15	TRUE	126.127	127.125	128.134	129.132	130.14	131.138	86294.5	77320.7	84106.6	63980.9	54151.6	52179.6
O08557	1	1	1	RSQGEEVDFAR	TMTsixplex_Nterm::::::::::::	3	1521.77	1521.78	3558584	26.97	2014_11_18_CAP_OT_199_VIG_1404_pancreas_03.2987.2990.3	Phenyx	5.66	TRUE	126.127	127.125	128.134	129.131	130.14	131.138	840989	689013	783646	784710	886979	888340
O08557	1	1	1	SFCSMAGPNLLALGSSESAQK	TMTsixplex_Nterm:::Cys_CAM::::::::::::::::::TMTsixplex_K:	3	2612.33	2612.34	906235	48.55	2014_11_18_CAP_OT_205_VIG_1404_pancreas_08.8296.8299.3	Phenyx	6.48	TRUE	126.128	127.125	128.134	129.132	130.141	131.138	51460.7	49639.9	48748.2	47266.1	34188.6	33855.3
O08557	1	1	1	SFCSMAGPNLLALGSSESAQK	TMTsixplex_Nterm:::Cys_CAM::::::::::::::::::TMTsixplex_K:	3	2612.33	2612.34	485398	48.7	2014_11_18_CAP_OT_205_VIG_1404_pancreas_08.8331.8334.3	Phenyx	8	TRUE	126.128	127.125	128.134	129.132	130.141	131.138	44768.5	45412.2	46556.4	40324.3	30709.5	30620.4
O08557	1	1	1	SFCSMAGPNLLALGSSESAQK	TMTsixplex_Nterm:::Cys_CAM::::::::::::::::::TMTsixplex_K:	3	2612.33	2612.33	1	47.25	2014_11_18_CAP_OT_204_VIG_1404_pancreas_07.8632.8635.3	Phenyx	7.01	TRUE	126.128	127.125	128.134	129.132	130.141	131.138	560096	600294	558089	557655	438849	415640
O08557	1	1	1	SFCSMAGPNLLALGSSESAQK	TMTsixplex_Nterm:::Cys_CAM::::::::::::::::::TMTsixplex_K:	3	2612.33	2612.34	3784049	47.05	2014_11_18_CAP_OT_204_VIG_1404_pancreas_07.8578.8581.3	Phenyx	7.93	TRUE	126.128	127.125	128.134	129.132	130.141	131.138	244656	240266	233458	211186	183515	163757
O08557	1	1	1	SFCSMAGPNLLALGSSESAQK	TMTsixplex_Nterm:::Cys_CAM::::::::::::::::::TMTsixplex_K:	3	2612.33	2612.33	2	47.15	2014_11_18_CAP_OT_204_VIG_1404_pancreas_07.8605.8608.3	Phenyx	8.23	TRUE	126.128	127.125	128.134	129.132	130.141	131.138	1.60299e+06	1.71601e+06	1.50556e+06	1.49427e+06	1.28598e+06	1.02424e+06
O08557	1	1	1	SFCSMAGPNLLALGSSESAQK	TMTsixplex_Nterm:::Cys_CAM::::::::::::::::::TMTsixplex_K:	3	2612.33	2612.33	1852393	47.78	2014_11_18_CAP_OT_202_VIG_1404_pancreas_06.8565.8568.3	Phenyx	5.83	TRUE	126.128	127.125	128.134	129.132	130.141	131.138	169612	155531	194246	151233	116101	125180
O08557	1	1	1	SFCSMAGPNLLALGSSESAQK	TMTsixplex_Nterm:::Cys_CAM::::::::::::::::::TMTsixplex_K:	3	2612.33	2612.33	4409881	47.32	2014_11_18_CAP_OT_204_VIG_1404_pancreas_07.8647.8650.3	Phenyx	8.01	TRUE	126.128	127.125	128.134	129.132	130.141	131.138	340312	358927	347853	311444	271403	250573
O08557	1	1	1	SQGEEVDFAR	TMTsixplex_Nterm:::::::::::	2	1365.67	1365.68	2	30.08	2014_11_18_CAP_OT_197_VIG_1404_pancreas_01.4111.4114.2	Phenyx	8	TRUE	126.127	127.125	128.134	129.131	130.14	131.138	1.62172e+06	1.54557e+06	1.4715e+06	1.29782e+06	1.10047e+06	987314
O08557	1	1	1	TPEEYPESAK	TMTsixplex_Nterm::::::::::TMTsixplex_K:	2	1607.84	1607.85	2	28.85	2014_11_18_CAP_OT_198_VIG_1404_pancreas_02.3533.3536.2	Phenyx	7.94	TRUE	126.128	127.125	128.134	129.131	130.14	131.138	1.13575e+06	1.09697e+06	1.00412e+06	908087	747287	630683
O08557	1	1	1	VDGLLTCCSVFLNK	TMTsixplex_Nterm:::::::Cys_CAM:Cys_CAM::::::TMTsixplex_K:	3	2083.12	2083.12	1617962	49.48	2014_11_18_CAP_OT_204_VIG_1404_pancreas_07.9243.9246.3	Phenyx	6.42	TRUE	126.128	127.125	128.134	129.132	130.14	131.138	147391	144989	148019	165817	158942	187620
O08557	1	1	1	VDGLLTCCSVFLNK	TMTsixplex_Nterm:::::::Cys_CAM:Cys_CAM::::::TMTsixplex_K:	3	2083.12	2083.12	2681942	50.3	2014_11_18_CAP_OT_202_VIG_1404_pancreas_06.9244.9247.3	Phenyx	7.54	TRUE	126.128	127.125	128.134	129.132	130.141	131.138	559467	630814	581195	556371	592277	558399
O08557	1	1	1	VDGLLTCCSVFLNKK	TMTsixplex_Nterm:::::::Cys_CAM:Cys_CAM::::::TMTsixplex_K:TMTsixplex_K:	3	2440.38	2440.38	1832573	47.63	2014_11_18_CAP_OT_208_VIG_1404_pancreas_11.8915.8918.3	Phenyx	7.27	TRUE	126.128	127.125	128.134	129.132	130.141	131.138	53180.6	40308.5	44593.2	24821.4	31257.1	29319.3
O08557	1	1	1	VDGLLTCCSVFLNKK	TMTsixplex_Nterm:::::::Cys_CAM:Cys_CAM::::::TMTsixplex_K:TMTsixplex_K:	3	2440.38	2440.38	1217316	47.73	2014_11_18_CAP_OT_208_VIG_1404_pancreas_11.8943.8946.3	Phenyx	7.93	TRUE	126.128	127.125	128.134	129.132	130.141	131.138	95906.7	70703.9	79486	40994	55322.1	50615.2
O08651	1	1	1	AGTGVDNVDLEAATR	TMTsixplex_Nterm::::::::::::::::	2	1716.88	1716.89	2861685	34.02	2014_11_18_CAP_OT_197_VIG_1404_pancreas_01.5205.5208.2	Phenyx	8.11	TRUE	126.127	127.125	128.133	129.131	130.14	131.138	141329	124736	127651	113436	89485.7	113563
O08651	1	1	1	AGTGVDNVDLEAATR	TMTsixplex_Nterm::::::::::::::::	3	1716.88	1716.89	8709367	34.43	2014_11_18_CAP_OT_197_VIG_1404_pancreas_01.5316.5319.3	Phenyx	8.63	TRUE	126.127	127.125	128.134	129.131	130.141	131.138	186212	193896	170522	549949	1.1161e+06	1.08462e+06
O08651	1	1	1	ALQSGQCAGAALDVFTEEPPRDR	TMTsixplex_Nterm:::::::Cys_CAM:::::::::::::::::	3	2716.34	2716.35	1	40.77	2014_11_18_CAP_OT_198_VIG_1404_pancreas_02.6867.6870.3	Phenyx	9.61	TRUE	126.128	127.125	128.134	129.131	130.141	131.138	696254	687495	693745	644128	577789	620007
O08651	1	1	1	ALQSGQCAGAALDVFTEEPPRDR	TMTsixplex_Nterm:::::::Cys_CAM:::::::::::::::::	4	2716.34	2716.35	1	40.82	2014_11_18_CAP_OT_198_VIG_1404_pancreas_02.6881.6884.4	Phenyx	5.66	TRUE	126.127	127.125	128.134	129.131	130.14	131.138	2.78001e+06	2.9522e+06	2.66125e+06	3.24825e+06	2.30035e+06	2.66777e+06
O08651	1	1	1	AQPSDPVMLPTMLGLLAEAGVQLLSYQTSK	TMTsixplex_Nterm::::::::::::::::::::::::::::::TMTsixplex_K:	5	3615.97	3615.97	246056	68.97	2014_11_18_CAP_OT_198_VIG_1404_pancreas_02.14220.14223.5	Phenyx	6.09	TRUE	126.128	127.125	128.134	129.132	130.141	131.138	9789.92	13313.2	10488.5	4984.52	6664.76	5365.48
O08651	1	1	1	AQPSDPVMLPTMLGLLAEAGVQLLSYQTSK	TMTsixplex_Nterm::::::::::::::::::::::::::::::TMTsixplex_K:	4	3615.97	3615.96	835252	68.92	2014_11_18_CAP_OT_198_VIG_1404_pancreas_02.14211.14214.4	Phenyx	7.51	TRUE	126.128	127.125	128.134	129.132	130.141	131.138	24300.1	34455	26047.7	8769.69	14135.2	9040.28
O08651	1	1	1	AQPSDPVMLPTMLGLLAEAGVQLLSYQTSK	TMTsixplex_Nterm::::::::Oxidation_M::::::::::::::::::::::TMTsixplex_K:	4	3631.96	3631.96	510109	68.5	2014_11_18_CAP_OT_198_VIG_1404_pancreas_02.14148.14151.4	Phenyx	7.15	TRUE	126.128	127.125	128.134	129.132	130.141	131.138	10377.1	12440.8	12882.2	4645.68	7553.39	7288.94
O08651	1	1	1	AQPSDPVMLPTMLGLLAEAGVQLLSYQTSK	TMTsixplex_Nterm::::::::::::::::::::::::::::::TMTsixplex_K:	3	3615.97	3615.97	162615	68.92	2014_11_18_CAP_OT_198_VIG_1404_pancreas_02.14212.14215.3	Phenyx	8.47	TRUE	126.127	127.124	128.133	129.132	130.141	131.138	8235.91	11929.9	8071.72	2393.26	4593.45	2879.5
O08651	1	1	1	GGLVDEGALLR	TMTsixplex_Nterm::::::::::::	2	1327.77	1327.77	1	38.77	2014_11_18_CAP_OT_198_VIG_1404_pancreas_02.6305.6308.2	Phenyx	5.81	TRUE	126.127	127.125	128.134	129.131	130.14	131.138	939680	820769	835090	719774	558628	702014
O08651	1	1	1	GTLQVVTQGTSLK	TMTsixplex_Nterm:::::::::::::TMTsixplex_K:	2	1789.07	1789.07	1	37.67	2014_11_18_CAP_OT_209_VIG_1404_pancreas_12.5856.5859.2	Phenyx	7.86	TRUE	126.128	127.125	128.134	129.132	130.141	131.138	309490	318014	281509	256797	195319	211409
O08651	1	1	1	GTLQVVTQGTSLK	TMTsixplex_Nterm:::::::::::::TMTsixplex_K:	2	1789.07	1789.07	1	37.72	2014_11_18_CAP_OT_209_VIG_1404_pancreas_12.5869.5872.2	Phenyx	7.39	TRUE	126.128	127.125	128.134	129.131	130.14	131.138	332283	351424	297494	277074	207474	243420
O08651	1	1	1	GTLQVVTQGTSLK	TMTsixplex_Nterm:::::::::::::TMTsixplex_K:	3	1789.07	1789.07	7836733	37.62	2014_11_18_CAP_OT_209_VIG_1404_pancreas_12.5842.5845.3	Phenyx	6.19	TRUE	126.127	127.125	128.134	129.131	130.141	131.138	456540	388424	414219	368982	294327	289695
O08651	1	1	1	GTLQVVTQGTSLK	TMTsixplex_Nterm:::::::::::::TMTsixplex_K:	3	1789.07	1789.07	1	37.67	2014_11_18_CAP_OT_209_VIG_1404_pancreas_12.5855.5858.3	Phenyx	6.27	TRUE	126.128	127.125	128.134	129.132	130.14	131.138	1.03016e+06	1.0033e+06	1.08103e+06	828504	617510	682261
O08651	1	1	1	GTLQVVTQGTSLK	TMTsixplex_Nterm:::::::::::::TMTsixplex_K:	2	1789.07	1789.07	8877074	37.77	2014_11_18_CAP_OT_209_VIG_1404_pancreas_12.5883.5886.2	Phenyx	7.55	TRUE	126.128	127.125	128.134	129.132	130.141	131.138	312456	325368	285901	255107	205622	223400
O08651	1	1	1	LLLSDSLDPCCR	TMTsixplex_Nterm::::::::::Cys_CAM:Cys_CAM::	2	1676.84	1676.85	4923018	43.58	2014_11_18_CAP_OT_197_VIG_1404_pancreas_01.7872.7875.2	Phenyx	7.77	TRUE	126.127	127.124	128.133	129.131	130.14	131.138	853567	900368	713630	818434	691936	655461
O08651	1	1	1	LLQDGGLQVVEK	TMTsixplex_Nterm::::::::::::TMTsixplex_K:	2	1756.05	1756.05	4	42.33	2014_11_18_CAP_OT_198_VIG_1404_pancreas_02.7306.7309.2	Phenyx	7.01	TRUE	126.127	127.125	128.134	129.131	130.14	131.138	1.69176e+06	1.57361e+06	1.85839e+06	1.67202e+06	1.20558e+06	1.18087e+06
O08651	1	1	1	QADVNLVNAK	TMTsixplex_Nterm::::::::::TMTsixplex_K:	2	1528.9	1528.91	5735620	33.03	2014_11_18_CAP_OT_204_VIG_1404_pancreas_07.4663.4666.2	Phenyx	6.02	TRUE	126.128	127.125	128.134	129.132	130.141	131.138	246882	262103	240198	214205	170432	191233
O08651	1	1	1	QADVNLVNAK	TMTsixplex_Nterm::::::::::TMTsixplex_K:	2	1528.9	1528.9	4167755	33.6	2014_11_18_CAP_OT_202_VIG_1404_pancreas_06.4673.4676.2	Phenyx	5.98	TRUE	126.128	127.125	128.134	129.132	130.141	131.138	224506	230301	202875	171133	168448	152651
O08651	1	1	1	QADVNLVNAK	TMTsixplex_Nterm::::::::::TMTsixplex_K:	3	1528.9	1528.9	2317188	33.65	2014_11_18_CAP_OT_202_VIG_1404_pancreas_06.4688.4691.3	Phenyx	5.64	TRUE	126.128	127.125	128.133	129.132	130.14	131.138	146176	165351	136368	142856	147010	166942
O08651	1	1	1	QADVNLVNAK	TMTsixplex_Nterm::::::::::TMTsixplex_K:	2	1528.9	1528.9	2863278	33.97	2014_11_18_CAP_OT_201_VIG_1404_pancreas_05.4808.4811.2	Phenyx	6.52	TRUE	126.128	127.125	128.134	129.132	130.141	131.138	162819	158803	150099	122397	100490	109373
O08651	1	1	1	QLPQATASMK	TMTsixplex_Nterm::::::::::TMTsixplex_K:	2	1531.88	1531.88	7874010	31.53	2014_11_18_CAP_OT_209_VIG_1404_pancreas_12.4135.4138.2	Phenyx	5.95	TRUE	126.128	127.125	128.134	129.132	130.141	131.138	837018	861011	721491	703805	534846	658322
O08651	1	1	1	QNLSKEELLAELQDCEGLLVR	TMTsixplex_Nterm:::::TMTsixplex_K::::::::::Cys_CAM:::::::	3	2914.58	2914.58	1	50.77	2014_11_18_CAP_OT_198_VIG_1404_pancreas_02.9637.9640.3	Phenyx	7.93	TRUE	126.128	127.125	128.134	129.132	130.141	131.138	1.44439e+06	1.24538e+06	1.37846e+06	948118	684686	940386
O08651	1	1	1	QNLSKEELLAELQDCEGLLVR	TMTsixplex_Nterm:::::TMTsixplex_K::::::::::Cys_CAM:::::::	4	2914.58	2914.59	7927252	50.78	2014_11_18_CAP_OT_198_VIG_1404_pancreas_02.9645.9648.4	Phenyx	5.47	TRUE	126.128	127.125	128.134	129.132	130.141	131.138	962164	769398	771201	548804	556712	652973
O08651	1	1	1	VTADVLNAAEK	TMTsixplex_Nterm:::::::::::TMTsixplex_K:	2	1587.92	1587.93	1	38.17	2014_11_18_CAP_OT_198_VIG_1404_pancreas_02.6137.6140.2	Phenyx	7.04	TRUE	126.127	127.124	128.134	129.131	130.14	131.138	846480	823425	831189	646045	513385	560986
O09175	1	1	1	AEFGPPGPGPGSR	TMTsixplex_Nterm::::::::::::::	2	1453.75	1453.75	713111	32.85	2014_11_18_CAP_OT_205_VIG_1404_pancreas_08.4446.4449.2	Phenyx	7.16	TRUE	126.128	127.125	128.134	129.132	130.14	131.138	23505.4	24394.7	27586.7	20842.6	14854.8	19384.3
O09175	1	1	1	AEFGPPGPGPGSR	TMTsixplex_Nterm::::::::::::::	2	1453.75	1453.75	4321230	30.17	2014_11_18_CAP_OT_204_VIG_1404_pancreas_07.3867.3870.2	Phenyx	7.2	TRUE	126.128	127.125	128.134	129.132	130.14	131.138	571019	407992	494387	344556	238478	322352
O09175	1	1	1	AFFPCFDTPAVK	TMTsixplex_Nterm:::::Cys_CAM:::::::TMTsixplex_K:	2	1856.99	1856.99	1114690	51.58	2014_11_18_CAP_OT_202_VIG_1404_pancreas_06.9587.9590.2	Phenyx	8.28	TRUE	126.128	127.125	128.134	129.132	130.141	131.138	68740.5	73371	68256.4	63815.6	51555.9	53441.7
O09175	1	1	1	AFFPCFDTPAVK	TMTsixplex_Nterm:::::Cys_CAM:::::::TMTsixplex_K:	3	1856.99	1856.99	1374140	51.53	2014_11_18_CAP_OT_202_VIG_1404_pancreas_06.9574.9577.3	Phenyx	5.55	TRUE	126.128	127.125	128.134	129.132	130.141	131.138	25043	24577	24564.5	22475.7	17641.5	19372.1
O09175	1	1	1	AFFPCFDTPAVK	TMTsixplex_Nterm:::::Cys_CAM:::::::TMTsixplex_K:	3	1856.99	1856.99	2300889	50.82	2014_11_18_CAP_OT_204_VIG_1404_pancreas_07.9607.9610.3	Phenyx	6.35	TRUE	126.127	127.125	128.134	129.131	130.141	131.138	114994	107499	112322	114445	89241.6	106981
O09175	1	1	1	CLLPEGASELR	TMTsixplex_Nterm:Cys_CAM:::::::::::	2	1472.79	1472.79	1	38.57	2014_11_18_CAP_OT_198_VIG_1404_pancreas_02.6249.6252.2	Phenyx	6.08	TRUE	126.127	127.125	128.134	129.131	130.14	131.138	457827	506445	496180	391392	339309	359269
O09175	1	1	1	LDSHSCLEVMAATLLR	TMTsixplex_Nterm::::::Cys_CAM:::::::::::	3	2044.06	2044.06	1308531	54.28	2014_11_18_CAP_OT_201_VIG_1404_pancreas_05.10239.10242.3	Phenyx	7.05	TRUE	126.128	127.125	128.134	129.132	130.141	131.138	353463	372875	341114	247411	243359	291968
O09175	1	1	1	LSNAQNAELR	TMTsixplex_Nterm:::::::::::	2	1343.74	1343.74	1230946	29.17	2014_11_18_CAP_OT_205_VIG_1404_pancreas_08.3536.3539.2	Phenyx	6.72	TRUE	126.128	127.125	128.134	129.132	130.141	131.138	48824.5	51727.6	54905.6	43312	30860.3	41705.4
O09175	1	1	1	LSNAQNAELR	TMTsixplex_Nterm:::::::::::	2	1343.74	1343.74	4371137	28.22	2014_11_18_CAP_OT_202_VIG_1404_pancreas_06.3176.3179.2	Phenyx	6.77	TRUE	126.128	127.125	128.134	129.132	130.141	131.138	128261	127697	135231	107006	79994.4	99843.9
O09175	1	1	1	LSTLLFGAAYTCLEAATGR	TMTsixplex_Nterm::::::::::::Cys_CAM::::::::	3	2243.18	2243.18	38810	65.25	2014_11_18_CAP_OT_205_VIG_1404_pancreas_08.11160.11163.3	Phenyx	9.21	TRUE	126.127	127.125	128.134	129.132	130.14	131.138	2006.16	2117.54	2248.83	1039.19	887.407	828.637
O09175	1	1	1	QHMDVSGEENPLNK	TMTsixplex_Nterm::::::::::::::TMTsixplex_K:	3	2055.05	2055.05	2512195	33.38	2014_11_18_CAP_OT_199_VIG_1404_pancreas_03.4711.4714.3	Phenyx	8.57	TRUE	126.128	127.125	128.134	129.131	130.14	131.138	261574	253293	279467	251705	211821	222932
O09175	1	1	1	QHMDVSGEENPLNK	TMTsixplex_Nterm::::::::::::::TMTsixplex_K:	3	2055.05	2055.05	3248656	33.53	2014_11_18_CAP_OT_199_VIG_1404_pancreas_03.4751.4754.3	Phenyx	9.03	TRUE	126.127	127.125	128.134	129.131	130.14	131.138	289214	298670	318905	355125	348504	322076
O09175	1	1	1	TYQLVYFLDK	TMTsixplex_Nterm::::::::::TMTsixplex_K:	2	1747	1746.99	1273877	54.13	2014_11_18_CAP_OT_204_VIG_1404_pancreas_07.10501.10504.2	Phenyx	6.82	TRUE	126.128	127.125	128.133	129.132	130.141	131.138	25289.6	38514.5	20170.3	17277.7	23794.6	17911.9
O09175	1	1	1	TYQLVYFLDKLLQK	TMTsixplex_Nterm::::::::::TMTsixplex_K::::TMTsixplex_K:	3	2458.48	2458.48	92121	66.77	2014_11_18_CAP_OT_208_VIG_1404_pancreas_11.12444.12447.3	Phenyx	8.51	TRUE	126.128	127.125	128.134	129.132	130.141	131.138	7180.68	6700.53	7091.21	5544.35	4417.56	6113.79
O09175	1	1	1	VKDFLQSQGK	TMTsixplex_Nterm::TMTsixplex_K::::::::TMTsixplex_K:	3	1836.11	1836.11	4	39.52	2014_11_18_CAP_OT_208_VIG_1404_pancreas_11.6716.6719.3	Phenyx	7.31	TRUE	126.128	127.125	128.134	129.132	130.141	131.138	4.056e+06	4.24431e+06	4.1521e+06	3.42499e+06	2.47569e+06	3.07773e+06
O09175	1	1	1	VKDFLQSQGK	TMTsixplex_Nterm::TMTsixplex_K::::::::TMTsixplex_K:	3	1836.11	1836.11	2672789	39.42	2014_11_18_CAP_OT_208_VIG_1404_pancreas_11.6689.6692.3	Phenyx	5.88	TRUE	126.128	127.125	128.134	129.132	130.141	131.138	440555	444065	453888	357470	287872	347039
O35077	1	1	1	ANTLGLSLLK	TMTsixplex_Nterm::::::::::TMTsixplex_K:	2	1486.95	1486.95	2105799	45.4	2014_11_18_CAP_OT_209_VIG_1404_pancreas_12.7983.7986.2	Phenyx	7.88	TRUE	126.128	127.125	128.133	129.132	130.141	131.138	18889.7	97263.1	27050.4	30208	29016.2	24807.4
O35077	1	1	1	ANTLGLSLLK	TMTsixplex_Nterm::::::::::TMTsixplex_K:	2	1486.95	1486.94	3764213	45.5	2014_11_18_CAP_OT_209_VIG_1404_pancreas_12.8012.8015.2	Phenyx	7.84	TRUE	126.128	127.125	128.133	129.132	130.141	131.138	50376.9	219456	65908.1	74122.4	71081.4	65242.8
O35077	1	1	1	GLVDKFPLFTAVYK	TMTsixplex_Nterm:::::TMTsixplex_K:::::::::TMTsixplex_K:	3	2284.38	2284.38	1506458	56.08	2014_11_18_CAP_OT_208_VIG_1404_pancreas_11.10853.10856.3	Phenyx	8.21	TRUE	126.128	127.125	128.132	129.132	130.141	131.138	24644.8	197694	48076.2	22120.3	36602.6	22982
O35077	1	1	1	GLVDKFPLFTAVYK	TMTsixplex_Nterm:::::TMTsixplex_K:::::::::TMTsixplex_K:	3	2284.38	2284.38	1534977	56.4	2014_11_18_CAP_OT_208_VIG_1404_pancreas_11.10916.10919.3	Phenyx	7.13	TRUE	126.128	127.125	128.132	129.132	130.141	131.138	6216.8	55942.6	13700	6787.32	10194.7	6299.6
O35077	1	1	1	GLVDKFPLFTAVYK	TMTsixplex_Nterm:::::TMTsixplex_K:::::::::TMTsixplex_K:	3	2284.38	2284.38	2689669	56.15	2014_11_18_CAP_OT_208_VIG_1404_pancreas_11.10867.10870.3	Phenyx	7.57	TRUE	126.128	127.125	128.132	129.132	130.141	131.138	11940.4	102911	23934.6	11082.4	17232.8	9986.41
O35077	1	1	1	GLVDKFPLFTAVYK	TMTsixplex_Nterm:::::TMTsixplex_K:::::::::TMTsixplex_K:	3	2284.38	2284.38	329512	56.57	2014_11_18_CAP_OT_208_VIG_1404_pancreas_11.10946.10949.3	Phenyx	7.69	TRUE	126.128	127.125	128.133	129.132	130.141	131.138	3387.77	20751.8	6336.92	3046.27	4233.22	3172.75
O35077	1	1	1	GLVDKFPLFTAVYK	TMTsixplex_Nterm:::::TMTsixplex_K:::::::::TMTsixplex_K:	3	2284.38	2284.38	2435006	56.22	2014_11_18_CAP_OT_208_VIG_1404_pancreas_11.10881.10884.3	Phenyx	8.38	TRUE	126.128	127.125	128.132	129.132	130.141	131.138	22971	190640	46006.1	22788	37200	22776.9
O35077	1	1	1	GLVDKFPLFTAVYK	TMTsixplex_Nterm:::::TMTsixplex_K:::::::::TMTsixplex_K:	3	2284.38	2284.38	647213	55.9	2014_11_18_CAP_OT_208_VIG_1404_pancreas_11.10818.10821.3	Phenyx	7.86	TRUE	126.128	127.125	128.133	129.132	130.141	131.138	17974.1	108195	31538.8	15111.2	21735.5	14835
O35077	1	1	1	KLTELLNTQHENVK	TMTsixplex_Nterm:TMTsixplex_K:::::::::::::TMTsixplex_K:	4	2353.39	2353.39	1386379	36.82	2014_11_18_CAP_OT_206_VIG_1404_pancreas_09.6014.6017.4	Phenyx	5.67	TRUE	126.128	127.125	128.133	129.132	130.141	131.138	24311.5	75465.6	35784.2	27921.1	28709.2	28212.9
O35077	1	1	1	KLTELLNTQHENVK	TMTsixplex_Nterm:TMTsixplex_K:::::::::::::TMTsixplex_K:	4	2353.39	2353.39	3724397	36.7	2014_11_18_CAP_OT_206_VIG_1404_pancreas_09.5985.5988.4	Phenyx	5.47	TRUE	126.128	127.125	128.133	129.132	130.141	131.138	33866.9	243107	69256.2	50213.8	53920.7	48763.3
O35077	1	1	1	LGLMEMLAFAK	TMTsixplex_Nterm:::::::::::TMTsixplex_K:	2	1680.97	1680.97	886045	63.25	2014_11_18_CAP_OT_202_VIG_1404_pancreas_06.12138.12141.2	Phenyx	6.75	TRUE	126.128	127.125	128.132	129.132	130.141	131.138	1043.1	6696.1	1316.87	1141.72	1594.07	771.008
O35077	1	1	1	LGLMEMLAFAK	TMTsixplex_Nterm:::::::::::TMTsixplex_K:	2	1680.97	1680.97	177129	63.03	2014_11_18_CAP_OT_204_VIG_1404_pancreas_07.12571.12574.2	Phenyx	7.75	TRUE	126.128	127.125	128.133	129.132	130.141	131.138	3480.36	16493.2	4089.92	3346.86	3872.69	2647.37
O35077	1	1	1	LPPNVVAVPDVVQAATGADLLVFVVPHQFLGK	TMTsixplex_Nterm::::::::::::::::::::::::::::::::TMTsixplex_K:	4	3768.18	3768.17	82442	66.62	2014_11_18_CAP_OT_200_VIG_1404_pancreas_04.10648.10651.4	Phenyx	5.91	TRUE	126.128	127.125	128.132	129.132	130.141	131.138	1265.05	13248.5	2518.94	2449.84	3320	2182.97
O35142	1	1	1	DNNQFASASLDR	TMTsixplex_Nterm:::::::::::::	2	1565.76	1565.77	5255838	31.35	2014_11_18_CAP_OT_197_VIG_1404_pancreas_01.4462.4465.2	Phenyx	7.96	TRUE	126.127	127.125	128.134	129.131	130.14	131.138	56994	25133.8	44862.1	59649.4	48250.8	108542
O35142	1	1	1	EAFVVEEWVK	TMTsixplex_Nterm::::::::::TMTsixplex_K:	2	1692.95	1692.95	3060023	49.85	2014_11_18_CAP_OT_198_VIG_1404_pancreas_02.9387.9390.2	Phenyx	6.07	TRUE	126.128	127.125	128.134	129.132	130.14	131.138	65168.1	32465.5	66997	121155	110735	225911
O35142	1	1	1	HSEVQQANLK	TMTsixplex_Nterm::::::::::TMTsixplex_K:	3	1610.92	1610.92	3232067	25.47	2014_11_18_CAP_OT_206_VIG_1404_pancreas_09.2982.2985.3	Phenyx	6.18	TRUE	126.128	127.125	128.134	129.132	130.141	131.138	263588	85011	253939	442276	375744	989733
O35142	1	1	1	NNVAFMSYFLQGK	TMTsixplex_Nterm:::::::::::::TMTsixplex_K:	3	1976.06	1976.06	307482	57.05	2014_11_18_CAP_OT_209_VIG_1404_pancreas_12.10764.10767.3	Phenyx	5.4	TRUE	126.128	127.125	128.134	129.132	130.141	131.138	32290.3	27575.8	31038.1	20271.6	36376.1	60585.7
O35142	1	1	1	TFEVCDLPVR	TMTsixplex_Nterm:::::Cys_CAM::::::	2	1463.76	1463.77	9763347	41.25	2014_11_18_CAP_OT_198_VIG_1404_pancreas_02.7000.7003.2	Phenyx	6.79	TRUE	126.128	127.125	128.134	129.132	130.14	131.138	1.14123e+06	725090	1.07927e+06	1.21827e+06	1.06002e+06	1.76314e+06
O35142	1	1	1	VFNYNTLER	TMTsixplex_Nterm::::::::::	2	1383.74	1383.74	4198468	38.43	2014_11_18_CAP_OT_204_VIG_1404_pancreas_07.6184.6187.2	Phenyx	6.91	TRUE	126.128	127.125	128.134	129.132	130.141	131.138	62132.8	39379.7	66272.7	81497.3	96594.1	127172
O35244	1	1	1	DFTPVCTTELGR	TMTsixplex_Nterm::::::Cys_CAM:::::::	2	1623.81	1623.82	4562421	37.6	2014_11_18_CAP_OT_198_VIG_1404_pancreas_02.5977.5980.2	Phenyx	9.34	TRUE	126.127	127.125	128.134	129.132	130.141	131.138	379336	281180	355772	298664	326701	278644
O35244	1	1	1	DFTPVCTTELGR	TMTsixplex_Nterm::::::Cys_CAM:::::::	2	1623.81	1623.81	1	37.83	2014_11_18_CAP_OT_197_VIG_1404_pancreas_01.6267.6270.2	Phenyx	8.73	TRUE	126.127	127.125	128.134	129.131	130.141	131.138	426081	395363	424633	389296	318508	327798
O35244	1	1	1	NFDELLR	TMTsixplex_Nterm::::::::	2	1134.62	1134.63	1	39.97	2014_11_18_CAP_OT_198_VIG_1404_pancreas_02.6642.6645.2	Phenyx	5.37	TRUE	126.128	127.125	128.134	129.132	130.141	131.138	1.54307e+06	1.10138e+06	1.54453e+06	1.09911e+06	866866	831966
O35244	1	1	1	PGGLLLGDEAPNFEANTTLGHLR	TMTsixplex_Nterm::::::::::::::::::::::::	3	2620.38	2620.38	2286313	47.18	2014_11_18_CAP_OT_199_VIG_1404_pancreas_03.8463.8466.3	Phenyx	8.77	TRUE	126.128	127.125	128.134	129.132	130.141	131.138	498949	393401	531921	416445	355450	346706
O35244	1	1	1	VVDSLQLTASNPVATPVDWK	TMTsixplex_Nterm::::::::::::::::::::TMTsixplex_K:	3	2597.45	2597.45	9237803	49.55	2014_11_18_CAP_OT_198_VIG_1404_pancreas_02.9303.9306.3	Phenyx	9.38	TRUE	126.127	127.125	128.134	129.131	130.14	131.138	405655	283046	350190	288924	362336	505368
O35244	1	1	1	VVFLFGPDK	TMTsixplex_Nterm:::::::::TMTsixplex_K:	2	1478.89	1478.89	2754398	51.87	2014_11_18_CAP_OT_204_VIG_1404_pancreas_07.9887.9890.2	Phenyx	5.47	TRUE	126.128	127.125	128.134	129.132	130.141	131.138	153164	143743	149262	135726	131913	106583
O35331	1	1	1	AEAGEGQKPSPAQLELR	TMTsixplex_Nterm::::::::TMTsixplex_K::::::::::	3	2238.24	2238.24	4953117	34.48	2014_11_18_CAP_OT_199_VIG_1404_pancreas_03.5012.5015.3	Phenyx	5.42	TRUE	126.128	127.125	128.134	129.132	130.141	131.138	341166	331766	320091	255721	212862	221661
O35331	1	1	1	AEAGEGQKPSPAQLELR	TMTsixplex_Nterm::::::::TMTsixplex_K::::::::::	3	2238.24	2238.24	1	34.62	2014_11_18_CAP_OT_199_VIG_1404_pancreas_03.5046.5049.3	Phenyx	5.8	TRUE	126.127	127.125	128.134	129.131	130.14	131.138	748061	743497	704912	536153	434281	414069
O35331	1	1	1	SFLGMVVDLVQELK	TMTsixplex_Nterm::::::::::::::TMTsixplex_K:	2	2035.18	2035.18	103706	68.38	2014_11_18_CAP_OT_198_VIG_1404_pancreas_02.14129.14132.2	Phenyx	8	TRUE	126.128	127.125	128.133	129.131	130.141	131.138	4231.01	7150.75	3382.76	5883.77	4899.18	4088.28
O35331	1	1	1	SFLGMVVDLVQELK	TMTsixplex_Nterm::::::::::::::TMTsixplex_K:	3	2035.18	2035.18	830581	68.37	2014_11_18_CAP_OT_198_VIG_1404_pancreas_02.14127.14130.3	Phenyx	6.46	TRUE	126.128	127.125	128.133	129.131	130.141	131.138	115047	212979	82811.2	180687	155167	115057
O35331	1	1	1	VVPMADLLTPNQFEAELLSGR	TMTsixplex_Nterm::::::::::::::::::::::	3	2528.35	2528.35	1101572	60.48	2014_11_18_CAP_OT_198_VIG_1404_pancreas_02.12292.12295.3	Phenyx	6.33	TRUE	126.127	127.125	128.134	129.132	130.14	131.138	55422.8	56968.6	63619.5	44179.8	43445.2	43609.4
O35397	1	1	1	FSELGFEVK	TMTsixplex_Nterm:::::::::TMTsixplex_K:	2	1512.86	1512.86	2352022	45.67	2014_11_18_CAP_OT_198_VIG_1404_pancreas_02.8239.8242.2	Phenyx	5.94	TRUE	126.127	127.124	128.134	129.131	130.14	131.138	41163.2	59183.1	57992.6	51057.5	28710.9	27095.2
O35397	1	1	1	LELQTLTGLFK	TMTsixplex_Nterm:::::::::::TMTsixplex_K:	2	1720.05	1720.05	560696	58.23	2014_11_18_CAP_OT_202_VIG_1404_pancreas_06.11199.11202.2	Phenyx	9.14	TRUE	126.128	127.125	128.134	129.132	130.141	131.138	9151.15	12622.1	9297.03	10897.1	8563.77	6749.68
O35397	1	1	1	SREVLDPAEQYK	TMTsixplex_Nterm::::::::::::TMTsixplex_K:	3	1892.04	1892.04	2394379	33.63	2014_11_18_CAP_OT_199_VIG_1404_pancreas_03.4781.4784.3	Phenyx	6.24	TRUE	126.128	127.125	128.134	129.132	130.14	131.138	1.26705e+06	957219	1.62799e+06	913848	669395	717235
O35509,P62494	1	2	2	STLGVEFATR	TMTsixplex_Nterm:::::::::::	2	1308.72	1308.72	767727	37.92	2014_11_18_CAP_OT_205_VIG_1404_pancreas_08.5713.5716.2	Phenyx	6.88	TRUE	126.128	127.125	128.134	129.132	130.141	131.138	57969.6	39113	61438.1	75898.9	79627.7	86882.7
O35509,P62494	1	2	2	VVLLGDSGVGK	TMTsixplex_Nterm:::::::::::TMTsixplex_K:	2	1500.93	1500.93	2985726	41.03	2014_11_18_CAP_OT_202_VIG_1404_pancreas_06.6732.6735.2	Phenyx	6.55	TRUE	126.128	127.125	128.134	129.132	130.141	131.138	193558	176046	233199	282903	209210	254155
O35567	1	1	1	AFTHTAQYDEALSDYFR	TMTsixplex_Nterm::::::::::::::::::	3	2263.08	2263.08	7904378	45.85	2014_11_18_CAP_OT_199_VIG_1404_pancreas_03.8105.8108.3	Phenyx	9.27	TRUE	126.127	127.125	128.134	129.132	130.141	131.138	196250	206452	211404	147990	143158	156031
O35567	1	1	1	ALFEEVPELLTEAEK	TMTsixplex_Nterm:::::::::::::::TMTsixplex_K:	3	2175.21	2175.21	2937862	59.62	2014_11_18_CAP_OT_197_VIG_1404_pancreas_01.12324.12327.3	Phenyx	6.21	TRUE	126.127	127.124	128.133	129.131	130.14	131.138	116047	151831	122532	145803	105488	113987
O35567	1	1	1	ALFEEVPELLTEAEKK	TMTsixplex_Nterm:::::::::::::::TMTsixplex_K:TMTsixplex_K:	3	2532.47	2532.47	1	58.02	2014_11_18_CAP_OT_198_VIG_1404_pancreas_02.11625.11628.3	Phenyx	9.16	TRUE	126.127	127.125	128.134	129.132	130.14	131.138	502972	478033	524277	331787	256131	285821
O35567	1	1	1	ALFEEVPELLTEAEKK	TMTsixplex_Nterm:::::::::::::::TMTsixplex_K:TMTsixplex_K:	3	2532.47	2532.47	9537626	57.95	2014_11_18_CAP_OT_198_VIG_1404_pancreas_02.11604.11607.3	Phenyx	8.01	TRUE	126.128	127.125	128.134	129.132	130.141	131.138	447418	447068	494606	319272	256434	278932
O35567	1	1	1	ALFEEVPELLTEAEKK	TMTsixplex_Nterm:::::::::::::::TMTsixplex_K:TMTsixplex_K:	3	2532.47	2532.47	2594502	57.73	2014_11_18_CAP_OT_198_VIG_1404_pancreas_02.11550.11553.3	Phenyx	8.15	TRUE	126.127	127.125	128.134	129.132	130.141	131.138	142540	133081	147982	101427	95488	104900
O35567	1	1	1	DGQVLGLGAGQQSR	TMTsixplex_Nterm:::::::::::::::	2	1613.87	1613.87	1293861	32.28	2014_11_18_CAP_OT_205_VIG_1404_pancreas_08.4305.4308.2	Phenyx	9.12	TRUE	126.128	127.125	128.134	129.132	130.141	131.138	60143.7	70274.1	62823.7	52033	39708.9	42898.2
O35567	1	1	1	DGQVLGLGAGQQSR	TMTsixplex_Nterm:::::::::::::::	2	1613.87	1613.87	6672667	30.97	2014_11_18_CAP_OT_201_VIG_1404_pancreas_05.3996.3999.2	Phenyx	7.82	TRUE	126.128	127.125	128.134	129.132	130.141	131.138	225947	247302	240642	176953	150131	166601
O35567	1	1	1	DVSELTGFPEMLGGR	TMTsixplex_Nterm::::::::::::::::	2	1835.93	1835.93	1	49.82	2014_11_18_CAP_OT_197_VIG_1404_pancreas_01.9607.9610.2	Phenyx	7.94	TRUE	126.127	127.124	128.134	129.131	130.14	131.138	263759	259963	237767	210278	164664	172721
O35567	1	1	1	LSGVSVSSDAFFPFR	TMTsixplex_Nterm::::::::::::::::	2	1843.97	1843.97	92576	55.2	2014_11_18_CAP_OT_205_VIG_1404_pancreas_08.9659.9662.2	Phenyx	8.32	TRUE	126.128	127.125	128.134	129.132	130.141	131.138	17206.8	20883.1	15321.8	19635.4	15415.5	20436.5
O35567	1	1	1	MSSFGDFVALSDVCDVPTAK	TMTsixplex_Nterm::::::::::::::Cys_CAM::::::TMTsixplex_K:	3	2603.3	2603.31	5313531	53.08	2014_11_18_CAP_OT_197_VIG_1404_pancreas_01.10511.10514.3	Phenyx	6.87	TRUE	126.127	127.125	128.134	129.131	130.141	131.138	149581	173308	156440	120616	415642	503807
O35567	1	1	1	NLASLGLSLVASGGTAK	TMTsixplex_Nterm:::::::::::::::::TMTsixplex_K:	3	2016.2	2016.2	4460458	55.75	2014_11_18_CAP_OT_209_VIG_1404_pancreas_12.10490.10493.3	Phenyx	6.23	TRUE	126.128	127.125	128.133	129.132	130.141	131.138	213013	308402	200112	150640	259749	141400
O35567	1	1	1	NLPEDAADMAR	TMTsixplex_Nterm::::::::::::	2	1430.7	1430.7	9628592	33.43	2014_11_18_CAP_OT_197_VIG_1404_pancreas_01.5043.5046.2	Phenyx	6.65	TRUE	126.128	127.125	128.134	129.132	130.141	131.138	482389	541071	507892	400393	346559	392114
O35567	1	1	1	RAEVSNALDQYVTGTLGEGEDLVK	TMTsixplex_Nterm::::::::::::::::::::::::TMTsixplex_K:	3	3021.6	3021.6	8156065	50.98	2014_11_18_CAP_OT_198_VIG_1404_pancreas_02.9700.9703.3	Phenyx	9.16	TRUE	126.127	127.125	128.134	129.132	130.14	131.138	355471	369400	384250	288962	247013	268589
O35567	1	1	1	SLFSNLVTK	TMTsixplex_Nterm:::::::::TMTsixplex_K:	2	1465.89	1465.89	3987622	46.75	2014_11_18_CAP_OT_209_VIG_1404_pancreas_12.8348.8351.2	Phenyx	6.72	TRUE	126.128	127.125	128.134	129.132	130.141	131.138	94190.6	96201.5	99626.1	68478.1	56824.8	62301.7
O35567	1	1	1	VVVCNLYPFVK	TMTsixplex_Nterm::::Cys_CAM:::::::TMTsixplex_K:	2	1795.05	1795.05	1196422	51.87	2014_11_18_CAP_OT_209_VIG_1404_pancreas_12.9614.9617.2	Phenyx	6.79	TRUE	126.128	127.125	128.134	129.132	130.141	131.138	110847	107377	98304.2	75730.8	61698.5	64174
O35567	1	1	1	VVVCNLYPFVK	TMTsixplex_Nterm::::Cys_CAM:::::::TMTsixplex_K:	2	1795.05	1795.05	1304317	52.13	2014_11_18_CAP_OT_209_VIG_1404_pancreas_12.9677.9680.2	Phenyx	6.77	TRUE	126.128	127.125	128.134	129.132	130.141	131.138	75854.2	76606	75371.6	55103.4	46803.6	46581.3
O35567	1	1	1	YTQSNSVCYAK	TMTsixplex_Nterm::::::::Cys_CAM:::TMTsixplex_K:	2	1777.91	1777.91	3003599	30.12	2014_11_18_CAP_OT_209_VIG_1404_pancreas_12.3736.3739.2	Phenyx	8.75	TRUE	126.128	127.125	128.134	129.132	130.14	131.138	46400.2	54595.4	47038.5	35640.7	30742.1	29277.9
O35796	1	1	1	AEEQEPELTSTPNFVVEVTK	TMTsixplex_Nterm::::::::::::::::::::TMTsixplex_K:	3	2704.42	2704.43	1	46.28	2014_11_18_CAP_OT_197_VIG_1404_pancreas_01.8626.8629.3	Phenyx	7.68	TRUE	126.127	127.125	128.134	129.131	130.141	131.138	536973	508660	459795	361346	637614	580805
O35796	1	1	1	AEEQEPELTSTPNFVVEVTK	TMTsixplex_Nterm::::::::::::::::::::TMTsixplex_K:	3	2704.42	2704.43	8741376	46.23	2014_11_18_CAP_OT_197_VIG_1404_pancreas_01.8613.8616.3	Phenyx	6.75	TRUE	126.127	127.124	128.133	129.132	130.14	131.138	281171	215445	267273	359986	572004	574704
O35796	1	1	1	AFVEFLTDELKEEK	TMTsixplex_Nterm:::::::::::TMTsixplex_K:::TMTsixplex_K:	3	2384.34	2384.35	2762374	56.47	2014_11_18_CAP_OT_198_VIG_1404_pancreas_02.11200.11203.3	Phenyx	7.9	TRUE	126.127	127.125	128.133	129.132	130.141	131.138	153043	165053	89527	55548.8	57466	42314.9
O35796	1	1	1	AFVEFLTDELKEEK	TMTsixplex_Nterm:::::::::::TMTsixplex_K:::TMTsixplex_K:	3	2384.34	2384.34	2538851	55.83	2014_11_18_CAP_OT_198_VIG_1404_pancreas_02.11030.11033.3	Phenyx	7.11	TRUE	126.128	127.125	128.133	129.132	130.141	131.138	58879.9	69229.9	35715.4	22652.3	23898.6	14278.8
O35796	1	1	1	AFVEFLTDELKEEK	TMTsixplex_Nterm:::::::::::TMTsixplex_K:::TMTsixplex_K:	3	2384.34	2384.35	2776220	56.08	2014_11_18_CAP_OT_198_VIG_1404_pancreas_02.11095.11098.3	Phenyx	6.71	TRUE	126.127	127.125	128.133	129.132	130.14	131.138	96571.5	106766	54920.4	34058.8	37044.7	24772.4
O35796	1	1	1	EVSFQTTGDSEWR	TMTsixplex_Nterm::::::::::::::	2	1769.84	1769.84	1	38.12	2014_11_18_CAP_OT_197_VIG_1404_pancreas_01.6346.6349.2	Phenyx	10.65	TRUE	126.127	127.125	128.134	129.132	130.141	131.138	398522	374072	249622	127765	119545	89936.4
O35814	1	1	1	AAALEFLNRFEEAK	TMTsixplex_Nterm::::::::::::::TMTsixplex_K:	3	2066.16	2066.16	586881	53.73	2014_11_18_CAP_OT_199_VIG_1404_pancreas_03.10191.10194.3	Phenyx	5.6	TRUE	126.128	127.125	128.134	129.132	130.141	131.138	138823	83347.9	140615	92140.6	61270.2	102010
O35814	1	1	1	ALSAGNLDDALQCYSEALK	TMTsixplex_Nterm:::::::::::::Cys_CAM::::::TMTsixplex_K:	3	2496.29	2496.3	1	51.57	2014_11_18_CAP_OT_197_VIG_1404_pancreas_01.10091.10094.3	Phenyx	7.73	TRUE	126.127	127.124	128.133	129.131	130.14	131.138	1.34827e+06	1.29039e+06	1.23641e+06	1.25439e+06	1.086e+06	1.57308e+06
O35814	1	1	1	EGLQNMEAR	TMTsixplex_Nterm::::::::::	2	1275.64	1275.65	1	28.73	2014_11_18_CAP_OT_198_VIG_1404_pancreas_02.3499.3502.2	Phenyx	5.37	TRUE	126.127	127.125	128.134	129.132	130.14	131.138	757441	537513	751769	610936	567454	695836
O35814	1	1	1	ELGNDAYK	TMTsixplex_Nterm::::::::TMTsixplex_K:	2	1366.75	1366.75	1	30.42	2014_11_18_CAP_OT_198_VIG_1404_pancreas_02.3975.3978.2	Phenyx	5.82	TRUE	126.128	127.125	128.134	129.131	130.14	131.138	1.09473e+06	843439	1.10983e+06	1.07555e+06	715309	956414
O35814	1	1	1	ELLEQLQNKPSDLGTK	TMTsixplex_Nterm:::::::::TMTsixplex_K:::::::TMTsixplex_K:	3	2499.45	2499.45	1	41.37	2014_11_18_CAP_OT_198_VIG_1404_pancreas_02.7035.7038.3	Phenyx	7.76	TRUE	126.127	127.125	128.134	129.131	130.14	131.138	1.04068e+06	784336	990538	775587	593295	833030
O35814	1	1	1	FMNPFNLPNLYQK	TMTsixplex_Nterm:::::::::::::TMTsixplex_K:	3	2083.13	2083.13	216351	58.38	2014_11_18_CAP_OT_209_VIG_1404_pancreas_12.11029.11032.3	Phenyx	6.43	TRUE	126.128	127.125	128.134	129.133	130.141	131.138	17368.3	34753.8	25147.1	2628.28	3702.11	3033.51
O35814	1	1	1	KAAALEAMK	TMTsixplex_Nterm:TMTsixplex_K::::::::TMTsixplex_K:	3	1619	1619.01	4489462	34.5	2014_11_18_CAP_OT_208_VIG_1404_pancreas_11.5338.5341.3	Phenyx	6.53	TRUE	126.127	127.125	128.133	129.132	130.14	131.138	262430	246232	222817	187829	136800	170979
O35814	1	1	1	KFMNPFNLPNLYQK	TMTsixplex_Nterm:TMTsixplex_K:::::::::::::TMTsixplex_K:	3	2440.39	2440.39	562133	53.12	2014_11_18_CAP_OT_209_VIG_1404_pancreas_12.9895.9898.3	Phenyx	8.03	TRUE	126.128	127.125	128.134	129.134	130.141	131.138	50034.1	113018	82694.9	4655.21	8215.02	6248.22
O35814	1	1	1	KFMNPFNLPNLYQK	TMTsixplex_Nterm:TMTsixplex_K:::::::::::::TMTsixplex_K:	3	2440.39	2440.39	708903	53.2	2014_11_18_CAP_OT_209_VIG_1404_pancreas_12.9915.9918.3	Phenyx	7.77	TRUE	126.128	127.125	128.134	129.134	130.141	131.138	38048.1	87935.9	63564	3706.1	6335.96	4733.31
O35814	1	1	1	LAYLNPDLALEEK	TMTsixplex_Nterm:::::::::::::TMTsixplex_K:	2	1946.11	1946.11	8898508	48.23	2014_11_18_CAP_OT_198_VIG_1404_pancreas_02.8939.8942.2	Phenyx	6.72	TRUE	126.127	127.124	128.134	129.131	130.14	131.138	693011	489619	637423	550866	356346	506820
O35814	1	1	1	LLLEQMQK	TMTsixplex_Nterm::::::::TMTsixplex_K:	2	1459.88	1459.89	2491188	44.48	2014_11_18_CAP_OT_202_VIG_1404_pancreas_06.7671.7674.2	Phenyx	5.38	TRUE	126.128	127.125	128.134	129.132	130.141	131.138	121810	106942	109425	123572	89686.8	118770
O35814	1	1	1	TLLSDPTYR	TMTsixplex_Nterm::::::::::	2	1293.71	1293.71	5064777	35.42	2014_11_18_CAP_OT_202_VIG_1404_pancreas_06.5179.5182.2	Phenyx	5.48	TRUE	126.128	127.125	128.134	129.132	130.141	131.138	1.38308e+06	1.25281e+06	1.28077e+06	1.15671e+06	746949	1.15673e+06
O35814	1	1	1	YKDALHFYNK	TMTsixplex_Nterm::TMTsixplex_K::::::::TMTsixplex_K:	3	1985.13	1985.14	3378995	36.73	2014_11_18_CAP_OT_208_VIG_1404_pancreas_11.5948.5951.3	Phenyx	5.99	TRUE	126.128	127.125	128.134	129.132	130.141	131.138	345914	255337	370295	186338	185200	238002
O35854	1	1	1	AADLQVQVTR	TMTsixplex_Nterm:::::::::::	2	1328.76	1328.76	1	31.33	2014_11_18_CAP_OT_202_VIG_1404_pancreas_06.4052.4055.2	Phenyx	6.69	TRUE	126.128	127.125	128.133	129.132	130.141	131.138	418336	789539	290561	150638	167084	147815
O35854	1	1	1	AADLQVQVTR	TMTsixplex_Nterm:::::::::::	2	1328.76	1328.76	1111298	33.05	2014_11_18_CAP_OT_205_VIG_1404_pancreas_08.4494.4497.2	Phenyx	6.53	TRUE	126.128	127.125	128.133	129.132	130.141	131.138	64809.6	115047	44661.1	27364.6	33135.6	27976.1
O35854	1	1	1	AADLQVQVTR	TMTsixplex_Nterm:::::::::::	2	1328.76	1328.76	1731341	30.52	2014_11_18_CAP_OT_204_VIG_1404_pancreas_07.3965.3968.2	Phenyx	6.23	TRUE	126.128	127.125	128.133	129.132	130.141	131.138	54725.1	85128.5	41362.6	23362.6	23533.5	21774.4
O35854	1	1	1	AADLQVQVTR	TMTsixplex_Nterm:::::::::::	2	1328.76	1328.76	8530160	31.55	2014_11_18_CAP_OT_201_VIG_1404_pancreas_05.4157.4160.2	Phenyx	7.38	TRUE	126.128	127.125	128.133	129.132	130.141	131.138	399536	728742	281905	149852	162091	129174
O35854	1	1	1	AADLQVQVTR	TMTsixplex_Nterm:::::::::::	2	1328.76	1328.76	1	31.22	2014_11_18_CAP_OT_204_VIG_1404_pancreas_07.4154.4157.2	Phenyx	6.36	TRUE	126.127	127.125	128.134	129.132	130.141	131.138	441011	478186	396185	179227	176676	199791
O35854	1	1	1	ALQYGTSAHDWMLR	TMTsixplex_Nterm:::::::::::::::	3	1876.95	1876.95	1	39.6	2014_11_18_CAP_OT_209_VIG_1404_pancreas_12.6394.6397.3	Phenyx	9.93	TRUE	126.127	127.125	128.133	129.132	130.14	131.138	256798	581269	219168	164408	97418.7	131916
O35854	1	1	1	ALQYGTSAHDWMLR	TMTsixplex_Nterm::::::::::::Oxidation_M:::	3	1892.94	1892.94	204268	38.33	2014_11_18_CAP_OT_207_VIG_1404_pancreas_10.5257.5260.3	Phenyx	6.36	TRUE	126.128	127.125	128.134	129.132	130.141	131.138	14080	19314.3	13819.9	15577	10468.8	9940.65
O35854	1	1	1	ALQYGTSAHDWMLR	TMTsixplex_Nterm:::::::::::::::	3	1876.95	1876.95	1	40.33	2014_11_18_CAP_OT_206_VIG_1404_pancreas_09.6972.6975.3	Phenyx	9.97	TRUE	126.128	127.125	128.133	129.132	130.141	131.138	317394	577609	235788	88600.9	89785.9	98834
O35854	1	1	1	ALQYGTSAHDWMLR	TMTsixplex_Nterm:::::::::::::::	3	1876.95	1876.95	366749	41.58	2014_11_18_CAP_OT_207_VIG_1404_pancreas_10.5992.5995.3	Phenyx	9.22	TRUE	126.128	127.125	128.133	129.132	130.14	131.138	15004.8	25783	13145.4	9609.05	7748.56	6864.26
O35854	1	1	1	ALQYGTSAHDWMLRV	TMTsixplex_Nterm::::::::::::::::	3	1976.01	1976.02	1753568	45.28	2014_11_18_CAP_OT_206_VIG_1404_pancreas_09.8311.8314.3	Phenyx	7.36	TRUE	126.128	127.125	128.134	129.132	130.141	131.138	160964	134005	173369	94887.3	144716	88343.1
O35854	1	1	1	AWLGGVGDCK	TMTsixplex_Nterm:::::::::Cys_CAM:TMTsixplex_K:	2	1519.82	1519.82	3364414	39.38	2014_11_18_CAP_OT_202_VIG_1404_pancreas_06.6276.6279.2	Phenyx	7.23	TRUE	126.128	127.125	128.133	129.132	130.141	131.138	98551.1	183818	74454.6	47092.6	45466.4	32789.9
O35854	1	1	1	AWLGGVGDCK	TMTsixplex_Nterm:::::::::Cys_CAM:TMTsixplex_K:	2	1519.82	1519.82	1	38.38	2014_11_18_CAP_OT_204_VIG_1404_pancreas_07.6169.6172.2	Phenyx	8.03	TRUE	126.128	127.125	128.133	129.132	130.141	131.138	258526	618229	182228	117625	119612	74673.9
O35854	1	1	1	AWLGGVGDCK	TMTsixplex_Nterm:::::::::Cys_CAM:TMTsixplex_K:	2	1519.82	1519.82	5821539	39.72	2014_11_18_CAP_OT_201_VIG_1404_pancreas_05.6381.6384.2	Phenyx	7.45	TRUE	126.128	127.125	128.133	129.132	130.14	131.138	97579.9	206526	77386.9	53620	47355	44973.2
O35854	1	1	1	AWLGGVGDCK	TMTsixplex_Nterm:::::::::Cys_CAM:TMTsixplex_K:	2	1519.82	1519.82	3398102	39.83	2014_11_18_CAP_OT_202_VIG_1404_pancreas_06.6395.6398.2	Phenyx	7.48	TRUE	126.128	127.125	128.134	129.132	130.141	131.138	89532.8	169463	72828.7	52324.4	51599.5	43141
O35854	1	1	1	AWLGGVGDCK	TMTsixplex_Nterm:::::::::Cys_CAM:TMTsixplex_K:	3	1519.82	1519.82	2408439	39.58	2014_11_18_CAP_OT_202_VIG_1404_pancreas_06.6327.6330.3	Phenyx	6.5	TRUE	126.127	127.125	128.133	129.132	130.14	131.138	82242.8	126428	59220.3	58349.1	72116.7	66071.2
O35854	1	1	1	EVFGSGTACQVCPVHQLLYEGK	TMTsixplex_Nterm:::::::::Cys_CAM:::Cys_CAM::::::::::TMTsixplex_K:	3	2936.49	2936.5	2348114	43.35	2014_11_18_CAP_OT_201_VIG_1404_pancreas_05.7377.7380.3	Phenyx	10.57	TRUE	126.128	127.125	128.132	129.132	130.141	131.138	21648	66357.2	15451.2	10473.6	13572.9	6459.96
O35854	1	1	1	EVFGSGTACQVCPVHQLLYEGK	TMTsixplex_Nterm:::::::::Cys_CAM:::Cys_CAM::::::::::TMTsixplex_K:	3	2936.49	2936.49	1	43.73	2014_11_18_CAP_OT_201_VIG_1404_pancreas_05.7480.7483.3	Phenyx	9.07	TRUE	126.127	127.125	128.132	129.131	130.141	131.138	62785.1	190979	41810	24798.6	36918.7	15426.2
O35854	1	1	1	KPAPSQPLLFGK	TMTsixplex_Nterm:TMTsixplex_K:::::::::::TMTsixplex_K:	3	1969.23	1969.23	1	38.85	2014_11_18_CAP_OT_209_VIG_1404_pancreas_12.6185.6188.3	Phenyx	6.55	TRUE	126.128	127.125	128.132	129.132	130.141	131.138	733781	1.96989e+06	467032	279588	428097	240939
O35854	1	1	1	LCLPDFDKQELLECLR	TMTsixplex_Nterm::Cys_CAM::::::TMTsixplex_K::::::Cys_CAM:::	3	2506.33	2506.33	3578243	51.77	2014_11_18_CAP_OT_198_VIG_1404_pancreas_02.9918.9921.3	Phenyx	6.01	TRUE	126.128	127.125	128.132	129.132	130.141	131.138	179682	543631	107506	153272	142064	74753.1
O35854	1	1	1	LGGNYGPTVAVQQEAQK	TMTsixplex_Nterm:::::::::::::::::TMTsixplex_K:	3	2217.22	2217.22	7267440	37.37	2014_11_18_CAP_OT_202_VIG_1404_pancreas_06.5716.5719.3	Phenyx	7.17	TRUE	126.128	127.125	128.133	129.132	130.141	131.138	262334	502678	204970	139023	152426	107419
O35854	1	1	1	LGGNYGPTVAVQQEAQK	TMTsixplex_Nterm:::::::::::::::::TMTsixplex_K:	3	2217.22	2217.22	2	37.47	2014_11_18_CAP_OT_202_VIG_1404_pancreas_06.5744.5747.3	Phenyx	6.65	TRUE	126.128	127.125	128.133	129.132	130.141	131.138	729474	1.75783e+06	530239	298414	358678	223114
O35854	1	1	1	LGGNYGPTVAVQQEAQK	TMTsixplex_Nterm:::::::::::::::::TMTsixplex_K:	2	2217.22	2217.22	1	36.82	2014_11_18_CAP_OT_204_VIG_1404_pancreas_07.5728.5731.2	Phenyx	7.5	TRUE	126.127	127.125	128.133	129.132	130.141	131.138	58519.8	148980	44218.8	24079.1	28677.6	16717.6
O35854	1	1	1	LGGNYGPTVAVQQEAQK	TMTsixplex_Nterm:::::::::::::::::TMTsixplex_K:	3	2217.22	2217.22	2	36.87	2014_11_18_CAP_OT_204_VIG_1404_pancreas_07.5742.5745.3	Phenyx	7.44	TRUE	126.127	127.125	128.133	129.131	130.141	131.138	596930	1.31631e+06	457981	337486	307393	227382
O35854	1	1	1	LGGNYGPTVAVQQEAQK	TMTsixplex_Nterm:::::::::::::::::TMTsixplex_K:	3	2217.22	2217.22	2	36.68	2014_11_18_CAP_OT_204_VIG_1404_pancreas_07.5692.5695.3	Phenyx	7.09	TRUE	126.128	127.125	128.133	129.132	130.141	131.138	794321	1.81265e+06	543974	342605	348128	248211
O35854	1	1	1	LGGNYGPTVAVQQEAQK	TMTsixplex_Nterm:::::::::::::::::TMTsixplex_K:	3	2217.22	2217.22	2019760	38.78	2014_11_18_CAP_OT_205_VIG_1404_pancreas_08.5922.5925.3	Phenyx	6.87	TRUE	126.128	127.125	128.133	129.132	130.141	131.138	115835	250019	77008.4	54995.1	50682.3	37577.8
O35854	1	1	1	QLHLPTMENGPELLLR	TMTsixplex_Nterm:::::::::::::::::	3	2089.16	2089.16	3135695	46.82	2014_11_18_CAP_OT_201_VIG_1404_pancreas_05.8320.8323.3	Phenyx	7.73	TRUE	126.128	127.125	128.133	129.132	130.141	131.138	622396	967697	598980	492756	437425	404810
O35854	1	1	1	QSLLDLAR	TMTsixplex_Nterm:::::::::	2	1143.68	1143.68	1864914	43	2014_11_18_CAP_OT_205_VIG_1404_pancreas_08.6965.6968.2	Phenyx	5.38	TRUE	126.128	127.125	128.133	129.132	130.141	131.138	152658	273139	124070	74494.7	125123	106311
O35854	1	1	1	QSLLDLAR	TMTsixplex_Nterm:::::::::	2	1143.68	1143.68	2	41.45	2014_11_18_CAP_OT_202_VIG_1404_pancreas_06.6843.6846.2	Phenyx	5.62	TRUE	126.128	127.125	128.134	129.132	130.141	131.138	2.85659e+06	3.28229e+06	2.46597e+06	930545	814941	759473
O35854	1	1	1	TFTDHMLMVEWNSK	TMTsixplex_Nterm::::::::::::::TMTsixplex_K:	3	2196.11	2196.11	3129023	47.87	2014_11_18_CAP_OT_201_VIG_1404_pancreas_05.8607.8610.3	Phenyx	6.97	TRUE	126.128	127.125	128.133	129.132	130.141	131.138	426199	642146	324196	200447	212779	259461
O35854	1	1	1	TFTDHMLMVEWNSK	TMTsixplex_Nterm::::::::::::::TMTsixplex_K:	3	2196.11	2196.11	2421181	48.13	2014_11_18_CAP_OT_201_VIG_1404_pancreas_05.8678.8681.3	Phenyx	8.1	TRUE	126.128	127.125	128.134	129.132	130.141	131.138	300291	535144	328251	236367	191609	278635
O35952	1	1	1	ALLEVLGR	TMTsixplex_Nterm:::::::::	2	1098.7	1098.7	1	47.45	2014_11_18_CAP_OT_204_VIG_1404_pancreas_07.8688.8691.2	Phenyx	6.72	TRUE	126.128	127.125	128.134	129.132	130.14	131.138	300281	325139	296726	245035	176243	191297
O35952	1	1	1	ALLEVLGR	TMTsixplex_Nterm:::::::::	2	1098.7	1098.7	1592998	49.48	2014_11_18_CAP_OT_205_VIG_1404_pancreas_08.8533.8536.2	Phenyx	6.72	TRUE	126.128	127.125	128.133	129.132	130.14	131.138	64788.5	78892.3	79332.6	62172	38722.3	42396.3
O35952	1	1	1	ALLEVLGR	TMTsixplex_Nterm:::::::::	2	1098.7	1098.7	4773344	48.33	2014_11_18_CAP_OT_202_VIG_1404_pancreas_06.8714.8717.2	Phenyx	6.77	TRUE	126.128	127.125	128.134	129.132	130.141	131.138	273366	287505	281332	209236	165353	169794
O35952	1	1	1	HVEPGNTAVQEK	TMTsixplex_Nterm::::::::::::TMTsixplex_K:	3	1765.97	1765.97	2998520	25.55	2014_11_18_CAP_OT_201_VIG_1404_pancreas_05.2573.2576.3	Phenyx	6.64	TRUE	126.128	127.125	128.134	129.132	130.141	131.138	609736	678351	627190	524040	339975	383860
O35952	1	1	1	TVQQHAGETDPVTTMR	TMTsixplex_Nterm:::::::::::::::::	3	1999	1999	3370618	27.07	2014_11_18_CAP_OT_201_VIG_1404_pancreas_05.2937.2940.3	Phenyx	9.06	TRUE	126.128	127.125	128.134	129.132	130.141	131.138	139460	142924	146323	138414	92602.4	99762.6
O35987	1	1	1	AFTGEGQK	TMTsixplex_Nterm::::::::TMTsixplex_K:	2	1294.73	1294.73	5531836	29.1	2014_11_18_CAP_OT_202_VIG_1404_pancreas_06.3421.3424.2	Phenyx	5.71	TRUE	126.128	127.125	128.134	129.132	130.14	131.138	200883	115508	197155	144016	94790	98611.1
O35987	1	1	1	ASSSLLLNEAEPTTNLQLR	TMTsixplex_Nterm::::::::::::::::::::	3	2285.24	2285.24	2895611	42.95	2014_11_18_CAP_OT_199_VIG_1404_pancreas_03.7321.7324.3	Phenyx	5.96	TRUE	126.128	127.125	128.134	129.132	130.141	131.138	345196	187869	377595	268022	449892	427019
O35987	1	1	1	DLLHDQDEEEEEEEGQR	TMTsixplex_Nterm::::::::::::::::::	3	2328.02	2328.02	4999022	29.55	2014_11_18_CAP_OT_197_VIG_1404_pancreas_01.3964.3967.3	Phenyx	9.28	TRUE	126.127	127.125	128.134	129.132	130.14	131.138	87170.4	55486.1	88032.9	67109.2	45028.8	45645.9
O35987	1	1	1	EANLLNAVLVQR	TMTsixplex_Nterm:::::::::::::	2	1567.92	1567.93	1409850	46.03	2014_11_18_CAP_OT_202_VIG_1404_pancreas_06.8090.8093.2	Phenyx	6.79	TRUE	126.128	127.125	128.134	129.132	130.141	131.138	171257	121705	153337	147270	133327	128863
O35987	1	1	1	EHGAVAVER	TMTsixplex_Nterm::::::::::	2	1195.65	1195.65	7825	20.1	2014_11_18_CAP_OT_201_VIG_1404_pancreas_05.1776.1779.2	Phenyx	6.31	TRUE	126.128	127.125	128.134	129.132	130.141	131.138	224.58	140.232	211.091	173.77	131.695	130.841
O35987	1	1	1	LGAAPEEESAYVAGER	TMTsixplex_Nterm:::::::::::::::::	2	1876.94	1876.94	9194216	35.4	2014_11_18_CAP_OT_197_VIG_1404_pancreas_01.5590.5593.2	Phenyx	9.66	TRUE	126.127	127.125	128.134	129.131	130.14	131.138	618652	362726	603480	584119	597494	513811
O35987	1	1	1	LGSTAPQVLNTSSPAQQAENEAK	TMTsixplex_Nterm:::::::::::::::::::::::TMTsixplex_K:	3	2798.48	2798.48	3146775	38.77	2014_11_18_CAP_OT_199_VIG_1404_pancreas_03.6180.6183.3	Phenyx	8.88	TRUE	126.127	127.125	128.134	129.131	130.141	131.138	195694	118577	191068	155634	102061	114688
O54975	1	1	1	ECFTYVLK	TMTsixplex_Nterm::Cys_CAM::::::TMTsixplex_K:	2	1516.84	1516.84	1406542	43.67	2014_11_18_CAP_OT_202_VIG_1404_pancreas_06.7454.7457.2	Phenyx	5.47	TRUE	126.128	127.125	128.134	129.132	130.141	131.138	57290.7	69100	53636.4	51910	49064.2	45198.5
O54975	1	1	1	GSLTFEPLTLVPLQTK	TMTsixplex_Nterm::::::::::::::::TMTsixplex_K:	3	2201.31	2201.31	1941572	55.62	2014_11_18_CAP_OT_204_VIG_1404_pancreas_07.10887.10890.3	Phenyx	6.05	TRUE	126.127	127.125	128.134	129.132	130.14	131.138	592722	613672	738595	476855	446411	522553
O54975	1	1	1	LENVVLVVPAK	TMTsixplex_Nterm:::::::::::TMTsixplex_K:	2	1638.05	1638.05	5436590	47.4	2014_11_18_CAP_OT_202_VIG_1404_pancreas_06.8461.8464.2	Phenyx	6.54	TRUE	126.128	127.125	128.134	129.132	130.141	131.138	79477.5	86443.2	91430.2	65586.1	52116.6	53832.8
O54975	1	1	1	QEALEWLLR	TMTsixplex_Nterm::::::::::	2	1385.79	1385.79	2844336	51.55	2014_11_18_CAP_OT_198_VIG_1404_pancreas_02.9856.9859.2	Phenyx	5.7	TRUE	126.128	127.125	128.134	129.132	130.141	131.138	161246	198554	171731	122090	102250	118398
O55096	1	1	1	AAQQHPEEVR	TMTsixplex_Nterm:::::::::::	2	1392.73	1392.73	3778	18.33	2014_11_18_CAP_OT_201_VIG_1404_pancreas_05.1553.1556.2	Phenyx	5.83	TRUE	126.127	127.124	128.134	129.131	130.14	131.138	215.252	250.103	256.578	155.234	147.08	179.736
O55096	1	1	1	AAQQHPEEVR	TMTsixplex_Nterm:::::::::::	3	1392.73	1392.73	25044	18.27	2014_11_18_CAP_OT_201_VIG_1404_pancreas_05.1544.1547.3	Phenyx	7.23	TRUE	126.127	127.125	128.134	129.131	130.14	131.138	2096.08	2556.98	2319	1857.48	1474.93	1356.51
O55096	1	1	1	FSTLASSYEECR	TMTsixplex_Nterm:::::::::::Cys_CAM::	2	1677.79	1677.79	9785580	38.52	2014_11_18_CAP_OT_198_VIG_1404_pancreas_02.6237.6240.2	Phenyx	8.44	TRUE	126.127	127.124	128.133	129.131	130.14	131.138	251039	352764	226015	261398	210473	200886
O55096	1	1	1	GAFNFDQETVLNPETGEQLQSWYR	TMTsixplex_Nterm:::::::::::::::::::::::::	3	3057.47	3057.46	4499828	50.55	2014_11_18_CAP_OT_197_VIG_1404_pancreas_01.9811.9814.3	Phenyx	7.49	TRUE	126.127	127.124	128.134	129.131	130.14	131.138	53984.1	48053.7	37332.3	28775	134148	247432
O55096	1	1	1	LAQDFLDSQNLSAYNTR	TMTsixplex_Nterm::::::::::::::::::	3	2184.1	2184.1	5701919	47.47	2014_11_18_CAP_OT_197_VIG_1404_pancreas_01.8957.8960.3	Phenyx	7.7	TRUE	126.127	127.124	128.134	129.131	130.14	131.138	344342	370352	326504	567834	408520	501474
O55096	1	1	1	LASVLNTEPALDSELTSK	TMTsixplex_Nterm::::::::::::::::::TMTsixplex_K:	3	2345.31	2345.31	1	49.02	2014_11_18_CAP_OT_198_VIG_1404_pancreas_02.9156.9159.3	Phenyx	5.88	TRUE	126.127	127.125	128.134	129.131	130.141	131.138	1.00072e+06	873996	966807	707313	752086	812794
O55096	1	1	1	LASVLNTEPALDSELTSK	TMTsixplex_Nterm::::::::::::::::::TMTsixplex_K:	3	2345.31	2345.31	1	49.1	2014_11_18_CAP_OT_198_VIG_1404_pancreas_02.9175.9178.3	Phenyx	6.39	TRUE	126.127	127.125	128.134	129.131	130.14	131.138	1.30408e+06	1.31425e+06	1.35116e+06	944614	987985	1.00609e+06
O55096	1	1	1	LEGSEVQLVEYEASAAGLLR	TMTsixplex_Nterm:::::::::::::::::::::	3	2362.26	2362.26	6756762	56.53	2014_11_18_CAP_OT_197_VIG_1404_pancreas_01.11469.11472.3	Phenyx	7.41	TRUE	126.127	127.125	128.134	129.131	130.14	131.138	220146	146739	228863	558296	250699	338662
O55096	1	1	1	SGETWDSK	TMTsixplex_Nterm::::::::TMTsixplex_K:	2	1366.71	1366.71	3	30.22	2014_11_18_CAP_OT_198_VIG_1404_pancreas_02.3919.3922.2	Phenyx	5.78	TRUE	126.128	127.125	128.134	129.131	130.14	131.138	1.73774e+06	1.79851e+06	1.77372e+06	1.9242e+06	1.13952e+06	1.13282e+06
O55096	1	1	1	SYEFQGNHFQVTR	TMTsixplex_Nterm::::::::::::::	3	1840.91	1840.91	5351830	34.55	2014_11_18_CAP_OT_206_VIG_1404_pancreas_09.5398.5401.3	Phenyx	8.78	TRUE	126.127	127.125	128.134	129.131	130.141	131.138	142722	242724	220540	215177	207986	148641
O55096	1	1	1	SYEFQGNHFQVTR	TMTsixplex_Nterm::::::::::::::	3	1840.91	1840.91	503899	35.58	2014_11_18_CAP_OT_207_VIG_1404_pancreas_10.4626.4629.3	Phenyx	8.99	TRUE	126.128	127.125	128.134	129.132	130.141	131.138	21451.4	24866.8	22699	21855.5	18309.1	19667.6
O70196	1	1	1	LTVPFLEQCPLR	TMTsixplex_Nterm:::::::::Cys_CAM::::	2	1700.95	1700.95	1354794	51.08	2014_11_18_CAP_OT_204_VIG_1404_pancreas_07.9677.9680.2	Phenyx	6.93	TRUE	126.128	127.125	128.134	129.132	130.141	131.138	85445.8	90392.1	87998.2	94253.3	96030.4	139656
O70196	1	1	1	NLLQLHDLTTGALLK	TMTsixplex_Nterm:::::::::::::::TMTsixplex_K:	3	2107.28	2107.28	1401419	50.13	2014_11_18_CAP_OT_206_VIG_1404_pancreas_09.9606.9609.3	Phenyx	6.02	TRUE	126.128	127.125	128.134	129.132	130.141	131.138	128026	176496	119487	105986	112110	97107.9
O70196	1	1	1	NLLQLHDLTTGALLK	TMTsixplex_Nterm:::::::::::::::TMTsixplex_K:	3	2107.28	2107.28	3043721	50.33	2014_11_18_CAP_OT_206_VIG_1404_pancreas_09.9660.9663.3	Phenyx	5.82	TRUE	126.128	127.125	128.134	129.132	130.141	131.138	87350.2	108714	86208	69488.7	64495.2	57276.4
O88350	1	1	1	ANCPHLLQFGSTDDPFLPWK	TMTsixplex_Nterm:::Cys_CAM:::::::::::::::::TMTsixplex_K:	3	2800.44	2800.44	1002419	52.67	2014_11_18_CAP_OT_201_VIG_1404_pancreas_05.9832.9835.3	Phenyx	6.88	TRUE	126.128	127.125	128.133	129.132	130.141	131.138	75249.7	122316	58343.8	107538	85583.4	68506.1
O88350	1	1	1	EQQEVADR	TMTsixplex_Nterm:::::::::	2	1202.61	1202.61	14035	19.73	2014_11_18_CAP_OT_197_VIG_1404_pancreas_01.1971.1974.2	Phenyx	5.37	TRUE	126.128	127.125	128.133	129.131	130.141	131.138	436.643	832.071	317.044	876.517	587.214	549.016
O88350	1	1	1	KGLEQLPGFQCLAK	TMTsixplex_Nterm:TMTsixplex_K::::::::::Cys_CAM:::TMTsixplex_K:	3	2275.33	2275.33	1162172	46.17	2014_11_18_CAP_OT_208_VIG_1404_pancreas_11.8524.8527.3	Phenyx	6.91	TRUE	126.128	127.125	128.134	129.132	130.141	131.138	114438	136887	109147	66638.2	74660.8	62422.3
O88350	1	1	1	KGLEQLPGFQCLAK	TMTsixplex_Nterm:TMTsixplex_K::::::::::Cys_CAM:::TMTsixplex_K:	3	2275.33	2275.33	3180447	46.35	2014_11_18_CAP_OT_208_VIG_1404_pancreas_11.8572.8575.3	Phenyx	7.13	TRUE	126.128	127.125	128.134	129.132	130.141	131.138	176188	245157	174600	98911.7	113012	85873.8
O88600	1	1	1	AGGLETLANEYSDR	TMTsixplex_Nterm:::::::::::::::	2	1723.86	1723.86	8932354	38.97	2014_11_18_CAP_OT_197_VIG_1404_pancreas_01.6584.6587.2	Phenyx	8.84	TRUE	126.127	127.124	128.134	129.131	130.14	131.138	130007	139026	132949	101059	85459	87499.5
O88600	1	1	1	DKLSGEYEK	TMTsixplex_Nterm::TMTsixplex_K:::::::TMTsixplex_K:	3	1755	1755	1	31.53	2014_11_18_CAP_OT_199_VIG_1404_pancreas_03.4219.4222.3	Phenyx	5.86	TRUE	126.127	127.125	128.134	129.131	130.14	131.138	1.22245e+06	1.11361e+06	1.24749e+06	865838	690187	850069
O88600	1	1	1	FLEMCDDLLAR	TMTsixplex_Nterm:::::Cys_CAM:::::::	2	1610.8	1610.8	6450254	50.45	2014_11_18_CAP_OT_197_VIG_1404_pancreas_01.9783.9786.2	Phenyx	7.31	TRUE	126.127	127.124	128.133	129.131	130.14	131.138	242119	252421	218624	213026	216462	174608
O88600	1	1	1	FVSEDDRNNFTLK	TMTsixplex_Nterm:::::::::::::TMTsixplex_K:	3	2042.08	2042.08	8780475	38.57	2014_11_18_CAP_OT_198_VIG_1404_pancreas_02.6250.6253.3	Phenyx	5.8	TRUE	126.127	127.125	128.134	129.131	130.14	131.138	2.16198e+06	2.09041e+06	1.94609e+06	1.82619e+06	1.37541e+06	1.62221e+06
O88600	1	1	1	KFDEVLVNHFCEEFGK	TMTsixplex_Nterm:TMTsixplex_K::::::::::Cys_CAM:::::TMTsixplex_K:	4	2684.42	2684.42	3500142	49.02	2014_11_18_CAP_OT_199_VIG_1404_pancreas_03.8958.8961.4	Phenyx	6.44	TRUE	126.128	127.125	128.134	129.132	130.141	131.138	719693	889689	575394	715660	572614	568826
O88600	1	1	1	KFDEVLVNHFCEEFGK	TMTsixplex_Nterm:TMTsixplex_K::::::::::Cys_CAM:::::TMTsixplex_K:	4	2684.42	2684.43	5834845	48.97	2014_11_18_CAP_OT_199_VIG_1404_pancreas_03.8944.8947.4	Phenyx	6.11	TRUE	126.128	127.125	128.133	129.132	130.141	131.138	808498	1.06715e+06	693349	772821	653607	673326
O88600	1	1	1	KPVVDCVVSVPSFYTDAER	TMTsixplex_Nterm:TMTsixplex_K:::::Cys_CAM::::::::::::::	3	2625.39	2625.39	4484572	45.3	2014_11_18_CAP_OT_199_VIG_1404_pancreas_03.7951.7954.3	Phenyx	7.42	TRUE	126.128	127.125	128.134	129.132	130.141	131.138	443433	471637	411726	260756	305023	310684
O88600	1	1	1	KPVVDCVVSVPSFYTDAER	TMTsixplex_Nterm:TMTsixplex_K:::::Cys_CAM::::::::::::::	3	2625.39	2625.39	5704822	45.22	2014_11_18_CAP_OT_199_VIG_1404_pancreas_03.7929.7932.3	Phenyx	8.1	TRUE	126.128	127.125	128.134	129.132	130.141	131.138	1.70445e+06	1.73482e+06	1.53761e+06	882049	1.03063e+06	989204
O88600	1	1	1	LKELTNLCSPLLSK	TMTsixplex_Nterm::TMTsixplex_K::::::Cys_CAM::::::TMTsixplex_K:	3	2302.39	2302.39	863611	45.58	2014_11_18_CAP_OT_208_VIG_1404_pancreas_11.8369.8372.3	Phenyx	8.9	TRUE	126.128	127.125	128.133	129.131	130.141	131.138	156265	192856	146504	198712	182624	128464
O88600	1	1	1	LMNETTAVALAYGLYK	TMTsixplex_Nterm::::::::::::::::TMTsixplex_K:	3	2215.23	2215.23	1070717	55.88	2014_11_18_CAP_OT_204_VIG_1404_pancreas_07.10957.10960.3	Phenyx	6.26	TRUE	126.128	127.125	128.134	129.132	130.141	131.138	117836	117271	119129	77277.2	83273.4	96515.4
O88600	1	1	1	QDLPALEEKPR	TMTsixplex_Nterm:::::::::TMTsixplex_K:::	3	1753.01	1753.02	7312735	35	2014_11_18_CAP_OT_199_VIG_1404_pancreas_03.5151.5154.3	Phenyx	6.61	TRUE	126.127	127.125	128.134	129.132	130.14	131.138	440265	463453	413361	360369	288366	332258
O88600	1	1	1	QSLTADPVVK	TMTsixplex_Nterm::::::::::TMTsixplex_K:	2	1514.91	1514.91	1808743	33.8	2014_11_18_CAP_OT_202_VIG_1404_pancreas_06.4731.4734.2	Phenyx	5.83	TRUE	126.128	127.125	128.134	129.132	130.14	131.138	275028	279893	276994	235598	181927	206665
O88600	1	1	1	SEESEEPMETDQNAKEEEK	TMTsixplex_Nterm:::::::::::::::TMTsixplex_K::::TMTsixplex_K:	4	2925.4	2925.4	1160895	29.37	2014_11_18_CAP_OT_197_VIG_1404_pancreas_01.3916.3919.4	Phenyx	5.9	TRUE	126.127	127.125	128.134	129.131	130.14	131.138	155645	130146	159126	169821	116661	149268
O88600	1	1	1	SNLAYDLVQLPTGLTGLK	TMTsixplex_Nterm::::::::::::::::::TMTsixplex_K:	3	2360.37	2360.37	334744	55.97	2014_11_18_CAP_OT_201_VIG_1404_pancreas_05.10618.10621.3	Phenyx	5.72	TRUE	126.128	127.125	128.134	129.132	130.141	131.138	9042.9	9690.48	9594.66	9224.87	11476.4	11092.9
O88600	1	1	1	SNLAYDLVQLPTGLTGLK	TMTsixplex_Nterm::::::::::::::::::TMTsixplex_K:	3	2360.37	2360.38	780571	56.32	2014_11_18_CAP_OT_202_VIG_1404_pancreas_06.10744.10747.3	Phenyx	7.1	TRUE	126.128	127.125	128.134	129.132	130.141	131.138	60147.8	61966.5	64554.4	54017.8	40239.4	47645.9
O88600	1	1	1	SNLAYDLVQLPTGLTGLK	TMTsixplex_Nterm::::::::::::::::::TMTsixplex_K:	3	2360.37	2360.37	1929928	55.92	2014_11_18_CAP_OT_204_VIG_1404_pancreas_07.10964.10967.3	Phenyx	6.65	TRUE	126.128	127.125	128.134	129.132	130.141	131.138	173389	160084	183886	149077	98778.6	131784
O88600	1	1	1	TLGQPLK	TMTsixplex_Nterm:::::::TMTsixplex_K:	2	1213.78	1213.78	2	31.38	2014_11_18_CAP_OT_209_VIG_1404_pancreas_12.4092.4095.2	Phenyx	5.81	TRUE	126.128	127.125	128.134	129.131	130.141	131.138	741664	716529	725470	607653	471132	523414
O88600	1	1	1	VLATAFDTTLGGR	TMTsixplex_Nterm::::::::::::::	2	1549.87	1549.87	2123351	48.2	2014_11_18_CAP_OT_201_VIG_1404_pancreas_05.8692.8695.2	Phenyx	6.14	TRUE	126.128	127.125	128.134	129.132	130.14	131.138	124182	121158	120998	141767	100631	132011
O88600	1	1	1	VLATAFDTTLGGR	TMTsixplex_Nterm::::::::::::::	2	1549.87	1549.87	2075640	47.67	2014_11_18_CAP_OT_204_VIG_1404_pancreas_07.8746.8749.2	Phenyx	6.34	TRUE	126.128	127.125	128.134	129.132	130.141	131.138	127954	84042.6	129726	133616	96709.9	131118
O88600	1	1	1	VLATAFDTTLGGR	TMTsixplex_Nterm::::::::::::::	2	1549.87	1549.87	2443888	47.82	2014_11_18_CAP_OT_204_VIG_1404_pancreas_07.8786.8789.2	Phenyx	6.9	TRUE	126.128	127.125	128.134	129.132	130.141	131.138	209908	128114	260007	116616	90997	124547
O88600	1	1	1	VLATAFDTTLGGR	TMTsixplex_Nterm::::::::::::::	2	1549.87	1549.87	1896193	48.62	2014_11_18_CAP_OT_202_VIG_1404_pancreas_06.8791.8794.2	Phenyx	7.45	TRUE	126.128	127.125	128.134	129.132	130.141	131.138	129228	127348	150844	123215	160448	152348
O88600	1	1	1	VTYMEEER	TMTsixplex_Nterm:::::::::	2	1284.62	1284.62	1	30.38	2014_11_18_CAP_OT_198_VIG_1404_pancreas_02.3967.3970.2	Phenyx	7.24	TRUE	126.127	127.125	128.134	129.131	130.14	131.138	534147	552610	511153	471441	377158	417256
O88600;Q66HA8	2	2	2	GCALQCALLSPAFK	TMTsixplex_Nterm::Cys_CAM::::Cys_CAM::::::::TMTsixplex_K:	3	1993.09	1993.09	1351813	48.32	2014_11_18_CAP_OT_209_VIG_1404_pancreas_12.8762.8765.3	Phenyx	5.99	TRUE	126.128	127.125	128.134	129.132	130.141	131.138	192646	185803	168804	140361	133148	129388
O88656	1	1	1	EVEERPAPTPWGSK	TMTsixplex_Nterm::::::::::::::TMTsixplex_K:	3	2040.1	2040.11	1	34.6	2014_11_18_CAP_OT_199_VIG_1404_pancreas_03.5045.5048.3	Phenyx	6.64	TRUE	126.128	127.125	128.134	129.132	130.14	131.138	777559	583928	723350	961076	739291	994338
O88656	1	1	1	NAYVWTLK	TMTsixplex_Nterm::::::::TMTsixplex_K:	2	1451.85	1451.85	2420649	45.5	2014_11_18_CAP_OT_209_VIG_1404_pancreas_12.8013.8016.2	Phenyx	5.91	TRUE	126.128	127.125	128.134	129.132	130.141	131.138	125281	106924	122246	149265	121651	173304
O88767	1	1	1	ALVLLAK	TMTsixplex_Nterm:::::::TMTsixplex_K:	2	1184.83	1184.83	3232864	44.45	2014_11_18_CAP_OT_209_VIG_1404_pancreas_12.7733.7736.2	Phenyx	5.43	TRUE	126.128	127.125	128.134	129.132	130.141	131.138	700140	680030	663655	532748	398038	360221
O88767	1	1	1	DGLLLTSR	TMTsixplex_Nterm:::::::::	2	1102.66	1102.66	2433624	36.52	2014_11_18_CAP_OT_205_VIG_1404_pancreas_08.5355.5358.2	Phenyx	5.68	TRUE	126.128	127.125	128.134	129.132	130.141	131.138	79149.6	82496.2	82307.9	74910.6	55270.8	55163.4
O88767	1	1	1	DGLLLTSR	TMTsixplex_Nterm:::::::::	2	1102.66	1102.66	8585587	34.87	2014_11_18_CAP_OT_202_VIG_1404_pancreas_06.5024.5027.2	Phenyx	5.7	TRUE	126.128	127.125	128.134	129.132	130.141	131.138	240938	270198	258089	241677	178391	174967
O88767	1	1	1	DGLLLTSR	TMTsixplex_Nterm:::::::::	2	1102.66	1102.66	1024320	37.18	2014_11_18_CAP_OT_200_VIG_1404_pancreas_04.5032.5035.2	Phenyx	5.43	TRUE	126.128	127.125	128.134	129.132	130.141	131.138	34381.5	38545.9	38552.9	34892.7	28260.5	25155.4
O88767	1	1	1	DGLLLTSR	TMTsixplex_Nterm:::::::::	2	1102.66	1102.66	1	34.07	2014_11_18_CAP_OT_204_VIG_1404_pancreas_07.4952.4955.2	Phenyx	5.97	TRUE	126.128	127.125	128.134	129.131	130.14	131.138	353494	368760	346976	328162	260870	240968
O88767	1	1	1	DGLLLTSR	TMTsixplex_Nterm:::::::::	2	1102.66	1102.66	929819	37.12	2014_11_18_CAP_OT_200_VIG_1404_pancreas_04.5018.5021.2	Phenyx	5.4	TRUE	126.128	127.125	128.134	129.132	130.141	131.138	36598.6	40298.1	42449.1	35473.3	28195.4	27064.9
O88767	1	1	1	DMANQVK	TMTsixplex_Nterm:::::::TMTsixplex_K:	2	1262.71	1262.71	1648347	27.72	2014_11_18_CAP_OT_201_VIG_1404_pancreas_05.3113.3116.2	Phenyx	5.84	TRUE	126.127	127.124	128.134	129.131	130.14	131.138	32543.2	35043.1	30146.9	24611.4	22105.8	20528.3
O88767	1	1	1	DMANQVK	TMTsixplex_Nterm:::::::TMTsixplex_K:	2	1262.71	1262.71	778640	27.77	2014_11_18_CAP_OT_202_VIG_1404_pancreas_06.3056.3059.2	Phenyx	5.74	TRUE	126.128	127.125	128.134	129.132	130.141	131.138	22866.6	22397.1	23179.7	19061.5	13693.1	12408.6
O88767	1	1	1	DVVLCPDTSLEEAK	TMTsixplex_Nterm:::::Cys_CAM:::::::::TMTsixplex_K:	2	2033.08	2033.08	7	40.32	2014_11_18_CAP_OT_197_VIG_1404_pancreas_01.6960.6963.2	Phenyx	8.27	TRUE	126.127	127.125	128.134	129.131	130.14	131.138	2.88729e+06	3.11324e+06	3.42525e+06	2.99572e+06	2.13839e+06	1.7853e+06
O88767	1	1	1	DVVLCPDTSLEEAK	TMTsixplex_Nterm:::::Cys_CAM:::::::::TMTsixplex_K:	3	2033.08	2033.08	3	40.38	2014_11_18_CAP_OT_197_VIG_1404_pancreas_01.6981.6984.3	Phenyx	6.27	TRUE	126.127	127.124	128.134	129.131	130.14	131.138	1.16723e+06	1.37917e+06	1.19064e+06	1.10683e+06	836744	813833
O88767	1	1	1	DVVLCPDTSLEEAK	TMTsixplex_Nterm:::::Cys_CAM:::::::::TMTsixplex_K:	3	2033.08	2033.07	2	40.13	2014_11_18_CAP_OT_197_VIG_1404_pancreas_01.6912.6915.3	Phenyx	6.81	TRUE	126.127	127.124	128.134	129.131	130.14	131.138	1.77696e+06	1.61493e+06	1.67529e+06	1.46516e+06	1.04394e+06	966479
O88767	1	1	1	DVVLCPDTSLEEAK	TMTsixplex_Nterm:::::Cys_CAM:::::::::TMTsixplex_K:	2	2033.08	2033.08	3	40.13	2014_11_18_CAP_OT_197_VIG_1404_pancreas_01.6911.6914.2	Phenyx	8.49	TRUE	126.128	127.125	128.134	129.131	130.141	131.138	928263	948592	903038	783990	609159	519058
O88767	1	1	1	ELLKEQENR	TMTsixplex_Nterm::::TMTsixplex_K::::::	2	1615.93	1615.93	6218348	29.48	2014_11_18_CAP_OT_199_VIG_1404_pancreas_03.3661.3664.2	Phenyx	6.38	TRUE	126.127	127.125	128.134	129.131	130.14	131.138	193155	165170	205292	138745	101764	98835.8
O88767	1	1	1	GAEEMETVLPVDLMR	TMTsixplex_Nterm::::::::::::::::	3	1917.97	1917.97	8555420	48.65	2014_11_18_CAP_OT_197_VIG_1404_pancreas_01.9285.9288.3	Phenyx	5.67	TRUE	126.127	127.125	128.134	129.131	130.14	131.138	803281	984637	919735	953574	685158	728220
O88767	1	1	1	GAEEMETVLPVDLMR	TMTsixplex_Nterm:::::Oxidation_M:::::::::::	2	1933.97	1933.97	2816134	43.83	2014_11_18_CAP_OT_197_VIG_1404_pancreas_01.7942.7945.2	Phenyx	6.88	TRUE	126.127	127.125	128.134	129.131	130.141	131.138	1.89897e+06	1.67194e+06	1.97211e+06	1.56904e+06	1.4191e+06	1.34132e+06
O88767	1	1	1	GAEEMETVLPVDLMR	TMTsixplex_Nterm::::::::::::::::	2	1917.97	1917.98	1	48.65	2014_11_18_CAP_OT_197_VIG_1404_pancreas_01.9284.9287.2	Phenyx	8.65	TRUE	126.127	127.125	128.134	129.131	130.141	131.138	578368	635462	666964	538031	448667	417664
O88767	1	1	1	GLLAALCAGPTALLAHEVGFGCK	TMTsixplex_Nterm:::::::Cys_CAM:::::::::::::::Cys_CAM:TMTsixplex_K:	3	2783.52	2783.52	199560	58.52	2014_11_18_CAP_OT_206_VIG_1404_pancreas_09.11312.11315.3	Phenyx	9.2	TRUE	126.128	127.125	128.134	129.133	130.141	131.138	9136.47	12370.3	10162.7	1228.9	3682.63	1525.44
O88767	1	1	1	GLLAALCAGPTALLAHEVGFGCK	TMTsixplex_Nterm:::::::Cys_CAM:::::::::::::::Cys_CAM:TMTsixplex_K:	3	2783.52	2783.52	1551040	59.03	2014_11_18_CAP_OT_206_VIG_1404_pancreas_09.11396.11399.3	Phenyx	8.81	TRUE	126.128	127.125	128.134	129.134	130.141	131.138	58668.5	83162.7	68439.7	5003.63	22004.8	5318.76
O88767	1	1	1	GLLAALCAGPTALLAHEVGFGCK	TMTsixplex_Nterm:::::::Cys_CAM:::::::::::::::Cys_CAM:TMTsixplex_K:	4	2783.52	2783.53	119465	58.6	2014_11_18_CAP_OT_206_VIG_1404_pancreas_09.11326.11329.4	Phenyx	6.67	TRUE	126.128	127.125	128.134	129.132	130.141	131.138	13218.9	14910.2	14286.9	7918.16	7961.3	6372.65
O88767	1	1	1	GPGTSFEFALALVEALSGK	TMTsixplex_Nterm:::::::::::::::::::TMTsixplex_K:	2	2351.31	2351.32	1171730	68.1	2014_11_18_CAP_OT_198_VIG_1404_pancreas_02.14078.14081.2	Phenyx	9.08	TRUE	126.127	127.125	128.134	129.131	130.141	131.138	29790.4	35115.2	33555.6	23112.2	21714.7	17276.6
O88767	1	1	1	GPGTSFEFALALVEALSGK	TMTsixplex_Nterm:::::::::::::::::::TMTsixplex_K:	2	2351.31	2351.31	526670	68.17	2014_11_18_CAP_OT_198_VIG_1404_pancreas_02.14092.14095.2	Phenyx	8.37	TRUE	126.128	127.125	128.134	129.132	130.141	131.138	13085.9	14598.8	12424.9	9223.69	9097.07	7454.5
O88767	1	1	1	GPGTSFEFALALVEALSGK	TMTsixplex_Nterm:::::::::::::::::::TMTsixplex_K:	3	2351.31	2351.31	52712	68.18	2014_11_18_CAP_OT_199_VIG_1404_pancreas_03.12787.12790.3	Phenyx	5.41	TRUE	126.128	127.125	128.134	129.132	130.141	131.138	16942.9	18359.4	18417.6	13138.8	12772.3	10687.2
O88767	1	1	1	GPGTSFEFALALVEALSGK	TMTsixplex_Nterm:::::::::::::::::::TMTsixplex_K:	3	2351.31	2351.31	155375	68.15	2014_11_18_CAP_OT_207_VIG_1404_pancreas_10.10078.10081.3	Phenyx	5.39	TRUE	126.128	127.125	128.134	129.132	130.141	131.138	29611	32256.2	32170.8	22415.3	21170.1	16848.9
O88767	1	1	1	KGLLAALCAGPTALLAHEVGFGCK	TMTsixplex_Nterm:TMTsixplex_K:::::::Cys_CAM:::::::::::::::Cys_CAM:TMTsixplex_K:	4	3140.78	3140.78	182643	55.17	2014_11_18_CAP_OT_208_VIG_1404_pancreas_11.10665.10668.4	Phenyx	9.75	TRUE	126.128	127.125	128.134	129.135	130.141	131.138	109743	226446	188062	13241.7	19846.3	10958.7
O88767	1	1	1	KGLLAALCAGPTALLAHEVGFGCK	TMTsixplex_Nterm:TMTsixplex_K:::::::Cys_CAM:::::::::::::::Cys_CAM:TMTsixplex_K:	4	3140.78	3140.78	828635	55.48	2014_11_18_CAP_OT_208_VIG_1404_pancreas_11.10728.10731.4	Phenyx	8.1	TRUE	126.128	127.125	128.134	129.136	130.141	131.138	16270.4	37944.7	28454.7	1615.59	2154.94	911.081
O88767	1	1	1	KGLLAALCAGPTALLAHEVGFGCK	TMTsixplex_Nterm:TMTsixplex_K:::::::Cys_CAM:::::::::::::::Cys_CAM:TMTsixplex_K:	4	3140.78	3140.78	2403558	55.35	2014_11_18_CAP_OT_208_VIG_1404_pancreas_11.10699.10702.4	Phenyx	6.15	TRUE	126.128	127.125	128.134	129.135	130.141	131.139	12235.5	25175.2	19361	1190.94	1431.87	939.2
O88767	1	1	1	TQGPYDVVVLPGGNLGAQNLSESALVK	TMTsixplex_Nterm:::::::::::::::::::::::::::TMTsixplex_K:	3	3183.75	3183.76	1	49.58	2014_11_18_CAP_OT_198_VIG_1404_pancreas_02.9310.9313.3	Phenyx	6.55	TRUE	126.127	127.124	128.133	129.131	130.14	131.138	766952	745117	757346	592458	664000	522601
O88767	1	1	1	VEKDGLLLTSR	TMTsixplex_Nterm:::TMTsixplex_K:::::::::	2	1688.02	1688.03	6695211	34.92	2014_11_18_CAP_OT_204_VIG_1404_pancreas_07.5197.5200.2	Phenyx	6.58	TRUE	126.128	127.125	128.134	129.132	130.141	131.138	564361	456710	635032	414451	355125	355628
O88767	1	1	1	VTVAGLAGK	TMTsixplex_Nterm:::::::::TMTsixplex_K:	2	1272.82	1272.82	8288572	37.67	2014_11_18_CAP_OT_209_VIG_1404_pancreas_12.5857.5860.2	Phenyx	5.41	TRUE	126.127	127.125	128.134	129.132	130.141	131.138	447579	509180	508066	436265	360808	295372
O88989	1	1	1	DLDVAVLVGSMPR	TMTsixplex_Nterm::::::::::::::	2	1599.89	1599.89	2	51.23	2014_11_18_CAP_OT_197_VIG_1404_pancreas_01.9998.10001.2	Phenyx	7.6	TRUE	126.127	127.124	128.133	129.131	130.14	131.138	814467	1.23644e+06	763899	862814	680472	613809
O88989	1	1	1	DLDVAVLVGSMPR	TMTsixplex_Nterm::::::::::::::	3	1599.89	1599.89	8986059	51.27	2014_11_18_CAP_OT_197_VIG_1404_pancreas_01.10006.10009.3	Phenyx	5.48	TRUE	126.127	127.124	128.134	129.131	130.14	131.138	1.66747e+06	2.13059e+06	1.22935e+06	1.42638e+06	1.23469e+06	1.13465e+06
O88989	1	1	1	ELTEEKETAFEFLSSA	TMTsixplex_Nterm::::::TMTsixplex_K:::::::::::	2	2288.18	2288.19	8168988	55.07	2014_11_18_CAP_OT_197_VIG_1404_pancreas_01.11063.11066.2	Phenyx	5.46	TRUE	126.127	127.124	128.133	129.132	130.14	131.138	644541	795258	746963	415448	352446	351872
O88989	1	1	1	ENFSCLTR	TMTsixplex_Nterm:::::Cys_CAM::::	2	1254.62	1254.62	1114805	35.12	2014_11_18_CAP_OT_205_VIG_1404_pancreas_08.4997.5000.2	Phenyx	6.18	TRUE	126.128	127.125	128.134	129.132	130.141	131.138	26615.3	32127.8	27180.7	25625.2	20995.5	22284.7
O88989	1	1	1	ENFSCLTR	TMTsixplex_Nterm:::::Cys_CAM::::	2	1254.62	1254.62	2940552	34.72	2014_11_18_CAP_OT_205_VIG_1404_pancreas_08.4892.4895.2	Phenyx	6.49	TRUE	126.128	127.125	128.134	129.132	130.141	131.138	56073	65198.1	54702.8	46435.8	38842.5	44798
O88989	1	1	1	ENFSCLTR	TMTsixplex_Nterm:::::Cys_CAM::::	2	1254.62	1254.62	6	31.78	2014_11_18_CAP_OT_204_VIG_1404_pancreas_07.4313.4316.2	Phenyx	5.95	TRUE	126.128	127.125	128.134	129.131	130.141	131.138	1.18557e+06	1.43099e+06	1.23575e+06	947469	814931	825620
O88989	1	1	1	ENFSCLTR	TMTsixplex_Nterm:::::Cys_CAM::::	2	1254.62	1254.62	1	32.77	2014_11_18_CAP_OT_202_VIG_1404_pancreas_06.4442.4445.2	Phenyx	6.27	TRUE	126.128	127.125	128.134	129.132	130.141	131.138	270480	317522	270491	213997	195145	207647
O88989	1	1	1	ENFSCLTR	TMTsixplex_Nterm:::::Cys_CAM::::	2	1254.62	1254.62	1	32.58	2014_11_18_CAP_OT_201_VIG_1404_pancreas_05.4442.4445.2	Phenyx	6.34	TRUE	126.128	127.125	128.134	129.132	130.141	131.138	233931	256755	223432	189237	151550	168162
O88989	1	1	1	EVGVYEALKDDSWLK	TMTsixplex_Nterm:::::::::TMTsixplex_K::::::TMTsixplex_K:	4	2438.37	2438.37	9142029	49.37	2014_11_18_CAP_OT_198_VIG_1404_pancreas_02.9252.9255.4	Phenyx	6.67	TRUE	126.127	127.124	128.134	129.131	130.14	131.138	784074	770390	677077	596549	520935	538338
O88989	1	1	1	EVGVYEALKDDSWLK	TMTsixplex_Nterm:::::::::TMTsixplex_K::::::TMTsixplex_K:	3	2438.37	2438.37	7	49.57	2014_11_18_CAP_OT_198_VIG_1404_pancreas_02.9308.9311.3	Phenyx	8.32	TRUE	126.128	127.125	128.134	129.132	130.141	131.138	2.447e+06	3.14135e+06	2.61599e+06	2.26179e+06	1.7777e+06	1.82873e+06
O88989	1	1	1	EVGVYEALKDDSWLK	TMTsixplex_Nterm:::::::::TMTsixplex_K::::::TMTsixplex_K:	4	2438.37	2438.37	2	49.47	2014_11_18_CAP_OT_198_VIG_1404_pancreas_02.9280.9283.4	Phenyx	6.66	TRUE	126.127	127.125	128.134	129.131	130.141	131.138	1.41992e+06	1.51478e+06	1.36883e+06	1.16103e+06	1.20518e+06	1.21832e+06
O88989	1	1	1	EVGVYEALKDDSWLK	TMTsixplex_Nterm:::::::::TMTsixplex_K::::::TMTsixplex_K:	3	2438.37	2438.37	1	49.3	2014_11_18_CAP_OT_198_VIG_1404_pancreas_02.9232.9235.3	Phenyx	8.08	TRUE	126.128	127.125	128.133	129.132	130.14	131.138	526262	649318	530592	447638	370194	372461
O88989	1	1	1	EVGVYEALKDDSWLK	TMTsixplex_Nterm:::::::::TMTsixplex_K::::::TMTsixplex_K:	3	2438.37	2438.37	9319048	49.67	2014_11_18_CAP_OT_198_VIG_1404_pancreas_02.9336.9339.3	Phenyx	7.53	TRUE	126.127	127.125	128.134	129.132	130.14	131.138	379552	513553	410127	361545	294510	313248
O88989	1	1	1	FVEGLPLNDFSR	TMTsixplex_Nterm:::::::::::::	2	1621.87	1621.87	1	47.62	2014_11_18_CAP_OT_198_VIG_1404_pancreas_02.8769.8772.2	Phenyx	6.14	TRUE	126.128	127.125	128.134	129.131	130.141	131.138	467586	506314	413863	421897	342561	421652
O88989	1	1	1	GEFLTTVQQR	TMTsixplex_Nterm:::::::::::	2	1406.77	1406.77	1	34.72	2014_11_18_CAP_OT_201_VIG_1404_pancreas_05.5010.5013.2	Phenyx	6.51	TRUE	126.128	127.125	128.134	129.132	130.141	131.138	171064	201964	307795	156976	138734	140811
O88989	1	1	1	GEFLTTVQQR	TMTsixplex_Nterm:::::::::::	3	1406.77	1406.77	2169801	35.7	2014_11_18_CAP_OT_205_VIG_1404_pancreas_08.5144.5147.3	Phenyx	6.37	TRUE	126.128	127.125	128.134	129.132	130.141	131.138	266388	265352	268646	237198	168361	218119
O88989	1	1	1	GEFLTTVQQR	TMTsixplex_Nterm:::::::::::	3	1406.77	1406.77	6766975	33.77	2014_11_18_CAP_OT_204_VIG_1404_pancreas_07.4868.4871.3	Phenyx	6.27	TRUE	126.128	127.125	128.134	129.132	130.141	131.138	376116	402797	366810	373244	299207	344893
O88989	1	1	1	GEFLTTVQQR	TMTsixplex_Nterm:::::::::::	3	1406.77	1406.77	4043130	34.37	2014_11_18_CAP_OT_202_VIG_1404_pancreas_06.4884.4887.3	Phenyx	6.86	TRUE	126.128	127.125	128.134	129.132	130.141	131.138	290407	340497	311637	327180	221586	269116
O88989	1	1	1	GEFLTTVQQR	TMTsixplex_Nterm:::::::::::	2	1406.77	1406.77	3068433	34.22	2014_11_18_CAP_OT_202_VIG_1404_pancreas_06.4843.4846.2	Phenyx	6.33	TRUE	126.128	127.125	128.134	129.132	130.141	131.138	55274.7	63599.3	55296.3	53405.7	39881.4	45272
O88989	1	1	1	GEFLTTVQQR	TMTsixplex_Nterm:::::::::::	2	1406.77	1406.77	1	33.58	2014_11_18_CAP_OT_204_VIG_1404_pancreas_07.4817.4820.2	Phenyx	6.77	TRUE	126.128	127.125	128.134	129.132	130.141	131.138	336277	396785	358958	291609	236114	250115
O88989	1	1	1	KLSSAMSAAK	TMTsixplex_Nterm:TMTsixplex_K:::::::::TMTsixplex_K:	3	1680.02	1680.02	7243017	30.77	2014_11_18_CAP_OT_209_VIG_1404_pancreas_12.3918.3921.3	Phenyx	6.67	TRUE	126.128	127.125	128.134	129.132	130.141	131.138	632461	703029	642888	434747	435505	411620
O88989	1	1	1	NVLLWGNHSSTQYPDVNHAK	TMTsixplex_Nterm::::::::::::::::::::TMTsixplex_K:	4	2737.43	2737.43	1001937	37.97	2014_11_18_CAP_OT_207_VIG_1404_pancreas_10.5173.5176.4	Phenyx	7.41	TRUE	126.128	127.125	128.134	129.132	130.141	131.138	38244.2	52116.1	42100.3	38912.1	30235.6	31547.5
O88989	1	1	1	NVLLWGNHSSTQYPDVNHAK	TMTsixplex_Nterm::::::::::::::::::::TMTsixplex_K:	4	2737.43	2737.43	8957820	38.12	2014_11_18_CAP_OT_207_VIG_1404_pancreas_10.5207.5210.4	Phenyx	6.97	TRUE	126.128	127.125	128.134	129.132	130.141	131.138	163261	239046	178049	162445	128467	132564
O88989	1	1	1	NVLLWGNHSSTQYPDVNHAK	TMTsixplex_Nterm::::::::::::::::::::TMTsixplex_K:	4	2737.43	2737.43	2210571	38.28	2014_11_18_CAP_OT_207_VIG_1404_pancreas_10.5242.5245.4	Phenyx	7.66	TRUE	126.128	127.125	128.134	129.132	130.14	131.138	43706.7	61727.5	50144.1	47438.3	35720.6	40579.2
O88989	1	1	1	NVLLWGNHSSTQYPDVNHAK	TMTsixplex_Nterm::::::::::::::::::::TMTsixplex_K:	4	2737.43	2737.43	4335179	37.03	2014_11_18_CAP_OT_208_VIG_1404_pancreas_11.6032.6035.4	Phenyx	7.39	TRUE	126.128	127.125	128.134	129.132	130.141	131.138	152211	174665	175869	155999	155931	161041
O88989	1	1	1	VLVVGNPANTNCLTASK	TMTsixplex_Nterm::::::::::::Cys_CAM:::::TMTsixplex_K:	3	2215.24	2215.24	2144676	40.03	2014_11_18_CAP_OT_209_VIG_1404_pancreas_12.6514.6517.3	Phenyx	6.69	TRUE	126.127	127.125	128.133	129.132	130.14	131.138	128462	147356	146975	97378.9	93110.5	74613.6
O88989	1	1	1	VLVVGNPANTNCLTASK	TMTsixplex_Nterm::::::::::::Cys_CAM:::::TMTsixplex_K:	3	2215.24	2215.24	9817930	40.62	2014_11_18_CAP_OT_209_VIG_1404_pancreas_12.6674.6677.3	Phenyx	9.28	TRUE	126.128	127.125	128.134	129.132	130.14	131.138	909298	900447	849452	858642	609745	549042
O88989	1	1	1	VLVVGNPANTNCLTASK	TMTsixplex_Nterm::::::::::::Cys_CAM:::::TMTsixplex_K:	3	2215.24	2215.24	1	40.57	2014_11_18_CAP_OT_209_VIG_1404_pancreas_12.6661.6664.3	Phenyx	8.65	TRUE	126.127	127.125	128.134	129.131	130.141	131.138	1.77171e+06	2.10682e+06	1.77356e+06	1.31998e+06	1.12686e+06	1.11036e+06
O88989	1	1	1	VLVVGNPANTNCLTASK	TMTsixplex_Nterm::::::::::::Cys_CAM:::::TMTsixplex_K:	3	2215.24	2215.24	1	40.17	2014_11_18_CAP_OT_209_VIG_1404_pancreas_12.6548.6551.3	Phenyx	8.78	TRUE	126.128	127.125	128.134	129.132	130.141	131.138	861780	1.09329e+06	900713	667961	547074	521685
P00502,P04903,P04904	1	3	3	SHGQDYLVGNR	TMTsixplex_Nterm::::::::::::	3	1473.75	1473.75	173610	26.5	2014_11_18_CAP_OT_207_VIG_1404_pancreas_10.2752.2755.3	Phenyx	5.68	TRUE	126.128	127.125	128.134	129.132	130.141	131.138	44656	34259.8	48682.3	43508.9	27676.3	37044.8
P00502,P04903,P04904;P46418	2	4	4	ALLNYLATK	TMTsixplex_Nterm:::::::::TMTsixplex_K:	2	1463.91	1463.91	828735	49.42	2014_11_18_CAP_OT_209_VIG_1404_pancreas_12.9028.9031.2	Phenyx	5.58	TRUE	126.128	127.125	128.133	129.132	130.141	131.138	33461.4	36974	23792.9	26976.1	23892.9	20022
P00507	1	1	1	DAGMQLQGYR	TMTsixplex_Nterm:::::::::::	2	1366.69	1366.69	1264374	33.62	2014_11_18_CAP_OT_205_VIG_1404_pancreas_08.4627.4630.2	Phenyx	7.27	TRUE	126.128	127.125	128.133	129.132	130.14	131.138	36862.6	53193.6	26497	21932.8	21110.8	19212.4
P00507	1	1	1	KQWLQEVK	TMTsixplex_Nterm:TMTsixplex_K:::::::TMTsixplex_K:	3	1745.08	1745.08	3936094	38.95	2014_11_18_CAP_OT_208_VIG_1404_pancreas_11.6563.6566.3	Phenyx	5.93	TRUE	126.128	127.125	128.133	129.132	130.141	131.138	168279	351174	106588	121430	149819	91742.6
P00507	1	1	1	NLDKEYLPLGGLADFCK	TMTsixplex_Nterm::::TMTsixplex_K::::::::::::Cys_CAM:TMTsixplex_K:	3	2639.46	2639.46	3221070	50.77	2014_11_18_CAP_OT_199_VIG_1404_pancreas_03.9422.9425.3	Phenyx	6.52	TRUE	126.128	127.125	128.133	129.132	130.141	131.138	92875.7	161407	52706.7	35801.6	43371.9	30003.6
P00507	1	1	1	NLDKEYLPLGGLADFCK	TMTsixplex_Nterm::::TMTsixplex_K::::::::::::Cys_CAM:TMTsixplex_K:	3	2639.46	2639.46	2507436	50.98	2014_11_18_CAP_OT_199_VIG_1404_pancreas_03.9478.9481.3	Phenyx	6.07	TRUE	126.128	127.125	128.133	129.132	130.141	131.138	141326	219689	103721	72488.3	73507.7	62400.4
P00507	1	1	1	NMGLYGER	TMTsixplex_Nterm:::::::::	2	1167.59	1167.59	1071175	32.62	2014_11_18_CAP_OT_205_VIG_1404_pancreas_08.4388.4391.2	Phenyx	5.95	TRUE	126.128	127.125	128.133	129.132	130.141	131.138	28932.3	40252.8	17371.2	16889.1	15671.5	17631
P00507	1	1	1	TCGFDFSGALEDLSK	TMTsixplex_Nterm::Cys_CAM:::::::::::::TMTsixplex_K:	3	2104.06	2104.06	3966230	50.82	2014_11_18_CAP_OT_197_VIG_1404_pancreas_01.9880.9883.3	Phenyx	5.4	TRUE	126.128	127.124	128.134	129.131	130.141	131.138	160674	156522	163686	200774	137869	212627
P00507	1	1	1	TCGFDFSGALEDLSK	TMTsixplex_Nterm::Cys_CAM:::::::::::::TMTsixplex_K:	2	2104.06	2104.06	3077604	50.82	2014_11_18_CAP_OT_197_VIG_1404_pancreas_01.9881.9884.2	Phenyx	8.15	TRUE	126.127	127.125	128.132	129.131	130.141	131.138	70276.7	183818	35466.5	51276.1	62245.4	47763
P00507	1	1	1	VGAFTVVCK	TMTsixplex_Nterm::::::::Cys_CAM:TMTsixplex_K:	2	1437.84	1437.84	1	40.9	2014_11_18_CAP_OT_209_VIG_1404_pancreas_12.6751.6754.2	Phenyx	5.48	TRUE	126.128	127.125	128.133	129.132	130.141	131.138	256404	452216	152319	140482	162693	119126
P00684	1	1	1	GSCKPVNTFVHEPLEDVQALCSQGQVTCK	TMTsixplex_Nterm:::Cys_CAM:TMTsixplex_K:::::::::::::::::Cys_CAM:::::::Cys_CAM:TMTsixplex_K:	4	3975.03	3975.02	4103995	42.17	2014_11_18_CAP_OT_201_VIG_1404_pancreas_05.7054.7057.4	Phenyx	6.38	TRUE	126.128	127.125	128.134	129.132	130.141	131.138	1.16215e+06	662217	1.33563e+06	623419	434080	366245
P00684	1	1	1	GSCKPVNTFVHEPLEDVQALCSQGQVTCK	TMTsixplex_Nterm:::Cys_CAM:TMTsixplex_K:::::::::::::::::Cys_CAM:::::::Cys_CAM:TMTsixplex_K:	4	3975.03	3975.03	8	42.08	2014_11_18_CAP_OT_202_VIG_1404_pancreas_06.7018.7021.4	Phenyx	6.07	TRUE	126.128	127.125	128.134	129.132	130.141	131.138	1.58595e+07	8.53991e+06	1.67997e+07	8.1807e+06	5.47136e+06	4.39763e+06
P00684	1	1	1	GSCKPVNTFVHEPLEDVQALCSQGQVTCK	TMTsixplex_Nterm:::Cys_CAM:TMTsixplex_K:::::::::::::::::Cys_CAM:::::::Cys_CAM:TMTsixplex_K:	4	3975.03	3975.03	5583462	41.98	2014_11_18_CAP_OT_201_VIG_1404_pancreas_05.7006.7009.4	Phenyx	6.36	TRUE	126.128	127.125	128.134	129.132	130.141	131.138	962182	508324	1.06115e+06	546419	368011	360046
P00684	1	1	1	GSCKPVNTFVHEPLEDVQALCSQGQVTCK	TMTsixplex_Nterm:::Cys_CAM:TMTsixplex_K:::::::::::::::::Cys_CAM:::::::Cys_CAM:TMTsixplex_K:	4	3975.03	3975.03	9523544	42.08	2014_11_18_CAP_OT_201_VIG_1404_pancreas_05.7034.7037.4	Phenyx	5.95	TRUE	126.128	127.125	128.134	129.132	130.141	131.138	1.11547e+06	602634	1.15921e+06	569580	388185	328256
P00684	1	1	1	GSCKPVNTFVHEPLEDVQALCSQGQVTCK	TMTsixplex_Nterm:::Cys_CAM:TMTsixplex_K:::::::::::::::::Cys_CAM:::::::Cys_CAM:TMTsixplex_K:	4	3975.03	3975.03	6	42.15	2014_11_18_CAP_OT_202_VIG_1404_pancreas_06.7039.7042.4	Phenyx	8.2	TRUE	126.128	127.125	128.134	129.132	130.141	131.138	2.77072e+07	1.57977e+07	3.08039e+07	1.42893e+07	9.54991e+06	7.22193e+06
P00684	1	1	1	GSSKYPNCDYTTTDSQK	TMTsixplex_Nterm::::TMTsixplex_K::::Cys_CAM:::::::::TMTsixplex_K:	3	2638.32	2638.32	3	28.8	2014_11_18_CAP_OT_202_VIG_1404_pancreas_06.3337.3340.3	Phenyx	7.17	TRUE	126.128	127.126	128.134	129.133	130.141	131.138	2.9189e+06	457434	4.15976e+06	442493	234091	326417
P00684	1	1	1	GSSKYPNCDYTTTDSQK	TMTsixplex_Nterm::::TMTsixplex_K::::Cys_CAM:::::::::TMTsixplex_K:	4	2638.32	2638.32	1373508	28.98	2014_11_18_CAP_OT_201_VIG_1404_pancreas_05.3449.3452.4	Phenyx	5.8	TRUE	126.128	127.125	128.134	129.133	130.14	131.138	127506	30522.7	171647	33116.2	24082.3	29872.5
P00684	1	1	1	HLLLACDGNPYVPVHFDASV	TMTsixplex_Nterm::::::Cys_CAM:::::::::::::::	3	2452.24	2452.24	20037	68.5	2014_11_18_CAP_OT_200_VIG_1404_pancreas_04.10949.10952.3	Phenyx	6.18	TRUE	126.127	127.125	128.134	129.131	130.141	131.138	2251.33	1337.69	2522.33	1515.87	1228.56	1222.94
P00684	1	1	1	HLLLACDGNPYVPVHFDASV	TMTsixplex_Nterm::::::Cys_CAM:::::::::::::::	3	2452.24	2452.24	9362	71.08	2014_11_18_CAP_OT_200_VIG_1404_pancreas_04.11287.11290.3	Phenyx	5.38	TRUE	126.128	127.125	128.134	129.132	130.141	131.138	1044.09	786.954	1175.33	752.759	556.027	688.423
P00684	1	1	1	HLLLACDGNPYVPVHFDASV	TMTsixplex_Nterm::::::Cys_CAM:::::::::::::::	2	2452.24	2452.24	1222341	47.37	2014_11_18_CAP_OT_200_VIG_1404_pancreas_04.7343.7346.2	Phenyx	6.87	TRUE	126.128	127.125	128.134	129.132	130.141	131.138	136323	59888.4	150905	48221.5	32107	27416.1
P00684	1	1	1	HLLLACDGNPYVPVHFDASV	TMTsixplex_Nterm::::::Cys_CAM:::::::::::::::	3	2452.24	2452.24	21699	69.52	2014_11_18_CAP_OT_200_VIG_1404_pancreas_04.11088.11091.3	Phenyx	6.61	TRUE	126.128	127.125	128.134	129.132	130.141	131.138	1980.77	1391.53	2288.88	1291.56	979.36	1142.18
P00684	1	1	1	HLLLACDGNPYVPVHFDASV	TMTsixplex_Nterm::::::Cys_CAM:::::::::::::::	2	2452.24	2452.24	1	47.7	2014_11_18_CAP_OT_200_VIG_1404_pancreas_04.7426.7429.2	Phenyx	7.17	TRUE	126.128	127.125	128.134	129.132	130.141	131.138	718870	364417	893181	280155	183161	160187
P00684	1	1	1	HLLLACDGNPYVPVHFDASV	TMTsixplex_Nterm::::::Cys_CAM:::::::::::::::	3	2452.24	2452.24	15189	70.33	2014_11_18_CAP_OT_200_VIG_1404_pancreas_04.11191.11194.3	Phenyx	5.37	TRUE	126.128	127.125	128.134	129.132	130.141	131.138	1307.36	870.292	1491.48	831.752	786.801	835.117
P00684	1	1	1	HLLLACDGNPYVPVHFDASV	TMTsixplex_Nterm::::::Cys_CAM:::::::::::::::	3	2452.24	2452.24	11871	71.83	2014_11_18_CAP_OT_200_VIG_1404_pancreas_04.11382.11385.3	Phenyx	5.96	TRUE	126.127	127.125	128.134	129.132	130.141	131.138	879.38	535.982	867.476	436.625	473.141	405.959
P00684	1	1	1	HLLLACDGNPYVPVHFDASV	TMTsixplex_Nterm::::::Cys_CAM:::::::::::::::	3	2452.24	2452.24	1	47.95	2014_11_18_CAP_OT_200_VIG_1404_pancreas_04.7489.7492.3	Phenyx	8.85	TRUE	126.128	127.125	128.134	129.132	130.141	131.138	828857	430276	989958	348922	221197	217440
P00684	1	1	1	HLLLACDGNPYVPVHFDASV	TMTsixplex_Nterm::::::Cys_CAM:::::::::::::::	2	2452.24	2452.24	1	47.78	2014_11_18_CAP_OT_200_VIG_1404_pancreas_04.7447.7450.2	Phenyx	7.55	TRUE	126.128	127.125	128.134	129.131	130.141	131.138	582596	270802	674175	230732	124642	111564
P00684	1	1	1	QHMDTEGPSK	TMTsixplex_Nterm::::::::::TMTsixplex_K:	3	1586.81	1586.81	58283	24.02	2014_11_18_CAP_OT_205_VIG_1404_pancreas_08.2506.2509.3	Phenyx	7.36	TRUE	126.128	127.125	128.134	129.132	130.141	131.138	14620.1	6125.83	15532.7	6701.66	4924.56	4887.93
P00684	1	1	1	QHMDTEGPSK	TMTsixplex_Nterm::::::::::TMTsixplex_K:	3	1586.81	1586.81	152857	24.68	2014_11_18_CAP_OT_200_VIG_1404_pancreas_04.2379.2382.3	Phenyx	7.31	TRUE	126.128	127.125	128.134	129.132	130.141	131.138	30772.7	15876.4	33224.8	17914	11447.5	16089
P00684	1	1	1	QHMDTEGPSK	TMTsixplex_Nterm::::::::::TMTsixplex_K:	3	1586.81	1586.81	125333	24.5	2014_11_18_CAP_OT_200_VIG_1404_pancreas_04.2353.2356.3	Phenyx	7.63	TRUE	126.128	127.125	128.134	129.132	130.141	131.138	23255.2	11498.5	25163.6	11063.5	7802.21	7306.06
P00684	1	1	1	QHMDTEGPSK	TMTsixplex_Nterm:::Oxidation_M:::::::TMTsixplex_K:	3	1602.81	1602.81	30908	20.25	2014_11_18_CAP_OT_201_VIG_1404_pancreas_05.1796.1799.3	Phenyx	7.58	TRUE	126.128	127.125	128.134	129.132	130.14	131.138	6483.75	3301	7414.59	2837.18	1860.4	1839.85
P00684	1	1	1	SSPTYCNQMMK	TMTsixplex_Nterm::::::Cys_CAM:::::TMTsixplex_K:	2	1803.87	1803.87	1	31.45	2014_11_18_CAP_OT_209_VIG_1404_pancreas_12.4112.4115.2	Phenyx	9.13	TRUE	126.127	127.125	128.134	129.132	130.14	131.138	412214	212011	476712	194417	116269	111654
P00684	1	1	1	SSPTYCNQMMK	TMTsixplex_Nterm::::::Cys_CAM:::Oxidation_M::TMTsixplex_K:	3	1819.87	1819.87	2122994	27.33	2014_11_18_CAP_OT_209_VIG_1404_pancreas_12.2965.2968.3	Phenyx	5.44	TRUE	126.128	127.125	128.134	129.132	130.141	131.138	280174	154365	303312	171307	106384	110180
P00684	1	1	1	SSPTYCNQMMK	TMTsixplex_Nterm::::::Cys_CAM:::Oxidation_M::TMTsixplex_K:	3	1819.87	1819.87	5104165	27.82	2014_11_18_CAP_OT_209_VIG_1404_pancreas_12.3097.3100.3	Phenyx	7.16	TRUE	126.128	127.125	128.134	129.132	130.14	131.138	919328	381639	1.02357e+06	324153	275498	218009
P00684	1	1	1	SSPTYCNQMMK	TMTsixplex_Nterm::::::Cys_CAM:::Oxidation_M::TMTsixplex_K:	3	1819.87	1819.87	7119355	28.47	2014_11_18_CAP_OT_209_VIG_1404_pancreas_12.3279.3282.3	Phenyx	7.8	TRUE	126.128	127.125	128.134	129.132	130.141	131.138	1.01801e+06	509502	1.13432e+06	520559	383253	311564
P00684	1	1	1	SSPTYCNQMMK	TMTsixplex_Nterm::::::Cys_CAM:::Oxidation_M:Oxidation_M:TMTsixplex_K:	3	1835.86	1835.86	73245	25.8	2014_11_18_CAP_OT_209_VIG_1404_pancreas_12.2637.2640.3	Phenyx	6.41	TRUE	126.128	127.125	128.134	129.132	130.141	131.138	8263.03	3852.21	8980.33	4709.94	4131.92	4650.78
P00684	1	1	1	SSPTYCNQMMK	TMTsixplex_Nterm::::::Cys_CAM:::::TMTsixplex_K:	2	1803.87	1803.87	1	31.33	2014_11_18_CAP_OT_209_VIG_1404_pancreas_12.4077.4080.2	Phenyx	8.26	TRUE	126.127	127.125	128.134	129.132	130.14	131.138	3.73311e+06	1.69721e+06	4.04885e+06	1.53639e+06	1.02072e+06	828402
P00684	1	1	1	SSPTYCNQMMK	TMTsixplex_Nterm::::::Cys_CAM:::::TMTsixplex_K:	2	1803.87	1803.87	1	31.38	2014_11_18_CAP_OT_209_VIG_1404_pancreas_12.4091.4094.2	Phenyx	8.84	TRUE	126.128	127.125	128.134	129.132	130.14	131.138	2.15175e+06	1.06312e+06	2.39106e+06	941642	622528	527171
P00684	1	1	1	SSPTYCNQMMK	TMTsixplex_Nterm::::::Cys_CAM:::Oxidation_M::TMTsixplex_K:	2	1819.87	1819.87	7517283	27.92	2014_11_18_CAP_OT_209_VIG_1404_pancreas_12.3125.3128.2	Phenyx	7.91	TRUE	126.128	127.125	128.134	129.132	130.141	131.138	7.14802e+06	3.03084e+06	8.30658e+06	2.57719e+06	1.66827e+06	1.56647e+06
P00684	1	1	1	SSPTYCNQMMK	TMTsixplex_Nterm::::::Cys_CAM:::::TMTsixplex_K:	3	1803.87	1803.87	1	31.23	2014_11_18_CAP_OT_209_VIG_1404_pancreas_12.4051.4054.3	Phenyx	6.24	TRUE	126.128	127.125	128.134	129.132	130.141	131.138	3.33055e+06	1.85172e+06	3.56533e+06	1.74077e+06	1.18265e+06	1.14227e+06
P00684	1	1	1	YPNCDYTTTDSQK	TMTsixplex_Nterm::::Cys_CAM:::::::::TMTsixplex_K:	3	2049.97	2049.97	2	30.15	2014_11_18_CAP_OT_198_VIG_1404_pancreas_02.3897.3900.3	Phenyx	9.79	TRUE	126.128	127.125	128.134	129.132	130.141	131.138	1.8337e+06	1.14038e+06	1.94364e+06	1.14916e+06	737799	816096
P00684	1	1	1	YPNCDYTTTDSQK	TMTsixplex_Nterm::::Cys_CAM:::::::::TMTsixplex_K:	3	2049.97	2049.97	3	29.9	2014_11_18_CAP_OT_198_VIG_1404_pancreas_02.3827.3830.3	Phenyx	10.1	TRUE	126.128	127.125	128.134	129.132	130.141	131.138	3.09046e+06	1.55067e+06	3.11552e+06	1.6469e+06	1.01997e+06	1.04646e+06
P00684	1	1	1	YPNCDYTTTDSQK	TMTsixplex_Nterm::::Cys_CAM:::::::::TMTsixplex_K:	2	2049.97	2049.98	3	30.62	2014_11_18_CAP_OT_197_VIG_1404_pancreas_01.4258.4261.2	Phenyx	9.66	TRUE	126.127	127.125	128.134	129.132	130.14	131.138	1.77406e+06	845963	1.84218e+06	770325	462673	395061
P00684	1	1	1	YPNCDYTTTDSQK	TMTsixplex_Nterm::::Cys_CAM:::::::::TMTsixplex_K:	2	2049.97	2049.98	6	30.82	2014_11_18_CAP_OT_197_VIG_1404_pancreas_01.4314.4317.2	Phenyx	9.42	TRUE	126.127	127.125	128.134	129.132	130.14	131.138	2.5078e+06	1.25105e+06	2.69802e+06	1.14461e+06	747711	600530
P00684	1	1	1	YPNCDYTTTDSQK	TMTsixplex_Nterm::::Cys_CAM:::::::::TMTsixplex_K:	3	2049.97	2049.97	6317674	30.58	2014_11_18_CAP_OT_197_VIG_1404_pancreas_01.4246.4249.3	Phenyx	9.4	TRUE	126.128	127.125	128.134	129.132	130.14	131.138	890643	448439	910287	448610	296371	258867
P00684	1	1	1	YPNCDYTTTDSQK	TMTsixplex_Nterm::::Cys_CAM:::::::::TMTsixplex_K:	2	2049.97	2049.98	7	30.77	2014_11_18_CAP_OT_197_VIG_1404_pancreas_01.4300.4303.2	Phenyx	8.97	TRUE	126.127	127.125	128.134	129.132	130.14	131.138	2.99493e+06	1.45696e+06	3.33862e+06	1.27316e+06	911636	722244
P00684	1	1	1	YPNCDYTTTDSQK	TMTsixplex_Nterm::::Cys_CAM:::::::::TMTsixplex_K:	2	2049.97	2049.97	1	30.1	2014_11_18_CAP_OT_198_VIG_1404_pancreas_02.3884.3887.2	Phenyx	9.15	TRUE	126.127	127.125	128.134	129.132	130.14	131.138	487974	220420	549868	214976	133637	132090
P00684	1	1	1	YPNCDYTTTDSQK	TMTsixplex_Nterm::::Cys_CAM:::::::::TMTsixplex_K:	2	2049.97	2049.97	1	31.13	2014_11_18_CAP_OT_197_VIG_1404_pancreas_01.4398.4401.2	Phenyx	9.11	TRUE	126.127	127.125	128.134	129.132	130.14	131.138	668177	419508	687964	357433	225090	195280
P00689	1	1	1	AHFSLSNSAEDPFLALHADSK	TMTsixplex_Nterm:::::::::::::::::::::TMTsixplex_K:	4	2714.41	2714.4	5399864	42.45	2014_11_18_CAP_OT_201_VIG_1404_pancreas_05.7132.7135.4	Phenyx	5.97	TRUE	126.127	127.125	128.133	129.131	130.14	131.138	318447	486283	371954	470467	268790	270715
P00689	1	1	1	ALVFVDNHDNQR	TMTsixplex_Nterm:::::::::::::	3	1655.86	1655.86	5297	74.47	2014_11_18_CAP_OT_202_VIG_1404_pancreas_06.13676.13678.3	Phenyx	6.61	TRUE	126.127	127.124	128.134	129.132	130.141	131.139	266.441	346.178	328.069	258.182	231.12	190.651
P00689	1	1	1	ALVFVDNHDNQR	TMTsixplex_Nterm:::::::::::::	3	1655.86	1655.86	25924	68.17	2014_11_18_CAP_OT_201_VIG_1404_pancreas_05.12697.12700.3	Phenyx	6.61	TRUE	126.128	127.125	128.134	129.132	130.141	131.138	412.73	466.917	546.79	427.559	306.17	324.833
P00689	1	1	1	ALVFVDNHDNQR	TMTsixplex_Nterm:::::::::::::	3	1655.86	1655.86	2	32.6	2014_11_18_CAP_OT_201_VIG_1404_pancreas_05.4450.4453.3	Phenyx	7.92	TRUE	126.128	127.125	128.134	129.132	130.141	131.138	647443	982660	1.08979e+06	780134	461255	352483
P00689	1	1	1	ALVFVDNHDNQR	TMTsixplex_Nterm:::::::::::::	3	1655.86	1655.86	3108	78.63	2014_11_18_CAP_OT_202_VIG_1404_pancreas_06.14129.14131.3	Phenyx	6.11	TRUE	126.128	127.125	128.134	129.132	130.14	131.138	980.407	1142.37	1452.22	1283.78	982.221	931.519
P00689	1	1	1	ALVFVDNHDNQR	TMTsixplex_Nterm:::::::::::::	3	1655.86	1655.86	38824	62.23	2014_11_18_CAP_OT_201_VIG_1404_pancreas_05.11774.11777.3	Phenyx	6.28	TRUE	126.127	127.125	128.134	129.131	130.141	131.138	957.533	1064.1	1356.84	1106.67	1033.26	973.012
P00689	1	1	1	ALVFVDNHDNQR	TMTsixplex_Nterm:::::::::::::	3	1655.86	1655.86	22142	76	2014_11_18_CAP_OT_201_VIG_1404_pancreas_05.13668.13670.3	Phenyx	7.57	TRUE	126.128	127.125	128.134	129.131	130.141	131.138	412.583	536.689	595.016	399.113	249.097	219.134
P00689	1	1	1	ALVFVDNHDNQR	TMTsixplex_Nterm:::::::::::::	2	1655.86	1655.86	1	32.67	2014_11_18_CAP_OT_201_VIG_1404_pancreas_05.4465.4468.2	Phenyx	8.48	TRUE	126.128	127.125	128.134	129.132	130.141	131.138	840554	1.35781e+06	1.51706e+06	907278	639401	446082
P00689	1	1	1	ALVFVDNHDNQR	TMTsixplex_Nterm:::::::::::::	3	1655.86	1655.86	19950	64.83	2014_11_18_CAP_OT_201_VIG_1404_pancreas_05.12195.12198.3	Phenyx	6.73	TRUE	126.128	127.125	128.134	129.132	130.141	131.138	860.149	809.082	979.621	1289.84	833.627	807.6
P00689	1	1	1	ALVFVDNHDNQR	TMTsixplex_Nterm:::::::::::::	2	1655.86	1655.86	4673590	35.3	2014_11_18_CAP_OT_201_VIG_1404_pancreas_05.5170.5173.2	Phenyx	8.57	TRUE	126.128	127.125	128.134	129.132	130.141	131.138	199774	284845	334938	233752	121002	114790
P00689	1	1	1	ALVFVDNHDNQR	TMTsixplex_Nterm:::::::::::::	3	1655.86	1655.86	679149	36.2	2014_11_18_CAP_OT_200_VIG_1404_pancreas_04.4822.4825.3	Phenyx	7.38	TRUE	126.128	127.125	128.134	129.132	130.14	131.138	17435.5	25245.1	28203.6	22276.3	14178.1	14107.1
P00689	1	1	1	ALVFVDNHDNQR	TMTsixplex_Nterm:::::::::::::	3	1655.86	1655.86	6740	77.78	2014_11_18_CAP_OT_202_VIG_1404_pancreas_06.14021.14024.3	Phenyx	5.62	TRUE	126.128	127.125	128.134	129.132	130.141	131.138	672.572	667.362	809.327	688.139	559.955	561.373
P00689	1	1	1	ALVFVDNHDNQR	TMTsixplex_Nterm:::::::::::::	3	1655.86	1655.86	17674	71.75	2014_11_18_CAP_OT_201_VIG_1404_pancreas_05.13170.13173.3	Phenyx	7.64	TRUE	126.127	127.125	128.134	129.132	130.141	131.138	598.866	796.556	996.853	605.593	451.603	314.771
P00689	1	1	1	ALVFVDNHDNQR	TMTsixplex_Nterm:::::::::::::	3	1655.86	1655.86	10839	72.75	2014_11_18_CAP_OT_202_VIG_1404_pancreas_06.13486.13489.3	Phenyx	6.87	TRUE	126.128	127.125	128.134	129.131	130.141	131.138	483.192	442.887	643.93	406.415	282.1	273.289
P00689	1	1	1	ALVFVDNHDNQR	TMTsixplex_Nterm:::::::::::::	3	1655.86	1655.86	11020	71.18	2014_11_18_CAP_OT_202_VIG_1404_pancreas_06.13284.13287.3	Phenyx	6.48	TRUE	126.128	127.125	128.134	129.132	130.141	131.138	657.086	659.528	771.137	604.72	475.57	454.548
P00689	1	1	1	ALVFVDNHDNQR	TMTsixplex_Nterm:::::::::::::	3	1655.86	1655.86	11556	79.12	2014_11_18_CAP_OT_201_VIG_1404_pancreas_05.14023.14026.3	Phenyx	7.13	TRUE	126.127	127.125	128.134	129.131	130.14	131.138	307.65	432.8	496.843	373.869	228.55	233.033
P00689	1	1	1	ALVFVDNHDNQR	TMTsixplex_Nterm:::::::::::::	3	1655.86	1655.86	477397	36.83	2014_11_18_CAP_OT_207_VIG_1404_pancreas_10.4915.4918.3	Phenyx	6.23	TRUE	126.128	127.125	128.134	129.132	130.14	131.138	100853	101940	125077	106483	68421.5	82609.8
P00689	1	1	1	ALVFVDNHDNQR	TMTsixplex_Nterm:::::::::::::	3	1655.86	1655.86	12509	74.45	2014_11_18_CAP_OT_201_VIG_1404_pancreas_05.13504.13506.3	Phenyx	6.89	TRUE	126.128	127.124	128.134	129.131	130.141	131.138	229.214	346.035	423.496	270.156	214.562	128.523
P00689	1	1	1	ALVFVDNHDNQR	TMTsixplex_Nterm:::::::::::::	3	1655.86	1655.86	31108	76.78	2014_11_18_CAP_OT_201_VIG_1404_pancreas_05.13735.13737.3	Phenyx	7.77	TRUE	126.127	127.125	128.134	129.132	130.141	131.138	658.856	1092.97	1151.74	750.479	476.292	396.681
P00689	1	1	1	ALVFVDNHDNQR	TMTsixplex_Nterm:::::::::::::	3	1655.86	1655.86	20534	70.23	2014_11_18_CAP_OT_201_VIG_1404_pancreas_05.12976.12979.3	Phenyx	7.48	TRUE	126.128	127.125	128.134	129.132	130.141	131.138	873.361	1065.12	1339.07	998.529	701.247	519.595
P00689	1	1	1	ALVFVDNHDNQR	TMTsixplex_Nterm:::::::::::::	3	1655.86	1655.86	17027	63.55	2014_11_18_CAP_OT_201_VIG_1404_pancreas_05.12014.12017.3	Phenyx	6.35	TRUE	126.128	127.125	128.134	129.132	130.141	131.138	1198.06	1157.93	1411.3	1437.6	1340.94	1210.42
P00689	1	1	1	ALVFVDNHDNQR	TMTsixplex_Nterm:::::::::::::	2	1655.86	1655.86	1	33.43	2014_11_18_CAP_OT_201_VIG_1404_pancreas_05.4666.4669.2	Phenyx	8.71	TRUE	126.128	127.125	128.134	129.132	130.141	131.138	2.75729e+06	4.85389e+06	5.24369e+06	3.06821e+06	1.75478e+06	1.1246e+06
P00689	1	1	1	ALVFVDNHDNQR	TMTsixplex_Nterm:::::::::::::	3	1655.86	1655.86	4998	73.53	2014_11_18_CAP_OT_202_VIG_1404_pancreas_06.13577.13580.3	Phenyx	6.01	TRUE	126.127	127.124	128.134	129.131	130.14	131.138	318.176	319.107	379.833	322.924	191.868	229.437
P00689	1	1	1	ALVFVDNHDNQR	TMTsixplex_Nterm:::::::::::::	3	1655.86	1655.86	16427	66.18	2014_11_18_CAP_OT_201_VIG_1404_pancreas_05.12377.12380.3	Phenyx	7.06	TRUE	126.128	127.125	128.134	129.132	130.141	131.138	544.086	691.667	770.272	659.618	453.186	467.698
P00689	1	1	1	ALVFVDNHDNQR	TMTsixplex_Nterm:::::::::::::	3	1655.86	1655.86	18996	65.05	2014_11_18_CAP_OT_201_VIG_1404_pancreas_05.12224.12227.3	Phenyx	7.18	TRUE	126.127	127.125	128.134	129.132	130.14	131.138	689.002	789.687	917.191	800.291	523.348	610.221
P00689	1	1	1	ALVFVDNHDNQR	TMTsixplex_Nterm:::::::::::::	3	1655.86	1655.86	232984	58.82	2014_11_18_CAP_OT_201_VIG_1404_pancreas_05.11209.11212.3	Phenyx	6.93	TRUE	126.128	127.125	128.134	129.132	130.141	131.138	3661.1	2987.2	4045.49	3429.28	2050.79	2966.52
P00689	1	1	1	ALVFVDNHDNQR	TMTsixplex_Nterm:::::::::::::	3	1655.86	1655.86	31336	70.98	2014_11_18_CAP_OT_201_VIG_1404_pancreas_05.13074.13077.3	Phenyx	7.25	TRUE	126.128	127.125	128.134	129.132	130.141	131.138	718.481	956.194	1152.7	741.955	451.943	418.037
P00689	1	1	1	ALVFVDNHDNQR	TMTsixplex_Nterm:::::::::::::	3	1655.86	1655.86	10480	72	2014_11_18_CAP_OT_202_VIG_1404_pancreas_06.13389.13392.3	Phenyx	7.12	TRUE	126.127	127.125	128.134	129.131	130.14	131.138	561.149	577.406	697.365	501.149	353.571	313.378
P00689	1	1	1	ALVFVDNHDNQR	TMTsixplex_Nterm:::::::::::::	3	1655.86	1655.86	14646	78.35	2014_11_18_CAP_OT_201_VIG_1404_pancreas_05.13930.13933.3	Phenyx	6.56	TRUE	126.128	127.125	128.134	129.132	130.141	131.138	765.144	873.471	1056.85	748.657	646.058	443.079
P00689	1	1	1	ALVFVDNHDNQR	TMTsixplex_Nterm:::::::::::::	2	1655.86	1655.86	3	34.2	2014_11_18_CAP_OT_201_VIG_1404_pancreas_05.4869.4872.2	Phenyx	8.83	TRUE	126.128	127.125	128.134	129.132	130.141	131.138	1.32206e+06	2.13344e+06	2.43087e+06	1.35565e+06	778409	570493
P00689	1	1	1	ALVFVDNHDNQR	TMTsixplex_Nterm:::::::::::::	3	1655.86	1655.86	3	34.15	2014_11_18_CAP_OT_201_VIG_1404_pancreas_05.4855.4858.3	Phenyx	8.11	TRUE	126.128	127.125	128.134	129.132	130.141	131.138	7.0748e+06	1.16943e+07	1.37226e+07	8.02774e+06	4.45791e+06	3.0081e+06
P00689	1	1	1	ALVFVDNHDNQR	TMTsixplex_Nterm:::::::::::::	3	1655.86	1655.86	25158	72.57	2014_11_18_CAP_OT_201_VIG_1404_pancreas_05.13272.13275.3	Phenyx	7.32	TRUE	126.127	127.125	128.134	129.131	130.141	131.138	541.802	877.58	900.258	524.155	355.665	300.077
P00689	1	1	1	ALVFVDNHDNQR	TMTsixplex_Nterm:::::::::::::	3	1655.86	1655.86	26307	69.47	2014_11_18_CAP_OT_201_VIG_1404_pancreas_05.12879.12882.3	Phenyx	6.59	TRUE	126.128	127.125	128.134	129.132	130.141	131.138	1833.43	1685.93	2091.35	1675.73	1223.43	1025.54
P00689	1	1	1	ALVFVDNHDNQR	TMTsixplex_Nterm:::::::::::::	3	1655.86	1655.86	17336	77.57	2014_11_18_CAP_OT_201_VIG_1404_pancreas_05.13829.13832.3	Phenyx	6.83	TRUE	126.128	127.125	128.134	129.132	130.141	131.138	966.612	1183.17	1263.87	972.131	660.501	586.481
P00689	1	1	1	ALVFVDNHDNQR	TMTsixplex_Nterm:::::::::::::	3	1655.86	1655.86	3394	6.83	2014_11_18_CAP_OT_202_VIG_1404_pancreas_06.516.519.3	Phenyx	5.77	TRUE
P00689	1	1	1	ALVFVDNHDNQR	TMTsixplex_Nterm:::::::::::::	3	1655.86	1655.86	24426	82.98	2014_11_18_CAP_OT_201_VIG_1404_pancreas_05.14395.14398.3	Phenyx	5.58	TRUE
P00689	1	1	1	ALVFVDNHDNQR	TMTsixplex_Nterm:::::::::::::	3	1655.86	1655.86	21224	73.35	2014_11_18_CAP_OT_201_VIG_1404_pancreas_05.13370.13373.3	Phenyx	7.49	TRUE	126.127	127.125	128.134	129.131	130.141	131.138	446.866	712.899	853.131	613.724	309.155	289.375
P00689	1	1	1	AVLDKLHNLNTK	TMTsixplex_Nterm:::::TMTsixplex_K:::::::TMTsixplex_K:	3	2052.27	2052.27	2	40.68	2014_11_18_CAP_OT_208_VIG_1404_pancreas_11.7038.7041.3	Phenyx	8.1	TRUE	126.128	127.125	128.133	129.131	130.14	131.138	928407	1.88915e+06	1.00993e+06	3.8655e+06	1.25044e+06	794793
P00689	1	1	1	AVLDKLHNLNTK	TMTsixplex_Nterm:::::TMTsixplex_K:::::::TMTsixplex_K:	4	2052.27	2052.27	2159785	40.97	2014_11_18_CAP_OT_208_VIG_1404_pancreas_11.7115.7118.4	Phenyx	5.76	TRUE	126.128	127.125	128.134	129.132	130.14	131.138	1.20504e+06	1.86504e+06	1.58204e+06	2.80154e+06	1.10103e+06	911423
P00689	1	1	1	AVLDKLHNLNTK	TMTsixplex_Nterm:::::TMTsixplex_K:::::::TMTsixplex_K:	3	2052.27	2052.27	2	40.57	2014_11_18_CAP_OT_208_VIG_1404_pancreas_11.7003.7006.3	Phenyx	7.37	TRUE	126.128	127.125	128.133	129.132	130.14	131.138	533051	1.04815e+06	570735	2.10614e+06	738891	460782
P00689	1	1	1	AVLDKLHNLNTK	TMTsixplex_Nterm:::::TMTsixplex_K:::::::TMTsixplex_K:	3	2052.27	2052.27	3	40.87	2014_11_18_CAP_OT_208_VIG_1404_pancreas_11.7087.7090.3	Phenyx	7.83	TRUE	126.128	127.125	128.133	129.131	130.14	131.138	466261	1.02072e+06	599341	2.15326e+06	695535	470153
P00689	1	1	1	AVLDKLHNLNTK	TMTsixplex_Nterm:::::TMTsixplex_K:::::::TMTsixplex_K:	4	2052.27	2052.27	2	40.53	2014_11_18_CAP_OT_208_VIG_1404_pancreas_11.6996.6999.4	Phenyx	6.26	TRUE	126.128	127.125	128.133	129.131	130.14	131.138	3.74934e+06	6.88064e+06	4.33815e+06	1.23151e+07	4.44555e+06	2.86671e+06
P00689	1	1	1	AVLDKLHNLNTK	TMTsixplex_Nterm:::::TMTsixplex_K:::::::TMTsixplex_K:	4	2052.27	2052.27	8	40.62	2014_11_18_CAP_OT_208_VIG_1404_pancreas_11.7017.7020.4	Phenyx	5.83	TRUE	126.128	127.125	128.133	129.131	130.14	131.138	2.20004e+07	4.50367e+07	2.35045e+07	9.13149e+07	2.97218e+07	1.76525e+07
P00689	1	1	1	CNGELNNYNDANQVR	TMTsixplex_Nterm:Cys_CAM:::::::::::::::	3	2008.92	2008.92	8646238	27.35	2014_11_18_CAP_OT_198_VIG_1404_pancreas_02.3113.3116.3	Phenyx	7.47	TRUE	126.127	127.126	128.132	129.132	130.139	131.138	1.50735e+06	890766	1.34302e+06	1.53133e+06	1.22076e+06	1.29742e+06
P00689	1	1	1	EVTLNPDTTCGNDWVCEHR	TMTsixplex_Nterm::::::::::Cys_CAM::::::Cys_CAM::::	3	2531.14	2531.14	8685	78.35	2014_11_18_CAP_OT_198_VIG_1404_pancreas_02.15471.15474.3	Phenyx	5.65	TRUE	126.127	127.125	128.133	129.131	130.14	131.138	588.088	518.414	707.175	527.889	511.193	505.29
P00689	1	1	1	EVTLNPDTTCGNDWVCEHR	TMTsixplex_Nterm::::::::::Cys_CAM::::::Cys_CAM::::	2	2531.14	2531.14	2	36.02	2014_11_18_CAP_OT_198_VIG_1404_pancreas_02.5542.5545.2	Phenyx	10.04	TRUE	126.127	127.125	128.134	129.132	130.141	131.138	351016	616312	623918	367156	234555	144316
P00689	1	1	1	EVTLNPDTTCGNDWVCEHR	TMTsixplex_Nterm::::::::::Cys_CAM::::::Cys_CAM::::	2	2531.14	2531.14	1	35.95	2014_11_18_CAP_OT_198_VIG_1404_pancreas_02.5521.5524.2	Phenyx	9.56	TRUE	126.127	127.124	128.134	129.131	130.14	131.138	255983	492800	514851	304389	172586	114806
P00689	1	1	1	EVTLNPDTTCGNDWVCEHR	TMTsixplex_Nterm::::::::::Cys_CAM::::::Cys_CAM::::	2	2531.14	2531.14	2	36.53	2014_11_18_CAP_OT_198_VIG_1404_pancreas_02.5683.5686.2	Phenyx	9.87	TRUE	126.127	127.124	128.134	129.132	130.14	131.138	355134	601295	677219	437571	225466	156204
P00689	1	1	1	EVTLNPDTTCGNDWVCEHR	TMTsixplex_Nterm::::::::::Cys_CAM::::::Cys_CAM::::	3	2531.14	2531.14	4841	78.68	2014_11_18_CAP_OT_198_VIG_1404_pancreas_02.15514.15517.3	Phenyx	7.2	TRUE	126.127	127.125	128.134	129.132	130.141	131.138	421.631	364.12	490.848	368.87	325.943	274.626
P00689	1	1	1	EVTLNPDTTCGNDWVCEHR	TMTsixplex_Nterm::::::::::Cys_CAM::::::Cys_CAM::::	3	2531.14	2531.14	3	35.87	2014_11_18_CAP_OT_198_VIG_1404_pancreas_02.5500.5503.3	Phenyx	10.91	TRUE	126.127	127.125	128.134	129.132	130.14	131.138	1.32652e+06	2.13045e+06	2.14544e+06	1.47204e+06	795180	645286
P00689	1	1	1	EVTLNPDTTCGNDWVCEHR	TMTsixplex_Nterm::::::::::Cys_CAM::::::Cys_CAM::::	2	2531.14	2531.14	2	36.1	2014_11_18_CAP_OT_198_VIG_1404_pancreas_02.5564.5567.2	Phenyx	8.97	TRUE	126.127	127.124	128.134	129.131	130.141	131.138	384357	784891	758747	493896	273480	177985
P00689	1	1	1	EVTLNPDTTCGNDWVCEHR	TMTsixplex_Nterm::::::::::Cys_CAM::::::Cys_CAM::::	3	2531.14	2531.14	1595092	37.63	2014_11_18_CAP_OT_199_VIG_1404_pancreas_03.5872.5875.3	Phenyx	11.16	TRUE	126.128	127.125	128.134	129.132	130.14	131.138	176576	220134	267946	206381	135440	142286
P00689	1	1	1	EVTLNPDTTCGNDWVCEHR	TMTsixplex_Nterm::::::::::Cys_CAM::::::Cys_CAM::::	3	2531.14	2531.14	3	36.63	2014_11_18_CAP_OT_198_VIG_1404_pancreas_02.5710.5713.3	Phenyx	11.5	TRUE	126.128	127.125	128.134	129.132	130.141	131.138	1.09699e+07	1.98488e+07	2.13506e+07	1.37625e+07	7.2008e+06	5.26489e+06
P00689	1	1	1	EVTLNPDTTCGNDWVCEHR	TMTsixplex_Nterm::::::::::Cys_CAM::::::Cys_CAM::::	2	2531.14	2531.14	2	36.45	2014_11_18_CAP_OT_198_VIG_1404_pancreas_02.5661.5664.2	Phenyx	9.41	TRUE	126.128	127.124	128.134	129.131	130.14	131.138	401866	838499	911686	547045	321064	195354
P00689	1	1	1	EVTLNPDTTCGNDWVCEHR	TMTsixplex_Nterm::::::::::Cys_CAM::::::Cys_CAM::::	4	2531.14	2531.14	9535787	35.92	2014_11_18_CAP_OT_198_VIG_1404_pancreas_02.5516.5519.4	Phenyx	5.52	TRUE	126.128	127.125	128.134	129.131	130.141	131.138	2.06982e+06	1.54251e+06	1.95782e+06	2.03466e+06	1.42013e+06	1.44024e+06
P00689	1	1	1	GFGGVQVSPPNENLLLNNPSR	TMTsixplex_Nterm::::::::::::::::::::::	3	2437.29	2437.29	3607830	42.45	2014_11_18_CAP_OT_204_VIG_1404_pancreas_07.7304.7307.3	Phenyx	8.48	TRUE	126.128	127.125	128.133	129.132	130.14	131.138	232404	513705	367983	559382	297205	235220
P00689	1	1	1	GFGGVQVSPPNENLLLNNPSR	TMTsixplex_Nterm::::::::::::::::::::::	3	2437.29	2437.29	3132793	43.08	2014_11_18_CAP_OT_202_VIG_1404_pancreas_06.7292.7295.3	Phenyx	6.34	TRUE	126.128	127.125	128.133	129.132	130.14	131.138	99464.7	237976	166747	268288	130831	100808
P00689	1	1	1	GFGGVQVSPPNENLLLNNPSR	TMTsixplex_Nterm::::::::::::::::::::::	2	2437.29	2437.29	7154269	44.02	2014_11_18_CAP_OT_205_VIG_1404_pancreas_08.7223.7226.2	Phenyx	5.98	TRUE		127.125	128.134	129.13	130.14			163331	86884.9	124142	89783.2
P00689	1	1	1	GFGGVQVSPPNENLLLNNPSR	TMTsixplex_Nterm::::::::::::::::::::::	3	2437.29	2437.29	2376877	43.92	2014_11_18_CAP_OT_205_VIG_1404_pancreas_08.7197.7200.3	Phenyx	9.09	TRUE	126.127	127.125	128.133	129.131	130.141	131.138	215780	501816	347493	456271	295738	173276
P00689	1	1	1	GFGGVQVSPPNENLLLNNPSRPWWER	TMTsixplex_Nterm:::::::::::::::::::::::::::	3	3191.65	3191.65	15852	69.62	2014_11_18_CAP_OT_208_VIG_1404_pancreas_11.12836.12839.3	Phenyx	5.58	TRUE	126.127	127.125	128.134	129.132	130.141	131.138	570.254	612.273	981.958	565.316	485.194	337.12
P00689	1	1	1	GFGGVQVSPPNENLLLNNPSRPWWER	TMTsixplex_Nterm:::::::::::::::::::::::::::	3	3191.65	3191.65	100790	71.53	2014_11_18_CAP_OT_204_VIG_1404_pancreas_07.14025.14028.3	Phenyx	5.65	TRUE	126.127	127.125	128.134	129.132	130.14	131.138	1987.88	2796.45	3662.97	2406.89	1302.76	1214.38
P00689	1	1	1	GFGGVQVSPPNENLLLNNPSRPWWER	TMTsixplex_Nterm:::::::::::::::::::::::::::	3	3191.65	3191.65	53966	60.73	2014_11_18_CAP_OT_205_VIG_1404_pancreas_08.10528.10531.3	Phenyx	5.6	TRUE	126.128	127.125	128.134	129.131	130.141	131.138	2289.1	3267.94	3343.65	2340.49	1927.98	1575.22
P00689	1	1	1	GFGGVQVSPPNENLLLNNPSRPWWER	TMTsixplex_Nterm:::::::::::::::::::::::::::	3	3191.65	3191.65	1665238	50.33	2014_11_18_CAP_OT_209_VIG_1404_pancreas_12.9244.9247.3	Phenyx	7.38	TRUE	126.128	127.125	128.134	129.132	130.14	131.138	49667.3	46086.1	80572.8	36762.4	20920.2	21022
P00689	1	1	1	GFGGVQVSPPNENLLLNNPSRPWWER	TMTsixplex_Nterm:::::::::::::::::::::::::::	3	3191.65	3191.65	72753	56.55	2014_11_18_CAP_OT_205_VIG_1404_pancreas_08.9871.9874.3	Phenyx	6.72	TRUE	126.128	127.125	128.134	129.132	130.141	131.138	2359.48	3008.84	3736.49	2305.19	1686.36	1302.02
P00689	1	1	1	GFGGVQVSPPNENLLLNNPSRPWWER	TMTsixplex_Nterm:::::::::::::::::::::::::::	3	3191.65	3191.65	66203	65.2	2014_11_18_CAP_OT_205_VIG_1404_pancreas_08.11151.11154.3	Phenyx	5.49	TRUE	126.128	127.125	128.134	129.132	130.14	131.138	1928.28	2510.85	3276.04	2114.22	1221.47	828.232
P00689	1	1	1	GFGGVQVSPPNENLLLNNPSRPWWER	TMTsixplex_Nterm:::::::::::::::::::::::::::	3	3191.65	3191.65	17933	71.02	2014_11_18_CAP_OT_207_VIG_1404_pancreas_10.10449.10452.3	Phenyx	5.37	TRUE	126.128	127.125	128.134	129.131	130.141	131.138	549.838	811.692	1026.25	596.087	376.089	324.147
P00689	1	1	1	GFGGVQVSPPNENLLLNNPSRPWWER	TMTsixplex_Nterm:::::::::::::::::::::::::::	3	3191.65	3191.65	132858	52.4	2014_11_18_CAP_OT_205_VIG_1404_pancreas_08.9170.9173.3	Phenyx	6.3	TRUE	126.128	127.125	128.134	129.132	130.141	131.138	4728.65	6539.5	7950.56	5494.99	3084.9	2451.08
P00689	1	1	1	GFGGVQVSPPNENLLLNNPSRPWWER	TMTsixplex_Nterm:::::::::::::::::::::::::::	3	3191.65	3191.65	8694136	49.58	2014_11_18_CAP_OT_204_VIG_1404_pancreas_07.9270.9273.3	Phenyx	6.14	TRUE	126.127	127.125	128.134	129.132	130.141	131.138	169960	261717	301745	218945	112903	91560.8
P00689	1	1	1	GFGGVQVSPPNENLLLNNPSRPWWER	TMTsixplex_Nterm:::::::::::::::::::::::::::	3	3191.65	3191.65	85764	63.32	2014_11_18_CAP_OT_205_VIG_1404_pancreas_08.10900.10903.3	Phenyx	6.16	TRUE	126.127	127.125	128.134	129.132	130.14	131.138	2503.21	3310.18	4001.17	2648.35	1773.05	1180.57
P00689	1	1	1	GFGGVQVSPPNENLLLNNPSRPWWER	TMTsixplex_Nterm:::::::::::::::::::::::::::	3	3191.65	3191.64	132693	52.9	2014_11_18_CAP_OT_205_VIG_1404_pancreas_08.9262.9265.3	Phenyx	6.44	TRUE	126.128	127.125	128.134	129.132	130.14	131.138	5326.21	6756.54	8608.56	5435.58	3450.43	3028.11
P00689	1	1	1	GFGGVQVSPPNENLLLNNPSRPWWER	TMTsixplex_Nterm:::::::::::::::::::::::::::	3	3191.65	3191.65	184516	67.63	2014_11_18_CAP_OT_205_VIG_1404_pancreas_08.11510.11513.3	Phenyx	6.2	TRUE	126.128	127.125	128.134	129.132	130.141	131.138	3338.09	4916.08	6191.25	3843.7	2368.88	1584.18
P00689	1	1	1	GFGGVQVSPPNENLLLNNPSRPWWER	TMTsixplex_Nterm:::::::::::::::::::::::::::	3	3191.65	3191.65	26765	71.28	2014_11_18_CAP_OT_206_VIG_1404_pancreas_09.13202.13205.3	Phenyx	6.97	TRUE	126.128	127.125	128.134	129.132	130.141	131.138	1015.91	1011.13	1320.41	860.761	567.009	387.973
P00689	1	1	1	GFGGVQVSPPNENLLLNNPSRPWWER	TMTsixplex_Nterm:::::::::::::::::::::::::::	3	3191.65	3191.65	121879	70.3	2014_11_18_CAP_OT_204_VIG_1404_pancreas_07.13864.13867.3	Phenyx	5.68	TRUE	126.127	127.125	128.134	129.132	130.141	131.138	3868.15	4947.65	6290.18	4266	2638.5	2011.69
P00689	1	1	1	GFGGVQVSPPNENLLLNNPSRPWWER	TMTsixplex_Nterm:::::::::::::::::::::::::::	3	3191.65	3191.65	47024	77.57	2014_11_18_CAP_OT_205_VIG_1404_pancreas_08.12735.12738.3	Phenyx	6.18	TRUE	126.128	127.125	128.134	129.132	130.141	131.138	1911.72	2394.7	3319.53	2080.15	1316.19	1181.88
P00689	1	1	1	GFGGVQVSPPNENLLLNNPSRPWWER	TMTsixplex_Nterm:::::::::::::::::::::::::::	3	3191.65	3191.65	1504041	51.05	2014_11_18_CAP_OT_205_VIG_1404_pancreas_08.8918.8921.3	Phenyx	5.66	TRUE	126.128	127.125	128.134	129.132	130.14	131.138	23171.2	32159.3	41735.5	26735.8	14273.3	11723.7
P00689	1	1	1	GFGGVQVSPPNENLLLNNPSRPWWER	TMTsixplex_Nterm:::::::::::::::::::::::::::	3	3191.65	3191.65	46188	68.48	2014_11_18_CAP_OT_206_VIG_1404_pancreas_09.12840.12843.3	Phenyx	5.77	TRUE	126.127	127.125	128.134	129.132	130.141	131.138	828.45	1132.52	1472.15	1024.59	669.798	570.713
P00689	1	1	1	GFGGVQVSPPNENLLLNNPSRPWWER	TMTsixplex_Nterm:::::::::::::::::::::::::::	3	3191.65	3191.65	6410157	49.63	2014_11_18_CAP_OT_204_VIG_1404_pancreas_07.9283.9286.3	Phenyx	5.82	TRUE	126.127	127.125	128.134	129.131	130.141	131.138	138109	207647	230122	175475	102827	72632.1
P00689	1	1	1	GFGGVQVSPPNENLLLNNPSRPWWER	TMTsixplex_Nterm:::::::::::::::::::::::::::	3	3191.65	3191.65	43873	72.08	2014_11_18_CAP_OT_205_VIG_1404_pancreas_08.12096.12099.3	Phenyx	5.57	TRUE	126.128	127.125	128.134	129.132	130.141	131.138	1773.19	2331.53	2808.21	1721.66	1125.08	826.02
P00689	1	1	1	GFGGVQVSPPNENLLLNNPSRPWWER	TMTsixplex_Nterm:::::::::::::::::::::::::::	3	3191.65	3191.65	46676	70.23	2014_11_18_CAP_OT_206_VIG_1404_pancreas_09.13068.13071.3	Phenyx	5.6	TRUE	126.127	127.125	128.134	129.131	130.141	131.138	1298.56	1791.09	2162.88	1324.05	1092.85	720.661
P00689	1	1	1	GFGGVQVSPPNENLLLNNPSRPWWER	TMTsixplex_Nterm:::::::::::::::::::::::::::	3	3191.65	3191.64	68348	65.05	2014_11_18_CAP_OT_205_VIG_1404_pancreas_08.11131.11134.3	Phenyx	5.8	TRUE	126.128	127.125	128.134	129.132	130.141	131.139	2389.73	2904.81	4052.79	2546.57	1615.11	1156.24
P00689	1	1	1	GFGGVQVSPPNENLLLNNPSRPWWER	TMTsixplex_Nterm:::::::::::::::::::::::::::	3	3191.65	3191.65	132527	68.05	2014_11_18_CAP_OT_204_VIG_1404_pancreas_07.13544.13547.3	Phenyx	6.61	TRUE	126.128	127.125	128.134	129.132	130.141	131.138	4113.34	5364.88	7163.06	4246.01	3013.52	2282.9
P00689	1	1	1	GFGGVQVSPPNENLLLNNPSRPWWER	TMTsixplex_Nterm:::::::::::::::::::::::::::	3	3191.65	3191.65	9281178	49.83	2014_11_18_CAP_OT_202_VIG_1404_pancreas_06.9118.9121.3	Phenyx	7	TRUE	126.127	127.125	128.134	129.131	130.14	131.138	133892	174867	212934	129705	82311.2	71600.2
P00689	1	1	1	GFGGVQVSPPNENLLLNNPSRPWWER	TMTsixplex_Nterm:::::::::::::::::::::::::::	3	3191.65	3191.64	105525	70.78	2014_11_18_CAP_OT_204_VIG_1404_pancreas_07.13927.13930.3	Phenyx	6.52	TRUE	126.128	127.125	128.134	129.132	130.141	131.138	3051.08	4248.7	5339.43	3460.11	2324.52	1579.25
P00689	1	1	1	GFGGVQVSPPNENLLLNNPSRPWWER	TMTsixplex_Nterm:::::::::::::::::::::::::::	3	3191.65	3191.65	694342	51.53	2014_11_18_CAP_OT_205_VIG_1404_pancreas_08.9008.9011.3	Phenyx	5.4	TRUE	126.127	127.125	128.134	129.132	130.14	131.138	16019.2	24652.8	31501.4	22111.8	10469.2	7860.96
P00689	1	1	1	GFGGVQVSPPNENLLLNNPSRPWWER	TMTsixplex_Nterm:::::::::::::::::::::::::::	3	3191.65	3191.64	62956	64.93	2014_11_18_CAP_OT_205_VIG_1404_pancreas_08.11116.11119.3	Phenyx	5.69	TRUE	126.128	127.125	128.134	129.132	130.141	131.138	2210.42	2894.92	3518.42	2339.68	1325.66	941.623
P00689	1	1	1	GFGGVQVSPPNENLLLNNPSRPWWER	TMTsixplex_Nterm:::::::::::::::::::::::::::	3	3191.65	3191.65	66733	62.72	2014_11_18_CAP_OT_205_VIG_1404_pancreas_08.10809.10812.3	Phenyx	5.43	TRUE	126.128	127.125	128.134	129.132	130.141	131.138	1818.97	2383.25	3145.18	2095.4	1417.82	1014.39
P00689	1	1	1	GFGGVQVSPPNENLLLNNPSRPWWER	TMTsixplex_Nterm:::::::::::::::::::::::::::	3	3191.65	3191.65	1	47.95	2014_11_18_CAP_OT_204_VIG_1404_pancreas_07.8821.8824.3	Phenyx	5.7	TRUE	126.128	127.125	128.134	129.132	130.141	131.138	247221	362651	458292	315587	177323	131429
P00689	1	1	1	GFGGVQVSPPNENLLLNNPSRPWWER	TMTsixplex_Nterm:::::::::::::::::::::::::::	3	3191.65	3191.64	82820	61.6	2014_11_18_CAP_OT_205_VIG_1404_pancreas_08.10655.10658.3	Phenyx	5.47	TRUE	126.128	127.125	128.134	129.132	130.141	131.138	2082.66	2721	3298.75	2193.21	1494	1004.66
P00689	1	1	1	GFGGVQVSPPNENLLLNNPSRPWWER	TMTsixplex_Nterm:::::::::::::::::::::::::::	3	3191.65	3191.65	2580407	50.35	2014_11_18_CAP_OT_207_VIG_1404_pancreas_10.7629.7632.3	Phenyx	7.54	TRUE	126.128	127.125	128.134	129.132	130.14	131.138	132943	131553	251169	126239	62459.7	51219.4
P00689	1	1	1	GFGGVQVSPPNENLLLNNPSRPWWER	TMTsixplex_Nterm:::::::::::::::::::::::::::	3	3191.65	3191.65	164751	69.45	2014_11_18_CAP_OT_204_VIG_1404_pancreas_07.13752.13755.3	Phenyx	5.75	TRUE	126.128	127.125	128.134	129.132	130.141	131.138	2733.04	3896.53	5165.59	3197.06	2135.7	1522.48
P00689	1	1	1	GFGGVQVSPPNENLLLNNPSRPWWER	TMTsixplex_Nterm:::::::::::::::::::::::::::	3	3191.65	3191.65	72512	62.52	2014_11_18_CAP_OT_205_VIG_1404_pancreas_08.10782.10785.3	Phenyx	5.96	TRUE	126.127	127.125	128.134	129.132	130.141	131.138	1867.56	2574.37	3264.98	2232.03	1336.4	872.49
P00689	1	1	1	GFGGVQVSPPNENLLLNNPSRPWWER	TMTsixplex_Nterm:::::::::::::::::::::::::::	3	3191.65	3191.64	29742	77.7	2014_11_18_CAP_OT_204_VIG_1404_pancreas_07.14750.14752.3	Phenyx	5.99	TRUE	126.128	127.125	128.134	129.132	130.141	131.138	1159.33	1401.49	2011.37	1339.62	1118.57	900.751
P00689	1	1	1	GFGGVQVSPPNENLLLNNPSRPWWER	TMTsixplex_Nterm:::::::::::::::::::::::::::	3	3191.65	3191.64	29730	67.82	2014_11_18_CAP_OT_206_VIG_1404_pancreas_09.12754.12757.3	Phenyx	5.64	TRUE	126.128	127.124	128.134	129.131	130.14	131.138	1069.44	1191.58	1890.59	1028.78	663.542	587.954
P00689	1	1	1	GFGGVQVSPPNENLLLNNPSRPWWER	TMTsixplex_Nterm:::::::::::::::::::::::::::	3	3191.65	3191.65	162458	68.35	2014_11_18_CAP_OT_204_VIG_1404_pancreas_07.13593.13596.3	Phenyx	6.31	TRUE	126.127	127.125	128.134	129.132	130.141	131.138	4380.61	5375.39	7092.68	4556.58	3029.57	2395.67
P00689	1	1	1	GFGGVQVSPPNENLLLNNPSRPWWER	TMTsixplex_Nterm:::::::::::::::::::::::::::	3	3191.65	3191.65	2612945	49.1	2014_11_18_CAP_OT_202_VIG_1404_pancreas_06.8917.8920.3	Phenyx	6.58	TRUE	126.127	127.125	128.134	129.132	130.141	131.138	71605.9	88744	121076	80120	45981.6	35285.2
P00689	1	1	1	GFGGVQVSPPNENLLLNNPSRPWWER	TMTsixplex_Nterm:::::::::::::::::::::::::::	3	3191.65	3191.64	164709	68.07	2014_11_18_CAP_OT_205_VIG_1404_pancreas_08.11571.11574.3	Phenyx	6.13	TRUE	126.128	127.125	128.134	129.132	130.141	131.138	2945.02	4753.68	5172.94	3689.48	2043.11	1581.1
P00689	1	1	1	GFGGVQVSPPNENLLLNNPSRPWWER	TMTsixplex_Nterm:::::::::::::::::::::::::::	3	3191.65	3191.65	70966	60.88	2014_11_18_CAP_OT_205_VIG_1404_pancreas_08.10550.10553.3	Phenyx	5.56	TRUE	126.128	127.125	128.134	129.132	130.14	131.138	2134.87	3073.78	3110.72	2428.44	1470.23	1315.73
P00689	1	1	1	GFGGVQVSPPNENLLLNNPSRPWWER	TMTsixplex_Nterm:::::::::::::::::::::::::::	3	3191.65	3191.64	1508289	50.18	2014_11_18_CAP_OT_206_VIG_1404_pancreas_09.9618.9621.3	Phenyx	5.42	TRUE	126.128	127.125	128.134	129.132	130.141	131.139	51025.4	69141.6	92270.9	49301.1	31869.6	21346
P00689	1	1	1	GFGGVQVSPPNENLLLNNPSRPWWER	TMTsixplex_Nterm:::::::::::::::::::::::::::	3	3191.65	3191.64	93347	69.63	2014_11_18_CAP_OT_205_VIG_1404_pancreas_08.11781.11784.3	Phenyx	5.84	TRUE	126.128	127.125	128.134	129.132	130.141	131.138	2856.82	3780.4	4958.71	3500.78	1947.34	1474.35
P00689	1	1	1	GFGGVQVSPPNENLLLNNPSRPWWER	TMTsixplex_Nterm:::::::::::::::::::::::::::	3	3191.65	3191.65	13840	70.78	2014_11_18_CAP_OT_208_VIG_1404_pancreas_11.12984.12987.3	Phenyx	5.72	TRUE	126.127	127.124	128.134	129.131	130.141	131.138	536.687	549.927	818.987	422.824	383.933	231.386
P00689	1	1	1	GFGGVQVSPPNENLLLNNPSRPWWER	TMTsixplex_Nterm:::::::::::::::::::::::::::	3	3191.65	3191.64	286197	50.53	2014_11_18_CAP_OT_207_VIG_1404_pancreas_10.7657.7660.3	Phenyx	6.9	TRUE	126.128	127.125	128.134	129.132	130.141	131.138	14289.8	12579.3	26386.5	11291.6	6560.25	6536.91
P00689	1	1	1	GFGGVQVSPPNENLLLNNPSRPWWER	TMTsixplex_Nterm:::::::::::::::::::::::::::	3	3191.65	3191.64	43952	69.48	2014_11_18_CAP_OT_206_VIG_1404_pancreas_09.12971.12974.3	Phenyx	5.56	TRUE	126.128	127.125	128.134	129.132	130.141	131.138	961.486	1512.92	2214.37	1281.69	813.385	711.071
P00689	1	1	1	GFGGVQVSPPNENLLLNNPSRPWWER	TMTsixplex_Nterm:::::::::::::::::::::::::::	3	3191.65	3191.65	16442	72.02	2014_11_18_CAP_OT_207_VIG_1404_pancreas_10.10573.10576.3	Phenyx	5.83	TRUE	126.128	127.124	128.134	129.132	130.141	131.138	494.242	538.42	738.188	220.478	175.37	202.164
P00689	1	1	1	GFGGVQVSPPNENLLLNNPSRPWWER	TMTsixplex_Nterm:::::::::::::::::::::::::::	3	3191.65	3191.65	2	50.35	2014_11_18_CAP_OT_205_VIG_1404_pancreas_08.8756.8759.3	Phenyx	7.22	TRUE	126.127	127.125	128.134	129.131	130.14	131.138	741110	1.16951e+06	1.3922e+06	888709	601112	354389
P00689	1	1	1	GFGGVQVSPPNENLLLNNPSRPWWER	TMTsixplex_Nterm:::::::::::::::::::::::::::	3	3191.65	3191.65	220681	54.03	2014_11_18_CAP_OT_205_VIG_1404_pancreas_08.9463.9466.3	Phenyx	5.61	TRUE	126.128	127.125	128.134	129.132	130.141	131.138	5311.24	7665.4	8603.34	6297.65	4393.17	3360.54
P00689	1	1	1	GFGGVQVSPPNENLLLNNPSRPWWER	TMTsixplex_Nterm:::::::::::::::::::::::::::	3	3191.65	3191.65	5681545	50.87	2014_11_18_CAP_OT_205_VIG_1404_pancreas_08.8876.8879.3	Phenyx	6.21	TRUE	126.128	127.125	128.134	129.132	130.141	131.138	259465	394678	472723	318647	188625	126963
P00689	1	1	1	GFGGVQVSPPNENLLLNNPSRPWWER	TMTsixplex_Nterm:::::::::::::::::::::::::::	3	3191.65	3191.64	144390	67.78	2014_11_18_CAP_OT_204_VIG_1404_pancreas_07.13495.13498.3	Phenyx	5.85	TRUE	126.128	127.125	128.134	129.132	130.141	131.138	3881.16	5638.26	7022.61	4845.34	2992.59	2445.61
P00689	1	1	1	GFGGVQVSPPNENLLLNNPSRPWWER	TMTsixplex_Nterm:::::::::::::::::::::::::::	3	3191.65	3191.64	13626	68.68	2014_11_18_CAP_OT_208_VIG_1404_pancreas_11.12705.12708.3	Phenyx	5.36	TRUE	126.127	127.125	128.134	129.132	130.141	131.138	519.754	733.493	953.545	644.133	632.796	403.888
P00689	1	1	1	GFGGVQVSPPNENLLLNNPSRPWWER	TMTsixplex_Nterm:::::::::::::::::::::::::::	3	3191.65	3191.65	92278	70.43	2014_11_18_CAP_OT_205_VIG_1404_pancreas_08.11886.11889.3	Phenyx	6.76	TRUE	126.128	127.125	128.134	129.132	130.141	131.138	2492.81	3501.35	4148.7	2945.87	1718.19	1310.54
P00689	1	1	1	GFGGVQVSPPNENLLLNNPSRPWWER	TMTsixplex_Nterm:::::::::::::::::::::::::::	3	3191.65	3191.65	88343	61.27	2014_11_18_CAP_OT_205_VIG_1404_pancreas_08.10606.10609.3	Phenyx	5.83	TRUE	126.128	127.125	128.134	129.132	130.141	131.138	2062.49	2463.12	3134.53	1916.51	1370.58	1127.6
P00689	1	1	1	GFGGVQVSPPNENLLLNNPSRPWWER	TMTsixplex_Nterm:::::::::::::::::::::::::::	3	3191.65	3191.64	188956	52.57	2014_11_18_CAP_OT_205_VIG_1404_pancreas_08.9198.9201.3	Phenyx	6.82	TRUE	126.128	127.125	128.134	129.132	130.141	131.138	7740.81	10318.2	13615.6	8631.93	5454.28	4001.9
P00689	1	1	1	GFGGVQVSPPNENLLLNNPSRPWWER	TMTsixplex_Nterm:::::::::::::::::::::::::::	3	3191.65	3191.64	289071	50.12	2014_11_18_CAP_OT_207_VIG_1404_pancreas_10.7594.7597.3	Phenyx	6.58	TRUE	126.128	127.125	128.134	129.132	130.14	131.138	13988.7	12280.7	25144	11066.3	5423.98	6001.1
P00689	1	1	1	GFGGVQVSPPNENLLLNNPSRPWWER	TMTsixplex_Nterm:::::::::::::::::::::::::::	3	3191.65	3191.64	2893256	50.25	2014_11_18_CAP_OT_208_VIG_1404_pancreas_11.9565.9568.3	Phenyx	5.94	TRUE	126.127	127.125	128.134	129.131	130.14	131.138	139057	135170	263804	118298	47915.7	56980.5
P00689	1	1	1	GFGGVQVSPPNENLLLNNPSRPWWER	TMTsixplex_Nterm:::::::::::::::::::::::::::	3	3191.65	3191.64	15800	70.25	2014_11_18_CAP_OT_207_VIG_1404_pancreas_10.10351.10354.3	Phenyx	6.04	TRUE	126.128	127.125	128.134	129.132	130.141	131.138	913.833	946.974	1460.21	882.769	548.093	337.339
P00689	1	1	1	GFLVFNNDDWALSSTLQTGLPAGTYCDVLSGDK	TMTsixplex_Nterm::::::::::::::::::::::::::Cys_CAM:::::::TMTsixplex_K:	3	4019	4019	6458198	59.73	2014_11_18_CAP_OT_197_VIG_1404_pancreas_01.12357.12360.3	Phenyx	5.44	TRUE		127.125						168077
P00689	1	1	1	GFLVFNNDDWALSSTLQTGLPAGTYCDVLSGDK	TMTsixplex_Nterm::::::::::::::::::::::::::Cys_CAM:::::::TMTsixplex_K:	4	4019	4019.01	3513396	61.6	2014_11_18_CAP_OT_197_VIG_1404_pancreas_01.12868.12871.4	Phenyx	5.81	TRUE	126.127	127.125	128.134	129.132	130.14	131.138	102701	129610	125886	114047	81560	79594.3
P00689	1	1	1	GFLVFNNDDWALSSTLQTGLPAGTYCDVLSGDK	TMTsixplex_Nterm::::::::::::::::::::::::::Cys_CAM:::::::TMTsixplex_K:	4	4019	4019	3	59.33	2014_11_18_CAP_OT_197_VIG_1404_pancreas_01.12246.12249.4	Phenyx	5.9	TRUE	126.127	127.124	128.134	129.131	130.141	131.138	1.09522e+06	2.25536e+06	1.18739e+06	2.67192e+06	1.31057e+06	782610
P00689	1	1	1	GFLVFNNDDWALSSTLQTGLPAGTYCDVLSGDK	TMTsixplex_Nterm::::::::::::::::::::::::::Cys_CAM:::::::TMTsixplex_K:	4	4019	4019	3	59.62	2014_11_18_CAP_OT_197_VIG_1404_pancreas_01.12322.12325.4	Phenyx	5.87	TRUE	126.128	127.124	128.134	129.132	130.141	131.138	420008	891940	574433	659783	404368	217852
P00689	1	1	1	GFLVFNNDDWALSSTLQTGLPAGTYCDVLSGDK	TMTsixplex_Nterm::::::::::::::::::::::::::Cys_CAM:::::::TMTsixplex_K:	4	4019	4019	3969680	61	2014_11_18_CAP_OT_197_VIG_1404_pancreas_01.12701.12704.4	Phenyx	5.91	TRUE	126.127	127.124	128.134	129.131	130.141	131.137	137648	183778	170516	162178	153757	131626
P00689	1	1	1	GFLVFNNDDWALSSTLQTGLPAGTYCDVLSGDK	TMTsixplex_Nterm::::::::::::::::::::::::::Cys_CAM:::::::TMTsixplex_K:	3	4019	4019.01	7477505	59.63	2014_11_18_CAP_OT_197_VIG_1404_pancreas_01.12330.12333.3	Phenyx	6.37	TRUE		127.125		129.13				215505		173542
P00689	1	1	1	GFLVFNNDDWALSSTLQTGLPAGTYCDVLSGDK	TMTsixplex_Nterm::::::::::::::::::::::::::Cys_CAM:::::::TMTsixplex_K:	4	4019	4019	3378955	62.93	2014_11_18_CAP_OT_197_VIG_1404_pancreas_01.13232.13235.4	Phenyx	6.85	TRUE	126.127	127.124	128.134	129.131	130.141	131.138	56344.2	71091	63315	39877.4	42400	45356.9
P00689	1	1	1	GFLVFNNDDWALSSTLQTGLPAGTYCDVLSGDK	TMTsixplex_Nterm::::::::::::::::::::::::::Cys_CAM:::::::TMTsixplex_K:	3	4019	4019.01	8228791	59.23	2014_11_18_CAP_OT_197_VIG_1404_pancreas_01.12219.12222.3	Phenyx	6.21	TRUE		127.124						337318
P00689	1	1	1	GFLVFNNDDWALSSTLQTGLPAGTYCDVLSGDK	TMTsixplex_Nterm::::::::::::::::::::::::::Cys_CAM:::::::TMTsixplex_K:	4	4019	4018.99	196944	72.47	2014_11_18_CAP_OT_197_VIG_1404_pancreas_01.15411.15414.4	Phenyx	5.43	TRUE	126.127	127.124	128.133	129.131	130.141	131.138	1549.17	3648.44	2462.58	1924.26	1384.59	874.384
P00689	1	1	1	GFLVFNNDDWALSSTLQTGLPAGTYCDVLSGDK	TMTsixplex_Nterm::::::::::::::::::::::::::Cys_CAM:::::::TMTsixplex_K:	3	4019	4019.01	4484587	60.02	2014_11_18_CAP_OT_197_VIG_1404_pancreas_01.12435.12438.3	Phenyx	5.62	TRUE		127.125	128.133					139954	119352
P00689	1	1	1	GFLVFNNDDWALSSTLQTGLPAGTYCDVLSGDK	TMTsixplex_Nterm::::::::::::::::::::::::::Cys_CAM:::::::TMTsixplex_K:	3	4019	4019	96658	70.73	2014_11_18_CAP_OT_197_VIG_1404_pancreas_01.15158.15161.3	Phenyx	6.02	TRUE		127.124	128.133	129.131				4480.51	6756.39	7165.45
P00689	1	1	1	GFLVFNNDDWALSSTLQTGLPAGTYCDVLSGDK	TMTsixplex_Nterm::::::::::::::::::::::::::Cys_CAM:::::::TMTsixplex_K:	3	4019	4019.01	3178379	60.12	2014_11_18_CAP_OT_197_VIG_1404_pancreas_01.12462.12465.3	Phenyx	6.77	TRUE		127.123	128.133			131.14		123501	115389			88840.4
P00689	1	1	1	GFLVFNNDDWALSSTLQTGLPAGTYCDVLSGDK	TMTsixplex_Nterm::::::::::::::::::::::::::Cys_CAM:::::::TMTsixplex_K:	4	4019	4019	8272057	60.35	2014_11_18_CAP_OT_197_VIG_1404_pancreas_01.12527.12530.4	Phenyx	5.72	TRUE	126.127	127.124	128.134	129.13	130.14	131.137	156180	362766	260730	273117	116020	110349
P00689	1	1	1	GFLVFNNDDWALSSTLQTGLPAGTYCDVLSGDK	TMTsixplex_Nterm::::::::::::::::::::::::::Cys_CAM:::::::TMTsixplex_K:	3	4019	4019.01	5479371	59.97	2014_11_18_CAP_OT_197_VIG_1404_pancreas_01.12420.12423.3	Phenyx	5.8	TRUE		127.124	128.134	129.132				103385	62641.1	61407.4
P00689	1	1	1	GFLVFNNDDWALSSTLQTGLPAGTYCDVLSGDK	TMTsixplex_Nterm::::::::::::::::::::::::::Cys_CAM:::::::TMTsixplex_K:	4	4019	4019	6402168	60.63	2014_11_18_CAP_OT_197_VIG_1404_pancreas_01.12602.12605.4	Phenyx	5.72	TRUE	126.128	127.125	128.134	129.131	130.141	131.138	47781.5	137680	103944	124445	81515.2	49349
P00689	1	1	1	GHGAGGASLLTFWDAR	TMTsixplex_Nterm:::::::::::::::::	2	1843.95	1843.96	10536	69.75	2014_11_18_CAP_OT_206_VIG_1404_pancreas_09.13005.13008.2	Phenyx	6.83	TRUE	126.128	127.125	128.134	129.131	130.141	131.138	398.494	537.525	608.145	280.955	347.206	328.006
P00689	1	1	1	GHGAGGASLLTFWDAR	TMTsixplex_Nterm:::::::::::::::::	3	1843.95	1843.95	134860	70.73	2014_11_18_CAP_OT_206_VIG_1404_pancreas_09.13131.13134.3	Phenyx	8.45	TRUE	126.128	127.125	128.134	129.132	130.141	131.138	3568.1	5576.21	6425.46	3200.93	2821.15	2189.07
P00689	1	1	1	GHGAGGASLLTFWDAR	TMTsixplex_Nterm:::::::::::::::::	3	1843.95	1843.95	138800	61.05	2014_11_18_CAP_OT_209_VIG_1404_pancreas_12.11456.11459.3	Phenyx	7.04	TRUE	126.128	127.125	128.134	129.132	130.141	131.138	9579.58	10979.2	13153.3	6636.56	5609.37	5804.68
P00689	1	1	1	GHGAGGASLLTFWDAR	TMTsixplex_Nterm:::::::::::::::::	3	1843.95	1843.95	95137	65.07	2014_11_18_CAP_OT_209_VIG_1404_pancreas_12.12022.12025.3	Phenyx	7.62	TRUE	126.127	127.125	128.134	129.132	130.141	131.138	6273.32	7723.51	9176.13	5090.01	4225.64	3837.26
P00689	1	1	1	GHGAGGASLLTFWDAR	TMTsixplex_Nterm:::::::::::::::::	3	1843.95	1843.95	151402	59.1	2014_11_18_CAP_OT_206_VIG_1404_pancreas_09.11412.11415.3	Phenyx	8.44	TRUE	126.128	127.125	128.134	129.132	130.141	131.138	19581.1	24746.2	31695.1	14365.2	12474.8	10466.2
P00689	1	1	1	GHGAGGASLLTFWDAR	TMTsixplex_Nterm:::::::::::::::::	3	1843.95	1843.95	49766	61.15	2014_11_18_CAP_OT_207_VIG_1404_pancreas_10.9160.9163.3	Phenyx	8.18	TRUE	126.127	127.125	128.134	129.132	130.141	131.138	4804.5	5748.27	6822.98	3350.08	3016.5	2726.14
P00689	1	1	1	GHGAGGASLLTFWDAR	TMTsixplex_Nterm:::::::::::::::::	3	1843.95	1843.96	2077218	51.42	2014_11_18_CAP_OT_206_VIG_1404_pancreas_09.9927.9930.3	Phenyx	7.61	TRUE	126.128	127.125	128.134	129.132	130.141	131.138	67617.3	92268.8	108858	55573.2	62293.8	50996.4
P00689	1	1	1	GHGAGGASLLTFWDAR	TMTsixplex_Nterm:::::::::::::::::	3	1843.95	1843.95	43404	72.28	2014_11_18_CAP_OT_206_VIG_1404_pancreas_09.13329.13332.3	Phenyx	8.61	TRUE	126.127	127.125	128.134	129.132	130.141	131.138	2023.08	2864.99	3185.69	1610.21	1922.86	1217.67
P00689	1	1	1	GHGAGGASLLTFWDAR	TMTsixplex_Nterm:::::::::::::::::	3	1843.95	1843.95	264598	58.35	2014_11_18_CAP_OT_206_VIG_1404_pancreas_09.11279.11282.3	Phenyx	7.52	TRUE	126.128	127.125	128.134	129.132	130.141	131.138	18484.3	24362.2	30859.2	13598.4	11743.5	11348.6
P00689	1	1	1	GHGAGGASLLTFWDAR	TMTsixplex_Nterm:::::::::::::::::	3	1843.95	1843.95	1358653	51.18	2014_11_18_CAP_OT_206_VIG_1404_pancreas_09.9870.9873.3	Phenyx	7.44	TRUE	126.128	127.125	128.134	129.132	130.141	131.138	99944.3	148495	166133	87853	98274.6	79977.5
P00689	1	1	1	GHGAGGASLLTFWDAR	TMTsixplex_Nterm:::::::::::::::::	3	1843.95	1843.95	17558	72.07	2014_11_18_CAP_OT_207_VIG_1404_pancreas_10.10580.10583.3	Phenyx	6.51	TRUE	126.128	127.125	128.134	129.132	130.14	131.138	1090.75	1391.82	1562.1	1054.53	881.73	784.75
P00689	1	1	1	GHGAGGASLLTFWDAR	TMTsixplex_Nterm:::::::::::::::::	3	1843.95	1843.95	68816	56.4	2014_11_18_CAP_OT_207_VIG_1404_pancreas_10.8511.8514.3	Phenyx	8.14	TRUE	126.127	127.125	128.134	129.132	130.141	131.138	5796.16	9005.27	10826.3	3834.81	4355.42	4397.4
P00689	1	1	1	GHGAGGASLLTFWDAR	TMTsixplex_Nterm:::::::::::::::::	3	1843.95	1843.95	763827	49.15	2014_11_18_CAP_OT_208_VIG_1404_pancreas_11.9300.9303.3	Phenyx	7.61	TRUE	126.128	127.125	128.134	129.132	130.14	131.138	149013	93444.2	116394	104204	114218	118454
P00689	1	1	1	GHGAGGASLLTFWDAR	TMTsixplex_Nterm:::::::::::::::::	3	1843.95	1843.95	9552	78.83	2014_11_18_CAP_OT_206_VIG_1404_pancreas_09.14074.14077.3	Phenyx	6.61	TRUE	126.127	127.125	128.134	129.132	130.14	131.138	1139.77	1374.77	1554.85	1228.83	1098.75	1112.19
P00689	1	1	1	GHGAGGASLLTFWDAR	TMTsixplex_Nterm:::::::::::::::::	3	1843.95	1843.95	30183	64.25	2014_11_18_CAP_OT_207_VIG_1404_pancreas_10.9566.9569.3	Phenyx	7.95	TRUE	126.127	127.125	128.134	129.132	130.141	131.138	3260.88	4502.61	5568.11	2819.9	2137.99	1891.83
P00689	1	1	1	GHGAGGASLLTFWDAR	TMTsixplex_Nterm:::::::::::::::::	3	1843.95	1843.95	67031	68.2	2014_11_18_CAP_OT_207_VIG_1404_pancreas_10.10085.10088.3	Phenyx	8.59	TRUE	126.128	127.125	128.134	129.132	130.141	131.138	3425.62	4510.46	5427.66	2788.11	2532.34	1986.11
P00689	1	1	1	GHGAGGASLLTFWDAR	TMTsixplex_Nterm:::::::::::::::::	3	1843.95	1843.95	54599	64.32	2014_11_18_CAP_OT_209_VIG_1404_pancreas_12.11925.11928.3	Phenyx	6.89	TRUE	126.128	127.125	128.134	129.132	130.141	131.138	10140.7	7355.51	13349.7	6566.55	5262.14	6684.52
P00689	1	1	1	GHGAGGASLLTFWDAR	TMTsixplex_Nterm:::::::::::::::::	3	1843.95	1843.95	3516029	49.65	2014_11_18_CAP_OT_209_VIG_1404_pancreas_12.9082.9085.3	Phenyx	8.47	TRUE	126.127	127.125	128.133	129.133	130.14	131.138	262923	349420	449984	112921	107538	122423
P00689	1	1	1	GHGAGGASLLTFWDAR	TMTsixplex_Nterm:::::::::::::::::	3	1843.95	1843.95	24390	72.02	2014_11_18_CAP_OT_209_VIG_1404_pancreas_12.12932.12935.3	Phenyx	5.84	TRUE	126.127	127.125	128.134	129.132	130.141	131.138	1599.15	1870.2	2186.26	1539.51	1671.51	1304.05
P00689	1	1	1	GHGAGGASLLTFWDAR	TMTsixplex_Nterm:::::::::::::::::	3	1843.95	1843.95	2328639	50.43	2014_11_18_CAP_OT_209_VIG_1404_pancreas_12.9271.9274.3	Phenyx	8.29	TRUE	126.128	127.125	128.134	129.132	130.141	131.138	205382	236386	239241	196294	147342	169387
P00689	1	1	1	GHGAGGASLLTFWDAR	TMTsixplex_Nterm:::::::::::::::::	2	1843.95	1843.95	394965	47.95	2014_11_18_CAP_OT_208_VIG_1404_pancreas_11.8999.9002.2	Phenyx	8.13	TRUE	126.128	127.125	128.134	129.132	130.141	131.138	13409.7	20426.2	23996.1	12249.6	9550.43	7086.06
P00689	1	1	1	GHGAGGASLLTFWDAR	TMTsixplex_Nterm:::::::::::::::::	3	1843.95	1843.96	341105	50.8	2014_11_18_CAP_OT_207_VIG_1404_pancreas_10.7706.7709.3	Phenyx	7.7	TRUE	126.128	127.125	128.134	129.132		131.138	15447.4	23151.8	27225.2	12423.1		8159.82
P00689	1	1	1	GHGAGGASLLTFWDAR	TMTsixplex_Nterm:::::::::::::::::	3	1843.95	1843.95	1	48.15	2014_11_18_CAP_OT_206_VIG_1404_pancreas_09.9086.9089.3	Phenyx	8.37	TRUE	126.128	127.125	128.134	129.132		131.138	405819	617858	772541	332447		213516
P00689	1	1	1	GHGAGGASLLTFWDAR	TMTsixplex_Nterm:::::::::::::::::	3	1843.95	1843.95	24132	71.3	2014_11_18_CAP_OT_207_VIG_1404_pancreas_10.10484.10486.3	Phenyx	7.15	TRUE	126.128	127.125	128.134	129.132	130.141	131.138	1676.03	2122.22	2917.19	1582.36	1270.45	1163.57
P00689	1	1	1	GHGAGGASLLTFWDAR	TMTsixplex_Nterm:::::::::::::::::	3	1843.95	1843.95	273806	56.03	2014_11_18_CAP_OT_206_VIG_1404_pancreas_09.10845.10848.3	Phenyx	8.26	TRUE	126.128	127.125	128.134	129.132	130.141	131.138	21755.4	29922.1	36180.5	17246	25287.5	21116.4
P00689	1	1	1	GHGAGGASLLTFWDAR	TMTsixplex_Nterm:::::::::::::::::	3	1843.95	1843.95	395860	52.75	2014_11_18_CAP_OT_206_VIG_1404_pancreas_09.10229.10232.3	Phenyx	8.72	TRUE	126.127	127.125	128.134	129.132	130.141	131.138	55960.7	57845	55830.3	46234.3	42095	48379.9
P00689	1	1	1	GHGAGGASLLTFWDAR	TMTsixplex_Nterm:::::::::::::::::	2	1843.95	1843.95	5673878	47.32	2014_11_18_CAP_OT_206_VIG_1404_pancreas_09.8862.8865.2	Phenyx	8.73	TRUE	126.128	127.125	128.134	129.132	130.141	131.138	98671.7	151394	182669	71689.1	64620.9	52360.2
P00689	1	1	1	GHGAGGASLLTFWDAR	TMTsixplex_Nterm:::::::::::::::::	3	1843.95	1843.95	21176	65.45	2014_11_18_CAP_OT_208_VIG_1404_pancreas_11.12269.12272.3	Phenyx	5.63	TRUE	126.128	127.125	128.134	129.132	130.141	131.138	2849.46	3108.24	3593.88	2457.74	2359.56	2301.04
P00689	1	1	1	GHGAGGASLLTFWDAR	TMTsixplex_Nterm:::::::::::::::::	3	1843.95	1843.95	30779	60.13	2014_11_18_CAP_OT_208_VIG_1404_pancreas_11.11530.11533.3	Phenyx	5.63	TRUE	126.128	127.125	128.134	129.132	130.141	131.138	3732.44	3161.61	4126.91	2576.87	2812.36	2848.14
P00689	1	1	1	GHGAGGASLLTFWDAR	TMTsixplex_Nterm:::::::::::::::::	3	1843.95	1843.96	59535	69.48	2014_11_18_CAP_OT_209_VIG_1404_pancreas_12.12617.12620.3	Phenyx	6.74	TRUE	126.128	127.125	128.134	129.132	130.14	131.138	3390.15	4222.38	5360.05	3237.74	2648.65	2569.44
P00689	1	1	1	GHGAGGASLLTFWDAR	TMTsixplex_Nterm:::::::::::::::::	3	1843.95	1843.95	56312	67.42	2014_11_18_CAP_OT_207_VIG_1404_pancreas_10.9979.9982.3	Phenyx	8.26	TRUE	126.128	127.125	128.134	129.132	130.141	131.139	4279.42	5506.36	6758.1	3692.49	3145.3	2337.36
P00689	1	1	1	GHGAGGASLLTFWDAR	TMTsixplex_Nterm:::::::::::::::::	3	1843.95	1843.95	99894	53.97	2014_11_18_CAP_OT_207_VIG_1404_pancreas_10.8167.8170.3	Phenyx	8.69	TRUE	126.128	127.125	128.134	129.132	130.14	131.138	6337	7924.11	8575.17	4501.8	4452.8	3803.31
P00689	1	1	1	GHGAGGASLLTFWDAR	TMTsixplex_Nterm:::::::::::::::::	3	1843.95	1843.95	6024120	45.65	2014_11_18_CAP_OT_209_VIG_1404_pancreas_12.8053.8056.3	Phenyx	7.2	TRUE	126.127	127.125	128.134	129.132	130.141	131.138	429759	537020	618504	475709	488823	586565
P00689	1	1	1	GHGAGGASLLTFWDAR	TMTsixplex_Nterm:::::::::::::::::	3	1843.95	1843.95	42439	70.25	2014_11_18_CAP_OT_209_VIG_1404_pancreas_12.12714.12717.3	Phenyx	7.17	TRUE	126.127	127.125	128.134	129.131	130.141	131.138	2974.73	3703.32	3878.25	2711.11	2270.07	2223.12
P00689	1	1	1	GHGAGGASLLTFWDAR	TMTsixplex_Nterm:::::::::::::::::	3	1843.95	1843.95	3091103	49.93	2014_11_18_CAP_OT_209_VIG_1404_pancreas_12.9145.9148.3	Phenyx	7.75	TRUE	126.128	127.125	128.134	129.132		131.138	145484	193130	235452	103237		68572.3
P00689	1	1	1	GHGAGGASLLTFWDAR	TMTsixplex_Nterm:::::::::::::::::	3	1843.95	1843.95	59877	66.58	2014_11_18_CAP_OT_207_VIG_1404_pancreas_10.9867.9870.3	Phenyx	8.78	TRUE	126.128	127.125	128.134	129.132	130.141	131.138	3580.66	5660	6579.18	3281.21	2637.41	2244.39
P00689	1	1	1	GHGAGGASLLTFWDAR	TMTsixplex_Nterm:::::::::::::::::	3	1843.95	1843.95	23106	69	2014_11_18_CAP_OT_208_VIG_1404_pancreas_11.12747.12750.3	Phenyx	5.62	TRUE	126.127	127.125	128.134	129.132	130.141	131.138	2467.62	2441	3128.16	2184.63	2353.72	1995.23
P00689	1	1	1	GHGAGGASLLTFWDAR	TMTsixplex_Nterm:::::::::::::::::	2	1843.95	1843.95	1	47.43	2014_11_18_CAP_OT_209_VIG_1404_pancreas_12.8529.8532.2	Phenyx	9.6	TRUE	126.127	127.125	128.134	129.132	130.141	131.138	1.11846e+06	1.74932e+06	2.16481e+06	788407	677343	402920
P00689	1	1	1	GHGAGGASLLTFWDAR	TMTsixplex_Nterm:::::::::::::::::	3	1843.95	1843.95	420526	53.5	2014_11_18_CAP_OT_209_VIG_1404_pancreas_12.9978.9981.3	Phenyx	8.04	TRUE	126.128	127.125	128.134	129.132	130.141	131.138	79331.9	98194.2	97360.4	72669.5	55636.8	52506.7
P00689	1	1	1	GHGAGGASLLTFWDAR	TMTsixplex_Nterm:::::::::::::::::	3	1843.95	1843.95	37341	70.52	2014_11_18_CAP_OT_207_VIG_1404_pancreas_10.10386.10389.3	Phenyx	8.77	TRUE	126.127	127.125	128.134	129.132	130.141	131.138	1581.97	2460.13	2592.56	1542.41	1205.52	1162.05
P00689	1	1	1	GHGAGGASLLTFWDAR	TMTsixplex_Nterm:::::::::::::::::	3	1843.95	1843.95	441490	51.6	2014_11_18_CAP_OT_207_VIG_1404_pancreas_10.7825.7828.3	Phenyx	8.24	TRUE	126.128	127.125	128.134	129.132	130.141	131.138	21565.6	30096.5	36162.6	17393.6	13928	11176.2
P00689	1	1	1	GHGAGGASLLTFWDAR	TMTsixplex_Nterm:::::::::::::::::	3	1843.95	1843.96	2227941	50.95	2014_11_18_CAP_OT_209_VIG_1404_pancreas_12.9397.9400.3	Phenyx	7.42	TRUE	126.128	127.125	128.134	129.132		131.138	64689.5	96483.3	105848	45963.1		39967.7
P00689	1	1	1	GHGAGGASLLTFWDAR	TMTsixplex_Nterm:::::::::::::::::	2	1843.95	1843.95	1	47.1	2014_11_18_CAP_OT_206_VIG_1404_pancreas_09.8806.8809.2	Phenyx	9.48	TRUE	126.128	127.125	128.134	129.132	130.141	131.138	162517	251787	312642	120015	105139	65958.3
P00689	1	1	1	GHGAGGASLLTFWDAR	TMTsixplex_Nterm:::::::::::::::::	3	1843.95	1843.96	2363029	50.2	2014_11_18_CAP_OT_206_VIG_1404_pancreas_09.9626.9629.3	Phenyx	8.08	TRUE	126.127	127.125	128.134	129.132	130.14	131.138	253673	282458	316007	305234	186510	195594
P00689	1	1	1	GHGAGGASLLTFWDAR	TMTsixplex_Nterm:::::::::::::::::	2	1843.95	1843.95	3964617	47.78	2014_11_18_CAP_OT_208_VIG_1404_pancreas_11.8956.8959.2	Phenyx	7.53	TRUE	126.128	127.125	128.134	129.132	130.141	131.138	30691.6	51502.4	56458.1	25851.8	19049.6	13779.3
P00689	1	1	1	GHGAGGASLLTFWDAR	TMTsixplex_Nterm:::::::::::::::::	3	1843.95	1843.95	342849	56.5	2014_11_18_CAP_OT_209_VIG_1404_pancreas_12.10659.10662.3	Phenyx	7	TRUE	126.128	127.125	128.134	129.132	130.141	131.138	28229.9	34014.3	47268.2	18442.2	17026.4	16048
P00689	1	1	1	GHGAGGASLLTFWDAR	TMTsixplex_Nterm:::::::::::::::::	3	1843.95	1843.96	2	47.37	2014_11_18_CAP_OT_209_VIG_1404_pancreas_12.8508.8511.3	Phenyx	8.21	TRUE	126.128	127.125	128.134	129.132		131.138	1.18995e+06	1.84723e+06	2.06752e+06	891734		556558
P00689	1	1	1	GHGAGGASLLTFWDAR	TMTsixplex_Nterm:::::::::::::::::	3	1843.95	1843.95	156629	59.48	2014_11_18_CAP_OT_209_VIG_1404_pancreas_12.11205.11208.3	Phenyx	7.21	TRUE	126.128	127.125	128.134	129.132	130.141	131.138	10530.1	13184.8	16041.5	7646.49	7595.89	6603.74
P00689	1	1	1	GHGAGGASLLTFWDAR	TMTsixplex_Nterm:::::::::::::::::	3	1843.95	1843.95	2351265	49.83	2014_11_18_CAP_OT_206_VIG_1404_pancreas_09.9528.9531.3	Phenyx	8.07	TRUE	126.128	127.125	128.134	129.132	130.141	131.138	169755	247222	265674	154161	114181	100280
P00689	1	1	1	GHGAGGASLLTFWDAR	TMTsixplex_Nterm:::::::::::::::::	3	1843.95	1843.95	19123	77.52	2014_11_18_CAP_OT_207_VIG_1404_pancreas_10.11175.11177.3	Phenyx	7.75	TRUE	126.128	127.125	128.134	129.132	130.141	131.138	2398.41	2556.82	3350.46	2412.87	2334.5	1983.82
P00689	1	1	1	GHGAGGASLLTFWDAR	TMTsixplex_Nterm:::::::::::::::::	3	1843.95	1843.95	844153	50.03	2014_11_18_CAP_OT_207_VIG_1404_pancreas_10.7580.7583.3	Phenyx	7.62	TRUE	126.128	127.125	128.134	129.132	130.141	131.138	54412.6	73001.8	95032.1	41051.8	33655.2	25220.6
P00689	1	1	1	GHGAGGASLLTFWDAR	TMTsixplex_Nterm:::::::::::::::::	3	1843.95	1843.95	31034	71.23	2014_11_18_CAP_OT_209_VIG_1404_pancreas_12.12840.12843.3	Phenyx	6.44	TRUE	126.127	127.125	128.134	129.132	130.14	131.138	2033.07	2517.09	3345.61	1873.41	1876.94	1862.77
P00689	1	1	1	GHGAGGASLLTFWDAR	TMTsixplex_Nterm:::::::::::::::::	3	1843.95	1843.95	28950	78.03	2014_11_18_CAP_OT_206_VIG_1404_pancreas_09.13976.13979.3	Phenyx	7.76	TRUE	126.128	127.125	128.134	129.132	130.141	131.138	3481.6	4458.53	5024.45	3862.86	3362.88	2837.31
P00689	1	1	1	GHGAGGASLLTFWDAR	TMTsixplex_Nterm:::::::::::::::::	3	1843.95	1843.95	36374	69.75	2014_11_18_CAP_OT_207_VIG_1404_pancreas_10.10288.10291.3	Phenyx	7.41	TRUE	126.127	127.125	128.134	129.132	130.141	131.138	2327.1	3428.27	4186.64	2169.86	1941.23	1362.32
P00689	1	1	1	GHGAGGASLLTFWDAR	TMTsixplex_Nterm:::::::::::::::::	3	1843.95	1843.95	168302	63.03	2014_11_18_CAP_OT_206_VIG_1404_pancreas_09.12040.12043.3	Phenyx	8.85	TRUE	126.128	127.125	128.134	129.132	130.141	131.138	9164.47	13311.3	14834.5	7573.04	6792.18	4379.63
P00689	1	1	1	GHGAGGASLLTFWDAR	TMTsixplex_Nterm:::::::::::::::::	3	1843.95	1843.95	93114	63.15	2014_11_18_CAP_OT_209_VIG_1404_pancreas_12.11763.11766.3	Phenyx	6.96	TRUE	126.128	127.125	128.134	129.133	130.14	131.138	8805.58	11255.4	12461.6	6085.6	5744.61	5036.83
P00689	1	1	1	GHGAGGASLLTFWDAR	TMTsixplex_Nterm:::::::::::::::::	2	1843.95	1843.96	240994	48.53	2014_11_18_CAP_OT_207_VIG_1404_pancreas_10.7336.7339.2	Phenyx	9.85	TRUE	126.128	127.125	128.134	129.132	130.141	131.138	16754.6	22825.2	28115.8	11692.7	9748.28	7706.27
P00689	1	1	1	GHGAGGASLLTFWDAR	TMTsixplex_Nterm:::::::::::::::::	3	1843.95	1843.95	1320966	50.3	2014_11_18_CAP_OT_209_VIG_1404_pancreas_12.9236.9239.3	Phenyx	9.03	TRUE	126.128	127.125	128.134	129.132	130.141	131.138	104466	145888	161174	98415.3	123033	113662
P00689	1	1	1	GHGAGGASLLTFWDAR	TMTsixplex_Nterm:::::::::::::::::	3	1843.95	1843.96	5796096	48.38	2014_11_18_CAP_OT_208_VIG_1404_pancreas_11.9103.9106.3	Phenyx	7.68	TRUE	126.128	127.125	128.134	129.132	130.141	131.138	256165	301946	365202	174414	153945	127751
P00689	1	1	1	GHGAGGASLLTFWDAR	TMTsixplex_Nterm:::::::::::::::::	3	1843.95	1843.95	79047	57.2	2014_11_18_CAP_OT_207_VIG_1404_pancreas_10.8622.8625.3	Phenyx	7.11	TRUE	126.128	127.125	128.134	129.132	130.141	131.138	11532.6	12780.7	19338.3	7267.96	6406.46	5815.96
P00689	1	1	1	GHGAGGASLLTFWDAR	TMTsixplex_Nterm:::::::::::::::::	3	1843.95	1843.95	39237	62.7	2014_11_18_CAP_OT_207_VIG_1404_pancreas_10.9363.9366.3	Phenyx	7.5	TRUE	126.127	127.125	128.134	129.132	130.141	131.138	3216.54	4705.41	5328.81	2698.08	2362.99	1925.86
P00689	1	1	1	GHGAGGASLLTFWDAR	TMTsixplex_Nterm:::::::::::::::::	3	1843.95	1843.95	22286	65.83	2014_11_18_CAP_OT_208_VIG_1404_pancreas_11.12319.12322.3	Phenyx	5.89	TRUE	126.128	127.125	128.134	129.132	130.141	131.138	3573.26	3781.99	4675.64	3075.28	2990.3	2531.27
P00689	1	1	1	GHGAGGASLLTFWDAR	TMTsixplex_Nterm:::::::::::::::::	3	1843.95	1843.95	40334	68.97	2014_11_18_CAP_OT_207_VIG_1404_pancreas_10.10183.10186.3	Phenyx	7.07	TRUE	126.128	127.125	128.134	129.132	130.141	131.138	3285.38	4574.13	5511.98	2909.38	2490.8	1975.77
P00689	1	1	1	GHGAGGASLLTFWDAR	TMTsixplex_Nterm:::::::::::::::::	3	1843.95	1843.95	154248	64.6	2014_11_18_CAP_OT_206_VIG_1404_pancreas_09.12285.12288.3	Phenyx	7.92	TRUE	126.128	127.125	128.134	129.132	130.141	131.138	7990.22	11466.8	13720.4	6605.36	5685.17	4155.46
P00689	1	1	1	GHGAGGASLLTFWDAR	TMTsixplex_Nterm:::::::::::::::::	3	1843.95	1843.95	129145	55.53	2014_11_18_CAP_OT_207_VIG_1404_pancreas_10.8383.8386.3	Phenyx	7.18	TRUE	126.128	127.125	128.134	129.132	130.141	131.138	8781.21	11326.6	13880.4	6348.41	6919.73	5628.12
P00689	1	1	1	GHGAGGASLLTFWDAR	TMTsixplex_Nterm:::::::::::::::::	3	1843.95	1843.95	19971	69.78	2014_11_18_CAP_OT_208_VIG_1404_pancreas_11.12857.12860.3	Phenyx	5.43	TRUE	126.127	127.125	128.134	129.132	130.14	131.138	2401.62	2074.06	2700.9	1900.36	2075.08	2109.51
P00689	1	1	1	GHGAGGASLLTFWDAR	TMTsixplex_Nterm:::::::::::::::::	3	1843.95	1843.95	86252	61.85	2014_11_18_CAP_OT_209_VIG_1404_pancreas_12.11568.11571.3	Phenyx	6.3	TRUE	126.128	127.125	128.134	129.132	130.141	131.138	10357.8	12366.6	14373.1	8068.15	7528.04	6652.43
P00689	1	1	1	GHGAGGASLLTFWDAR	TMTsixplex_Nterm:::::::::::::::::	3	1843.95	1843.95	95295	66.82	2014_11_18_CAP_OT_209_VIG_1404_pancreas_12.12253.12256.3	Phenyx	5.84	TRUE	126.128	127.125	128.134	129.132	130.141	131.138	9329.49	13989.3	11323.7	5003.77	5429.86	3712.48
P00689	1	1	1	GHGAGGASLLTFWDAR	TMTsixplex_Nterm:::::::::::::::::	3	1843.95	1843.95	77522	65.88	2014_11_18_CAP_OT_209_VIG_1404_pancreas_12.12127.12130.3	Phenyx	7.86	TRUE	126.128	127.125	128.134	129.132	130.141	131.138	6589.86	8674.03	10255.9	5213.15	4247.94	3642.84
P00689	1	1	1	GHGAGGASLLTFWDAR	TMTsixplex_Nterm:::::::::::::::::	3	1843.95	1843.95	6126	78.32	2014_11_18_CAP_OT_207_VIG_1404_pancreas_10.11274.11276.3	Phenyx	5.97	TRUE	126.127	127.125	128.133	129.132	130.14	131.138	1270.39	1105.87	1582.15	1182.38	1283.98	1019.81
P00689	1	1	1	GHGAGGASLLTFWDAR	TMTsixplex_Nterm:::::::::::::::::	3	1843.95	1843.95	224322	57.93	2014_11_18_CAP_OT_209_VIG_1404_pancreas_12.10945.10948.3	Phenyx	7.34	TRUE	126.128	127.125	128.133	129.132	130.141	131.138	20613	28545.9	28777.4	17236.3	15042.1	14156.1
P00689	1	1	1	GHGAGGASLLTFWDAR	TMTsixplex_Nterm:::::::::::::::::	3	1843.95	1843.95	238510	59.88	2014_11_18_CAP_OT_206_VIG_1404_pancreas_09.11529.11532.3	Phenyx	8.14	TRUE	126.128	127.125	128.134	129.132	130.141	131.138	11684.3	17600.1	20933.5	9539.32	8380.05	7476.52
P00689	1	1	1	GHGAGGASLLTFWDAR	TMTsixplex_Nterm:::::::::::::::::	3	1843.95	1843.95	2	48.12	2014_11_18_CAP_OT_209_VIG_1404_pancreas_12.8711.8714.3	Phenyx	7.64	TRUE	126.128	127.125	128.134	129.132		131.138	1.10064e+06	1.70999e+06	1.97829e+06	847103		497967
P00689	1	1	1	GHGAGGASLLTFWDAR	TMTsixplex_Nterm:::::::::::::::::	2	1843.95	1843.95	1059072	47.93	2014_11_18_CAP_OT_206_VIG_1404_pancreas_09.9031.9034.2	Phenyx	7.54	TRUE	126.128	127.125	128.134	129.132	130.141	131.138	13899.5	19550.4	22240.5	12373	10333.5	7982.34
P00689	1	1	1	GHGAGGASLLTFWDAR	TMTsixplex_Nterm:::::::::::::::::	3	1843.95	1843.95	26330	61.32	2014_11_18_CAP_OT_208_VIG_1404_pancreas_11.11703.11706.3	Phenyx	5.92	TRUE	126.128	127.125	128.134	129.132	130.141	131.138	3168.71	3069.93	4164.26	2420.76	2309.76	2328.93
P00689	1	1	1	GHGAGGASLLTFWDAR	TMTsixplex_Nterm:::::::::::::::::	3	1843.95	1843.95	390026	57.03	2014_11_18_CAP_OT_206_VIG_1404_pancreas_09.11025.11028.3	Phenyx	7.23	TRUE	126.128	127.125	128.134	129.132	130.141	131.138	32801.4	40342.1	59379.5	19211.6	24625.3	22895
P00689	1	1	1	GHGAGGASLLTFWDAR	TMTsixplex_Nterm:::::::::::::::::	3	1843.95	1843.95	144556	66.85	2014_11_18_CAP_OT_206_VIG_1404_pancreas_09.12607.12610.3	Phenyx	8.06	TRUE	126.128	127.125	128.134	129.132	130.141	131.138	12337	18273.2	22112.8	9803.04	8507.63	6538.2
P00689	1	1	1	GHGAGGASLLTFWDAR	TMTsixplex_Nterm:::::::::::::::::	3	1843.95	1843.95	6464331	48.9	2014_11_18_CAP_OT_209_VIG_1404_pancreas_12.8900.8903.3	Phenyx	8.83	TRUE	126.128	127.125	128.134	129.132		131.138	320866	498152	560540	264879		140973
P00689	1	1	1	GHGAGGASLLTFWDAR	TMTsixplex_Nterm:::::::::::::::::	3	1843.95	1843.95	29930	67.63	2014_11_18_CAP_OT_208_VIG_1404_pancreas_11.12570.12573.3	Phenyx	7.21	TRUE	126.128	127.125	128.134	129.132	130.141	131.138	4259.69	3978.25	5376.21	3762.93	3577.51	3199.72
P00689	1	1	1	GHGAGGASLLTFWDAR	TMTsixplex_Nterm:::::::::::::::::	3	1843.95	1843.95	120658	69.97	2014_11_18_CAP_OT_206_VIG_1404_pancreas_09.13033.13036.3	Phenyx	8.63	TRUE	126.128	127.125	128.134	129.132		131.138	7547.45	11261	13676.4	6716.84		3997.46
P00689	1	1	1	GHGAGGASLLTFWDAR	TMTsixplex_Nterm:::::::::::::::::	3	1843.95	1843.95	57706	59.57	2014_11_18_CAP_OT_207_VIG_1404_pancreas_10.8952.8955.3	Phenyx	7.52	TRUE	126.128	127.125	128.134	129.132	130.141	131.138	4346.05	6101.8	7315.62	3517.09	3171.16	2898.27
P00689	1	1	1	GHGAGGASLLTFWDAR	TMTsixplex_Nterm:::::::::::::::::	2	1843.95	1843.95	7140	68.3	2014_11_18_CAP_OT_206_VIG_1404_pancreas_09.12819.12822.2	Phenyx	5.62	TRUE	126.128	127.125	128.134	129.132	130.141	131.138	321.132	312.567	379.747	242.953	300.214	216.05
P00689	1	1	1	GHGAGGASLLTFWDAR	TMTsixplex_Nterm:::::::::::::::::	3	1843.95	1843.96	757373	48.22	2014_11_18_CAP_OT_205_VIG_1404_pancreas_08.8218.8221.3	Phenyx	6.74	TRUE	126.127	127.125	128.134	129.132	130.14	131.138	25498.2	30002.6	34251	20514.9	15565.5	18008.8
P00689	1	1	1	GHGAGGASLLTFWDAR	TMTsixplex_Nterm:::::::::::::::::	3	1843.95	1843.95	34537	63.48	2014_11_18_CAP_OT_207_VIG_1404_pancreas_10.9468.9471.3	Phenyx	8.46	TRUE	126.128	127.125	128.134	129.132	130.14	131.138	3463.65	4752.33	6314.44	3197.6	2532.59	2212.4
P00689	1	1	1	GHGAGGASLLTFWDAR	TMTsixplex_Nterm:::::::::::::::::	3	1843.95	1843.95	187160	50.47	2014_11_18_CAP_OT_208_VIG_1404_pancreas_11.9616.9619.3	Phenyx	6.42	TRUE	126.128	127.125	128.134	129.132	130.141	131.138	42968.8	35564.9	55782.3	44079.8	34581.8	45049.6
P00689	1	1	1	GHGAGGASLLTFWDAR	TMTsixplex_Nterm:::::::::::::::::	3	1843.95	1843.95	25961	77.68	2014_11_18_CAP_OT_209_VIG_1404_pancreas_12.13531.13533.3	Phenyx	6.16	TRUE	126.128	127.125	128.134	129.132	130.14	131.138	3247.57	3304.1	3822.81	2980.91	3143.79	2841.2
P00689	1	1	1	GHGAGGASLLTFWDAR	TMTsixplex_Nterm:::::::::::::::::	3	1843.95	1843.95	217999	50.13	2014_11_18_CAP_OT_208_VIG_1404_pancreas_11.9539.9542.3	Phenyx	6.67	TRUE	126.128	127.125	128.134	129.132	130.141	131.138	47752.3	44245	54896.3	59496.5	45616.6	53667.8
P00689	1	1	1	GHGAGGASLLTFWDAR	TMTsixplex_Nterm:::::::::::::::::	3	1843.95	1843.95	70871	71.52	2014_11_18_CAP_OT_206_VIG_1404_pancreas_09.13230.13233.3	Phenyx	7.4	TRUE	126.128	127.125	128.134	129.132	130.141	131.138	4047.51	5956.47	6818.95	3615.05	2807.15	2136.05
P00689	1	1	1	GHGAGGASLLTFWDAR	TMTsixplex_Nterm:::::::::::::::::	3	1843.95	1843.95	228347	66.15	2014_11_18_CAP_OT_206_VIG_1404_pancreas_09.12495.12498.3	Phenyx	9.22	TRUE	126.128	127.125	128.134	129.132		131.138	10952.6	16273.2	19334.7	8249.89		5483.6
P00689	1	1	1	GHGAGGASLLTFWDAR	TMTsixplex_Nterm:::::::::::::::::	3	1843.95	1843.95	5	46.63	2014_11_18_CAP_OT_206_VIG_1404_pancreas_09.8680.8683.3	Phenyx	7.57	TRUE	126.127	127.125	128.134	129.132		131.138	1.8074e+06	2.86859e+06	3.33138e+06	1.3226e+06		659098
P00689	1	1	1	GHGAGGASLLTFWDAR	TMTsixplex_Nterm:::::::::::::::::	3	1843.95	1843.95	404395	47.18	2014_11_18_CAP_OT_207_VIG_1404_pancreas_10.7106.7109.3	Phenyx	5.94	TRUE	126.128	127.125	128.134	129.132	130.141	131.138	27460.1	33336.2	39322.6	28043.8	21669.9	16931.7
P00689	1	1	1	GHGAGGASLLTFWDAR	TMTsixplex_Nterm:::::::::::::::::	3	1843.95	1843.96	4369887	49.48	2014_11_18_CAP_OT_206_VIG_1404_pancreas_09.9436.9439.3	Phenyx	7.05	TRUE	126.127	127.125	128.134	129.132	130.141	131.138	180096	293884	341395	133873	126880	94917.6
P00689	1	1	1	GHGAGGASLLTFWDAR	TMTsixplex_Nterm:::::::::::::::::	2	1843.95	1843.96	6018671	46.63	2014_11_18_CAP_OT_206_VIG_1404_pancreas_09.8682.8685.2	Phenyx	9.31	TRUE	126.127	127.125	128.134	129.132	130.141	131.138	126367	209903	246461	99249	79003.2	48415.9
P00689	1	1	1	GHGAGGASLLTFWDAR	TMTsixplex_Nterm:::::::::::::::::	3	1843.95	1843.95	1308749	49.62	2014_11_18_CAP_OT_207_VIG_1404_pancreas_10.7517.7520.3	Phenyx	8.32	TRUE	126.128	127.125	128.134	129.132		131.138	91872	136496	162150	73427.7		46876.9
P00689	1	1	1	GHGAGGASLLTFWDAR	TMTsixplex_Nterm:::::::::::::::::	3	1843.95	1843.95	9510	73.05	2014_11_18_CAP_OT_206_VIG_1404_pancreas_09.13426.13428.3	Phenyx	6.3	TRUE	126.127	127.125	128.134	129.133	130.14	131.138	760.8	1101.7	1298.49	990.638	891.908	760.42
P00689	1	1	1	GHGAGGASLLTFWDAR	TMTsixplex_Nterm:::::::::::::::::	3	1843.95	1843.95	54064	65.78	2014_11_18_CAP_OT_207_VIG_1404_pancreas_10.9762.9765.3	Phenyx	8.1	TRUE	126.128	127.125	128.134	129.132	130.141	131.138	3617.96	4966.83	6270.7	2762.18	2390.24	2034.71
P00689	1	1	1	GHGAGGASLLTFWDAR	TMTsixplex_Nterm:::::::::::::::::	3	1843.95	1843.95	603759	52.17	2014_11_18_CAP_OT_206_VIG_1404_pancreas_09.10101.10104.3	Phenyx	7.96	TRUE	126.128	127.125	128.134	129.132	130.141	131.138	49182.9	64658.5	78859	38065.7	37091.5	29049.9
P00689	1	1	1	GHGAGGASLLTFWDAR	TMTsixplex_Nterm:::::::::::::::::	3	1843.95	1843.95	56871	60.37	2014_11_18_CAP_OT_207_VIG_1404_pancreas_10.9055.9058.3	Phenyx	8.28	TRUE	126.128	127.125	128.134	129.132	130.141	131.138	4078.31	4729.14	6472.01	3046.94	2791.72	2379.6
P00689	1	1	1	GHGAGGASLLTFWDAR	TMTsixplex_Nterm:::::::::::::::::	3	1843.95	1843.96	172332	60.23	2014_11_18_CAP_OT_209_VIG_1404_pancreas_12.11329.11332.3	Phenyx	7.4	TRUE	126.128	127.125	128.134	129.132	130.141	131.138	11837.8	15347.1	18289.1	8361.11	7481.13	7005.1
P00689	1	1	1	GHGAGGASLLTFWDAR	TMTsixplex_Nterm:::::::::::::::::	3	1843.95	1843.95	44606	61.95	2014_11_18_CAP_OT_207_VIG_1404_pancreas_10.9265.9268.3	Phenyx	8.69	TRUE	126.127	127.125	128.134	129.132	130.141	131.138	3609.4	5710.56	6561.01	3679.46	3391.37	2698.78
P00689	1	1	1	GHGAGGASLLTFWDAR	TMTsixplex_Nterm:::::::::::::::::	3	1843.95	1843.95	269675	52.38	2014_11_18_CAP_OT_207_VIG_1404_pancreas_10.7937.7940.3	Phenyx	7.57	TRUE	126.128	127.125	128.134	129.132	130.141	131.138	11146.1	16560.5	18592	8458.09	7384.27	6243.16
P00689	1	1	1	GHGAGGASLLTFWDAR	TMTsixplex_Nterm:::::::::::::::::	3	1843.95	1843.96	1893138	47.6	2014_11_18_CAP_OT_208_VIG_1404_pancreas_11.8907.8910.3	Phenyx	6.38	TRUE	126.128	127.125	128.134	129.132	130.141	131.138	146359	165589	208281	106242	106284	97685.3
P00689	1	1	1	GHGAGGASLLTFWDAR	TMTsixplex_Nterm:::::::::::::::::	3	1843.95	1843.95	4	47.38	2014_11_18_CAP_OT_206_VIG_1404_pancreas_09.8883.8886.3	Phenyx	7.52	TRUE	126.128	127.125	128.134	129.132		131.138	1.74622e+06	2.82478e+06	3.41377e+06	1.14927e+06		756309
P00689	1	1	1	GHGAGGASLLTFWDAR	TMTsixplex_Nterm:::::::::::::::::	3	1843.95	1843.95	302788	58.02	2014_11_18_CAP_OT_206_VIG_1404_pancreas_09.11215.11218.3	Phenyx	7.72	TRUE	126.128	127.125	128.134	129.132	130.141	131.138	21061.2	29625	35856.3	16525.2	15220.4	13731.9
P00689	1	1	1	GSEYFGNGR	TMTsixplex_Nterm::::::::::	2	1214.59	1214.59	8375685	29.45	2014_11_18_CAP_OT_205_VIG_1404_pancreas_08.3604.3607.2	Phenyx	7.9	TRUE	126.128	127.125	128.134	129.132	130.141	131.138	95864.5	211789	160667	98725.7	73763.9	62324.2
P00689	1	1	1	HMWPGDLK	TMTsixplex_Nterm::::::::TMTsixplex_K:	2	1440.8	1440.8	3762280	36.27	2014_11_18_CAP_OT_206_VIG_1404_pancreas_09.5867.5870.2	Phenyx	5.6	TRUE	126.128	127.125	128.133	129.131	130.14	131.138	73596.2	216228	84551.8	464839	152364	90733.9
P00689	1	1	1	HMWPGDLK	TMTsixplex_Nterm::::::::TMTsixplex_K:	2	1440.8	1440.8	6610485	37.02	2014_11_18_CAP_OT_206_VIG_1404_pancreas_09.6069.6072.2	Phenyx	5.71	TRUE	126.128	127.125	128.133	129.132	130.141	131.138	77559.3	205821	82894.4	449501	164998	100203
P00689	1	1	1	HMWPGDLK	TMTsixplex_Nterm::::::::TMTsixplex_K:	3	1440.8	1440.8	1	36.23	2014_11_18_CAP_OT_206_VIG_1404_pancreas_09.5860.5863.3	Phenyx	5.39	TRUE	126.127	127.125	128.133	129.131	130.14	131.138	1.61602e+06	4.66264e+06	1.79705e+06	1.08211e+07	6.54095e+06	4.55313e+06
P00689	1	1	1	HMWPGDLK	TMTsixplex_Nterm::Oxidation_M::::::TMTsixplex_K:	2	1456.79	1456.79	2613596	33.23	2014_11_18_CAP_OT_206_VIG_1404_pancreas_09.5042.5045.2	Phenyx	5.45	TRUE	126.128	127.125	128.133	129.131	130.14	131.138	316041	726153	346717	1.45584e+06	653013	329353
P00689	1	1	1	HMWPGDLK	TMTsixplex_Nterm::::::::TMTsixplex_K:	3	1440.8	1440.8	4	37	2014_11_18_CAP_OT_206_VIG_1404_pancreas_09.6062.6065.3	Phenyx	5.68	TRUE	126.128	127.125	128.133	129.131	130.14	131.138	5.75838e+06	1.8779e+07	6.53302e+06	4.13809e+07	1.34165e+07	7.66285e+06
P00689	1	1	1	LSGLLDLALDK	TMTsixplex_Nterm:::::::::::TMTsixplex_K:	2	1615	1615	3222695	59.32	2014_11_18_CAP_OT_198_VIG_1404_pancreas_02.11975.11978.2	Phenyx	6.43	TRUE	126.127	127.124	128.133	129.131	130.14	131.138	37194.4	99176.1	40284	75000	51848.8	23212.9
P00689	1	1	1	LSGLLDLALDK	TMTsixplex_Nterm:::::::::::TMTsixplex_K:	2	1615	1615	3328919	59.87	2014_11_18_CAP_OT_198_VIG_1404_pancreas_02.12123.12126.2	Phenyx	6.54	TRUE	126.128	127.125	128.133	129.131	130.141	131.138	53271.6	182848	66051.3	140960	96179.7	44554.9
P00689	1	1	1	LSGLLDLALDKDYVR	TMTsixplex_Nterm:::::::::::TMTsixplex_K:::::	3	2148.26	2148.26	1	54.8	2014_11_18_CAP_OT_198_VIG_1404_pancreas_02.10752.10755.3	Phenyx	6.08	TRUE	126.127	127.124	128.133	129.131	130.14	131.138	458207	779976	656517	579416	426499	345347
P00689	1	1	1	LSGLLDLALDKDYVR	TMTsixplex_Nterm:::::::::::TMTsixplex_K:::::	3	2148.26	2148.25	728204	58.22	2014_11_18_CAP_OT_200_VIG_1404_pancreas_04.9528.9531.3	Phenyx	7.61	TRUE	126.128	127.125	128.134	129.132	130.141	131.138	56297.1	97435.2	84003.2	66500.6	38956.2	28480.8
P00689	1	1	1	LSGLLDLALDKDYVR	TMTsixplex_Nterm:::::::::::TMTsixplex_K:::::	2	2148.26	2148.26	9665856	56.33	2014_11_18_CAP_OT_198_VIG_1404_pancreas_02.11164.11167.2	Phenyx	8.51	TRUE	126.127	127.125	128.133	129.131	130.14	131.138	318140	663040	522357	453768	293142	181861
P00689	1	1	1	LSGLLDLALDKDYVR	TMTsixplex_Nterm:::::::::::TMTsixplex_K:::::	3	2148.26	2148.26	1	49.12	2014_11_18_CAP_OT_198_VIG_1404_pancreas_02.9184.9187.3	Phenyx	7.08	TRUE	126.127	127.125	128.133	129.131	130.14	131.138	1.79446e+06	2.96856e+06	2.5691e+06	2.25765e+06	1.25478e+06	892591
P00689	1	1	1	LSGLLDLALDKDYVR	TMTsixplex_Nterm:::::::::::TMTsixplex_K:::::	2	2148.26	2148.26	8	54.98	2014_11_18_CAP_OT_198_VIG_1404_pancreas_02.10801.10804.2	Phenyx	8.42	TRUE	126.127	127.124	128.133	129.131	130.14	131.138	1.21045e+06	2.28452e+06	1.79949e+06	1.43961e+06	840625	538698
P00689	1	1	1	LSGLLDLALDKDYVR	TMTsixplex_Nterm:::::::::::TMTsixplex_K:::::	3	2148.26	2148.26	1	56.52	2014_11_18_CAP_OT_198_VIG_1404_pancreas_02.11212.11215.3	Phenyx	8.03	TRUE	126.128	127.125	128.133	129.131	130.14	131.138	6.59798e+06	1.40972e+07	1.09932e+07	9.73242e+06	5.56242e+06	3.65297e+06
P00689	1	1	1	LSGLLDLALDKDYVR	TMTsixplex_Nterm:::::::::::TMTsixplex_K:::::	2	2148.26	2148.26	1	56.28	2014_11_18_CAP_OT_198_VIG_1404_pancreas_02.11150.11153.2	Phenyx	8.5	TRUE	126.127	127.124	128.133	129.131	130.14	131.138	591858	1.20216e+06	926469	806894	501099	308210
P00689	1	1	1	LSGLLDLALDKDYVR	TMTsixplex_Nterm:::::::::::TMTsixplex_K:::::	3	2148.26	2148.26	1	54.45	2014_11_18_CAP_OT_198_VIG_1404_pancreas_02.10652.10655.3	Phenyx	5.7	TRUE	126.127	127.124	128.134	129.131	130.14	131.138	374476	669521	523966	484526	290376	205638
P00689	1	1	1	LSGLLDLALDKDYVR	TMTsixplex_Nterm:::::::::::TMTsixplex_K:::::	3	2148.26	2148.26	16107	75.72	2014_11_18_CAP_OT_198_VIG_1404_pancreas_02.15162.15164.3	Phenyx	5.74	TRUE	126.127	127.124	128.133	129.131	130.14	131.138	621.408	1045.72	863.507	829.973	508.57	373.86
P00689	1	1	1	LSGLLDLALDKDYVR	TMTsixplex_Nterm:::::::::::TMTsixplex_K:::::	3	2148.26	2148.26	5422690	54.27	2014_11_18_CAP_OT_198_VIG_1404_pancreas_02.10603.10606.3	Phenyx	7.22	TRUE	126.128	127.125	128.133	129.132	130.14	131.138	336759	661699	506811	382073	252961	179402
P00689	1	1	1	LSGLLDLALDKDYVR	TMTsixplex_Nterm:::::::::::TMTsixplex_K:::::	2	2148.26	2148.26	4	56.02	2014_11_18_CAP_OT_198_VIG_1404_pancreas_02.11080.11083.2	Phenyx	7.36	TRUE	126.128	127.125	128.133	129.131	130.14	131.138	520982	1.11463e+06	842125	732837	448621	283384
P00689	1	1	1	LSGLLDLALDKDYVR	TMTsixplex_Nterm:::::::::::TMTsixplex_K:::::	3	2148.26	2148.26	5	54.97	2014_11_18_CAP_OT_198_VIG_1404_pancreas_02.10799.10802.3	Phenyx	8.94	TRUE	126.128	127.125	128.134	129.132	130.141	131.138	2.92694e+07	5.53449e+07	4.31017e+07	3.64904e+07	2.24852e+07	1.29909e+07
P00689	1	1	1	LSGLLDLALDKDYVR	TMTsixplex_Nterm:::::::::::TMTsixplex_K:::::	3	2148.26	2148.26	4995930	57.83	2014_11_18_CAP_OT_199_VIG_1404_pancreas_03.11160.11163.3	Phenyx	6.17	TRUE	126.127	127.125	128.134	129.131	130.141	131.138	258887	430208	382650	325129	218271	149040
P00689	1	1	1	LSGLLDLALDKDYVR	TMTsixplex_Nterm:::::::::::TMTsixplex_K:::::	2	2148.26	2148.26	6448454	56.52	2014_11_18_CAP_OT_198_VIG_1404_pancreas_02.11214.11217.2	Phenyx	7.73	TRUE	126.127	127.125	128.134	129.131	130.141	131.138	156832	314712	264215	215054	133336	95841.8
P00689	1	1	1	LSGLLDLALDKDYVR	TMTsixplex_Nterm:::::::::::TMTsixplex_K:::::	2	2148.26	2148.26	8	55.73	2014_11_18_CAP_OT_198_VIG_1404_pancreas_02.11003.11006.2	Phenyx	8.6	TRUE	126.127	127.124	128.133	129.131	130.14	131.138	3.24713e+06	6.69992e+06	5.17592e+06	4.27948e+06	2.71385e+06	1.56694e+06
P00689	1	1	1	LSGLLDLALDKDYVR	TMTsixplex_Nterm:::::::::::TMTsixplex_K:::::	3	2148.26	2148.26	58054	71.68	2014_11_18_CAP_OT_198_VIG_1404_pancreas_02.14624.14627.3	Phenyx	6.21	TRUE	126.127	127.125	128.133	129.131	130.141	131.138	2808.05	4869.12	4027.84	3342.95	2477.97	1845.48
P00689	1	1	1	LSGLLDLALDKDYVR	TMTsixplex_Nterm:::::::::::TMTsixplex_K:::::	3	2148.26	2148.25	1481659	57.8	2014_11_18_CAP_OT_202_VIG_1404_pancreas_06.11100.11103.3	Phenyx	5.45	TRUE	126.128	127.125	128.134	129.132	130.14	131.138	66491.6	90390.5	84521.2	73680	45268	37483.8
P00689	1	1	1	LYVDAVLNHMCGSGNSAGTHSTCGSYFNPNNR	TMTsixplex_Nterm:::::::::::Cys_CAM::::::::::::Cys_CAM::::::::::	4	3728.67	3728.67	612233	46.48	2014_11_18_CAP_OT_207_VIG_1404_pancreas_10.6979.6982.4	Phenyx	7	TRUE	126.128	127.125	128.134	129.132	130.141	131.138	2596.51	7759.42	7272.36	3480.54	2528.98	1373.71
P00689	1	1	1	LYVDAVLNHMCGSGNSAGTHSTCGSYFNPNNR	TMTsixplex_Nterm:::::::::::Cys_CAM::::::::::::Cys_CAM::::::::::	4	3728.67	3728.67	1	45.85	2014_11_18_CAP_OT_209_VIG_1404_pancreas_12.8109.8112.4	Phenyx	7.67	TRUE	126.128	127.125	128.134	129.131	130.141	131.138	73724	190564	194620	114843	60256.3	44403.9
P00689	1	1	1	LYVDAVLNHMCGSGNSAGTHSTCGSYFNPNNR	TMTsixplex_Nterm:::::::::::Cys_CAM::::::::::::Cys_CAM::::::::::	4	3728.67	3728.67	113103	47.03	2014_11_18_CAP_OT_207_VIG_1404_pancreas_10.7078.7081.4	Phenyx	6.52	TRUE	126.128	127.125	128.134	129.132	130.141	131.138	4071.87	5731.13	6702.03	4438.33	2994.17	2734.07
P00689	1	1	1	LYVDAVLNHMCGSGNSAGTHSTCGSYFNPNNR	TMTsixplex_Nterm:::::::::::Cys_CAM::::::::::::Cys_CAM::::::::::	4	3728.67	3728.67	3602136	45.98	2014_11_18_CAP_OT_209_VIG_1404_pancreas_12.8144.8147.4	Phenyx	7.29	TRUE	126.127	127.125	128.134	129.132	130.141	131.138	40521.7	77146.5	75299	44790.5	28365.7	26571.9
P00689	1	1	1	LYVDAVLNHMCGSGNSAGTHSTCGSYFNPNNR	TMTsixplex_Nterm:::::::::::Cys_CAM::::::::::::Cys_CAM::::::::::	4	3728.67	3728.67	2453391	46.03	2014_11_18_CAP_OT_209_VIG_1404_pancreas_12.8159.8162.4	Phenyx	7.4	TRUE	126.127	127.124	128.134	129.131	130.141	131.138	19020.5	47696.6	44038.4	28295.4	13846.4	10292
P00689	1	1	1	MAVGFMLAHPYGFTR	TMTsixplex_Nterm::::::::::::::::	3	1925.98	1925.99	948168	50.03	2014_11_18_CAP_OT_209_VIG_1404_pancreas_12.9175.9178.3	Phenyx	8.42	TRUE	126.128	127.125	128.134	129.132	130.141	131.138	91296.4	293737	275682	102055	78904.8	132135
P00689	1	1	1	NVVNGQPFANWWDNGSNQVAFSR	TMTsixplex_Nterm::::::::::::::::::::::::	3	2835.37	2835.36	233125	52.55	2014_11_18_CAP_OT_205_VIG_1404_pancreas_08.9197.9200.3	Phenyx	8.19	TRUE	126.127	127.125	128.134	129.132	130.141	131.138	15682	23185.1	30761.2	13149.5	23695.4	23200.8
P00689	1	1	1	NWGEGWGFVPTDR	TMTsixplex_Nterm::::::::::::::	2	1748.85	1748.85	7205	71.15	2014_11_18_CAP_OT_205_VIG_1404_pancreas_08.11979.11982.2	Phenyx	7.3	TRUE	126.127	127.125	128.134	129.132	130.141	131.138	600.718	732.307	851.369	590.139	426.423	394.868
P00689	1	1	1	NWGEGWGFVPTDR	TMTsixplex_Nterm::::::::::::::	2	1748.85	1748.85	42204	69.52	2014_11_18_CAP_OT_199_VIG_1404_pancreas_03.12977.12980.2	Phenyx	8.14	TRUE	126.128	127.125	128.134	129.132		131.138	1380.72	1768.42	1908.25	1361.55		893.203
P00689	1	1	1	NWGEGWGFVPTDR	TMTsixplex_Nterm::::::::::::::	2	1748.85	1748.85	177448	65.7	2014_11_18_CAP_OT_198_VIG_1404_pancreas_02.13539.13542.2	Phenyx	9.14	TRUE	126.127	127.125	128.133	129.132		131.138	4329.13	5921.89	6295.18	4485.48		2525.6
P00689	1	1	1	NWGEGWGFVPTDR	TMTsixplex_Nterm::::::::::::::	2	1748.85	1748.85	10260	76.93	2014_11_18_CAP_OT_207_VIG_1404_pancreas_10.11111.11112.2	Phenyx	7.75	TRUE	126.127	127.125	128.134	129.132		131.138	2391.03	3189.36	3679.35	2664.24		1722.84
P00689	1	1	1	NWGEGWGFVPTDR	TMTsixplex_Nterm::::::::::::::	2	1748.85	1748.85	311291	68.2	2014_11_18_CAP_OT_198_VIG_1404_pancreas_02.14099.14102.2	Phenyx	9.57	TRUE	126.128	127.125	128.134	129.132		131.138	6970.91	9425.5	10532.8	7426.58		4515.24
P00689	1	1	1	NWGEGWGFVPTDR	TMTsixplex_Nterm::::::::::::::	2	1748.85	1748.85	17934	74.92	2014_11_18_CAP_OT_198_VIG_1404_pancreas_02.15059.15060.2	Phenyx	8.81	TRUE	126.127	127.124	128.134	129.131		131.138	407.685	523.25	675.947	516.613		263.861
P00689	1	1	1	NWGEGWGFVPTDR	TMTsixplex_Nterm::::::::::::::	2	1748.85	1748.85	11618	66.3	2014_11_18_CAP_OT_200_VIG_1404_pancreas_04.10605.10608.2	Phenyx	7.7	TRUE	126.128	127.125	128.134	129.132	130.141	131.138	309.227	263.598	326.425	250.874	241.801	203.376
P00689	1	1	1	NWGEGWGFVPTDR	TMTsixplex_Nterm::::::::::::::	2	1748.85	1748.85	23989	73	2014_11_18_CAP_OT_199_VIG_1404_pancreas_03.13423.13426.2	Phenyx	9.58	TRUE	126.128	127.125	128.134	129.132		131.138	488.829	671.891	762.337	540.298		312.017
P00689	1	1	1	NWGEGWGFVPTDR	TMTsixplex_Nterm::::::::::::::	2	1748.85	1748.85	29778	76.47	2014_11_18_CAP_OT_198_VIG_1404_pancreas_02.15236.15237.2	Phenyx	10.02	TRUE	126.127	127.124	128.134	129.131		131.138	665.708	963.848	1097.56	813.497		463.722
P00689	1	1	1	NWGEGWGFVPTDR	TMTsixplex_Nterm::::::::::::::	2	1748.85	1748.85	9548	71.43	2014_11_18_CAP_OT_204_VIG_1404_pancreas_07.14013.14016.2	Phenyx	8.24	TRUE	126.127	127.125	128.134	129.132	130.141	131.138	397.484	396.159	508.944	355.894	295.766	299.429
P00689	1	1	1	NWGEGWGFVPTDR	TMTsixplex_Nterm::::::::::::::	2	1748.85	1748.85	13461	70.03	2014_11_18_CAP_OT_202_VIG_1404_pancreas_06.13138.13141.2	Phenyx	7.87	TRUE	126.128	127.125	128.134	129.132	130.141	131.138	489.451	601.919	722.31	494.223	423.654	370.415
P00689	1	1	1	NWGEGWGFVPTDR	TMTsixplex_Nterm::::::::::::::	2	1748.85	1748.84	3828	69.92	2014_11_18_CAP_OT_207_VIG_1404_pancreas_10.10310.10313.2	Phenyx	6.76	TRUE	126.128	127.125	128.134	129.131	130.141	131.138	235.519	240.108	307.725	167.336	160.054	138.143
P00689	1	1	1	NWGEGWGFVPTDR	TMTsixplex_Nterm::::::::::::::	2	1748.85	1748.85	24664	71.03	2014_11_18_CAP_OT_200_VIG_1404_pancreas_04.11279.11282.2	Phenyx	8.25	TRUE	126.128	127.125	128.134	129.132		131.138	524.444	664.747	725.714	653.156		381.584
P00689	1	1	1	NWGEGWGFVPTDR	TMTsixplex_Nterm::::::::::::::	2	1748.85	1748.85	1510041	49.28	2014_11_18_CAP_OT_199_VIG_1404_pancreas_03.9029.9032.2	Phenyx	8.59	TRUE	126.128	127.125	128.134	129.132		131.138	31865.2	45342.2	52483.1	38260.9		24401.2
P00689	1	1	1	NWGEGWGFVPTDR	TMTsixplex_Nterm::::::::::::::	3	1748.85	1748.85	74862	68.68	2014_11_18_CAP_OT_198_VIG_1404_pancreas_02.14176.14179.3	Phenyx	8.44	TRUE	126.127	127.125	128.134	129.132		131.138	12995	15405.8	16406.5	14976.5		11347.1
P00689	1	1	1	NWGEGWGFVPTDR	TMTsixplex_Nterm::::::::::::::	2	1748.85	1748.85	5076	70.93	2014_11_18_CAP_OT_208_VIG_1404_pancreas_11.13004.13007.2	Phenyx	7.22	TRUE	126.128	127.125	128.134	129.132	130.14	131.138	711.951	694.16	897.669	802.48	527.28	548.477
P00689	1	1	1	NWGEGWGFVPTDR	TMTsixplex_Nterm::::::::::::::	3	1748.85	1748.85	10867	71.77	2014_11_18_CAP_OT_199_VIG_1404_pancreas_03.13264.13267.3	Phenyx	7.79	TRUE	126.128	127.125	128.134	129.132	130.141	131.138	1063.55	1114.8	1412.52	1051.67	861.899	904.347
P00689	1	1	1	NWGEGWGFVPTDR	TMTsixplex_Nterm::::::::::::::	2	1748.85	1748.85	455374	65.05	2014_11_18_CAP_OT_198_VIG_1404_pancreas_02.13392.13395.2	Phenyx	5.93	TRUE	126.127	127.125	128.134	129.131	130.14	131.138	42315.5	43312.7	57839.1	36865	24148.6	27117.5
P00689	1	1	1	NWGEGWGFVPTDR	TMTsixplex_Nterm::::::::::::::	2	1748.85	1748.85	16434	77.05	2014_11_18_CAP_OT_206_VIG_1404_pancreas_09.13852.13854.2	Phenyx	8.28	TRUE	126.127	127.125	128.134	129.132	130.14	131.138	4869.27	6442	6493.69	4893.23	3622.4	3926.49
P00689	1	1	1	NWGEGWGFVPTDR	TMTsixplex_Nterm::::::::::::::	2	1748.85	1748.85	307875	63.6	2014_11_18_CAP_OT_198_VIG_1404_pancreas_02.13116.13119.2	Phenyx	8.45	TRUE	126.128	127.125	128.134	129.132	130.14	131.138	7571.19	6071.75	8162.08	8121.47	5172.75	6764.93
P00689	1	1	1	NWGEGWGFVPTDR	TMTsixplex_Nterm::::::::::::::	2	1748.85	1748.85	250041	66.72	2014_11_18_CAP_OT_198_VIG_1404_pancreas_02.13757.13760.2	Phenyx	5.37	TRUE	126.128	127.125	128.134	129.132	130.141	131.138	17496.6	48122.4	42072.2	19821.3	14201.3	14660.8
P00689	1	1	1	NWGEGWGFVPTDR	TMTsixplex_Nterm::::::::::::::	2	1748.85	1748.85	321896	69.72	2014_11_18_CAP_OT_198_VIG_1404_pancreas_02.14358.14361.2	Phenyx	8.86	TRUE	126.128	127.125	128.134	129.132		131.138	6031.29	9172.4	9706.14	7046.11		3513.23
P00689	1	1	1	NWGEGWGFVPTDR	TMTsixplex_Nterm::::::::::::::	2	1748.85	1748.85	9286	73.35	2014_11_18_CAP_OT_200_VIG_1404_pancreas_04.11569.11571.2	Phenyx	8.04	TRUE	126.128	127.124	128.134	129.131		131.138	830.904	1568.13	1757.45	1660.55		720.01
P00689	1	1	1	NWGEGWGFVPTDR	TMTsixplex_Nterm::::::::::::::	2	1748.85	1748.85	4689	71.95	2014_11_18_CAP_OT_206_VIG_1404_pancreas_09.13288.13291.2	Phenyx	6.95	TRUE	126.128	127.124	128.134	129.132	130.14	131.138	302.881	396.346	482.217	382.719	257.41	265.958
P00689	1	1	1	NWGEGWGFVPTDR	TMTsixplex_Nterm::::::::::::::	2	1748.85	1748.85	12182	68.6	2014_11_18_CAP_OT_200_VIG_1404_pancreas_04.10963.10966.2	Phenyx	8.57	TRUE	126.128	127.125	128.134	129.132	130.14	131.138	675.45	717.757	873.332	743.151	559.685	516.129
P00689	1	1	1	NWGEGWGFVPTDR	TMTsixplex_Nterm::::::::::::::	2	1748.85	1748.85	62301	77.13	2014_11_18_CAP_OT_199_VIG_1404_pancreas_03.13883.13886.2	Phenyx	8.37	TRUE	126.128	127.125	128.134	129.132		131.138	2869.74	3683.88	3987.51	2879.08		1661.99
P00689	1	1	1	NWGEGWGFVPTDR	TMTsixplex_Nterm::::::::::::::	2	1748.85	1748.85	1	46.78	2014_11_18_CAP_OT_198_VIG_1404_pancreas_02.8538.8541.2	Phenyx	9.39	TRUE	126.128	127.125	128.134	129.132		131.138	2.97374e+06	5.10365e+06	5.54258e+06	3.81534e+06		1.31197e+06
P00689	1	1	1	NWGEGWGFVPTDR	TMTsixplex_Nterm::::::::::::::	2	1748.85	1748.85	508001	65.85	2014_11_18_CAP_OT_198_VIG_1404_pancreas_02.13567.13570.2	Phenyx	8.68	TRUE	126.127	127.125	128.134	129.132	130.14	131.138	6197.89	6197.75	7495.19	5139.19	3753.24	3776.59
P00689	1	1	1	NWGEGWGFVPTDR	TMTsixplex_Nterm::::::::::::::	2	1748.85	1748.85	295055	64.23	2014_11_18_CAP_OT_198_VIG_1404_pancreas_02.13242.13245.2	Phenyx	8.46	TRUE	126.128	127.125	128.134	129.132	130.14	131.138	5520.32	4914.3	6505.97	4698.34	3805.31	4293.97
P00689	1	1	1	NWGEGWGFVPTDR	TMTsixplex_Nterm::::::::::::::	2	1748.85	1748.85	6	47.55	2014_11_18_CAP_OT_198_VIG_1404_pancreas_02.8748.8751.2	Phenyx	9.22	TRUE	126.128	127.125	128.134	129.132		131.138	9.60652e+06	1.72302e+07	1.78451e+07	1.20043e+07		4.27986e+06
P00689	1	1	1	NWGEGWGFVPTDR	TMTsixplex_Nterm::::::::::::::	2	1748.85	1748.85	12244	73.87	2014_11_18_CAP_OT_199_VIG_1404_pancreas_03.13535.13538.2	Phenyx	8.49	TRUE	126.128	127.125	128.134	129.131	130.141	131.138	356.408	562.462	610.998	488.117	400.76	352.938
P00689	1	1	1	NWGEGWGFVPTDR	TMTsixplex_Nterm::::::::::::::	2	1748.85	1748.85	6599	76.7	2014_11_18_CAP_OT_200_VIG_1404_pancreas_04.11920.11921.2	Phenyx	8.37	TRUE	126.128	127.125	128.134	129.131		131.138	3059.37	5159.17	6496.94	4594		2301.88
P00689	1	1	1	NWGEGWGFVPTDR	TMTsixplex_Nterm::::::::::::::	2	1748.85	1748.85	11579	76.82	2014_11_18_CAP_OT_201_VIG_1404_pancreas_05.13739.13740.2	Phenyx	8.26	TRUE	126.128	127.125	128.134	129.132		131.138	287.916	413.518	459.076	347.437		192.243
P00689	1	1	1	NWGEGWGFVPTDR	TMTsixplex_Nterm::::::::::::::	2	1748.85	1748.85	83076	72.98	2014_11_18_CAP_OT_198_VIG_1404_pancreas_02.14808.14811.2	Phenyx	9.51	TRUE	126.127	127.124	128.133	129.131		131.138	1488.41	2294.46	2361.24	1737.1		833.647
P00689	1	1	1	NWGEGWGFVPTDR	TMTsixplex_Nterm::::::::::::::	2	1748.85	1748.85	5213	70.15	2014_11_18_CAP_OT_209_VIG_1404_pancreas_12.12703.12706.2	Phenyx	7.05	TRUE	126.128	127.125	128.134	129.132	130.14	131.138	189.642	179.323	199.256	161.945	97.168	112.425
P00689	1	1	1	NWGEGWGFVPTDR	TMTsixplex_Nterm::::::::::::::	2	1748.85	1748.85	34255	65.75	2014_11_18_CAP_OT_199_VIG_1404_pancreas_03.12430.12433.2	Phenyx	7.71	TRUE	126.128	127.125	128.134	129.132	130.141	131.138	470.591	453.958	503.797	438.731	438.204	459.808
P00689	1	1	1	NWGEGWGFVPTDR	TMTsixplex_Nterm::::::::::::::	2	1748.85	1748.85	41904	71.83	2014_11_18_CAP_OT_199_VIG_1404_pancreas_03.13271.13274.2	Phenyx	8.89	TRUE	126.128	127.125	128.134	129.132		131.138	943.719	1252.76	1402.02	975.038		627.506
P00689	1	1	1	NWGEGWGFVPTDR	TMTsixplex_Nterm::::::::::::::	2	1748.85	1748.85	13744	71.62	2014_11_18_CAP_OT_202_VIG_1404_pancreas_06.13340.13343.2	Phenyx	7.61	TRUE	126.127	127.125	128.134	129.132	130.141	131.138	356.725	395.932	494.019	324.365	264.272	292.532
P00689	1	1	1	NWGEGWGFVPTDR	TMTsixplex_Nterm::::::::::::::	2	1748.85	1748.85	1108400	67.52	2014_11_18_CAP_OT_198_VIG_1404_pancreas_02.13938.13941.2	Phenyx	8.31	TRUE	126.127	127.125	128.134	129.131		131.138	4898.64	8442.37	8676.84	6415.53		2881.55
P00689	1	1	1	NWGEGWGFVPTDR	TMTsixplex_Nterm::::::::::::::	2	1748.85	1748.85	7848	73.2	2014_11_18_CAP_OT_202_VIG_1404_pancreas_06.13536.13537.2	Phenyx	7.97	TRUE	126.128	127.125	128.134	129.132	130.141	131.138	329.104	420.376	413.749	389.911	280.844	265.735
P00689	1	1	1	NWGEGWGFVPTDR	TMTsixplex_Nterm::::::::::::::	2	1748.85	1748.85	7968	72.43	2014_11_18_CAP_OT_202_VIG_1404_pancreas_06.13443.13446.2	Phenyx	7.71	TRUE	126.128	127.125	128.134	129.132		131.138	400.057	461.182	598.161	395.17		277.058
P00689	1	1	1	NWGEGWGFVPTDR	TMTsixplex_Nterm::::::::::::::	2	1748.85	1748.85	13839	77	2014_11_18_CAP_OT_205_VIG_1404_pancreas_08.12667.12670.2	Phenyx	8.21	TRUE	126.128	127.125	128.134	129.132		131.138	3503.72	4276.84	5243.18	3558.18		2563.8
P00689	1	1	1	NWGEGWGFVPTDR	TMTsixplex_Nterm::::::::::::::	2	1748.85	1748.85	304230	65.55	2014_11_18_CAP_OT_198_VIG_1404_pancreas_02.13504.13507.2	Phenyx	9.49	TRUE	126.128	127.125	128.134	129.132	130.14	131.138	4795.45	5288.45	6151.02	4184.5	2607.54	2658.21
P00689	1	1	1	NWGEGWGFVPTDR	TMTsixplex_Nterm::::::::::::::	2	1748.85	1748.85	13093	70.8	2014_11_18_CAP_OT_202_VIG_1404_pancreas_06.13237.13240.2	Phenyx	7.84	TRUE	126.127	127.125	128.134	129.132	130.141	131.138	511.428	574.693	754.241	448.564	397.625	350.779
P00689	1	1	1	NWGEGWGFVPTDR	TMTsixplex_Nterm::::::::::::::	2	1748.85	1748.85	16386	71.78	2014_11_18_CAP_OT_200_VIG_1404_pancreas_04.11375.11378.2	Phenyx	8.41	TRUE	126.128	127.125	128.134	129.132		131.138	466.586	626.829	732.2	521.708		312.687
P00689	1	1	1	NWGEGWGFVPTDR	TMTsixplex_Nterm::::::::::::::	2	1748.85	1748.85	249093	66.62	2014_11_18_CAP_OT_198_VIG_1404_pancreas_02.13735.13738.2	Phenyx	8.21	TRUE	126.128	127.125	128.134	129.132	130.141	131.138	10077.4	9846.68	12948.4	11131.1	7595.74	8516.32
P00689	1	1	1	NWGEGWGFVPTDR	TMTsixplex_Nterm::::::::::::::	2	1748.85	1748.85	2380018	62.67	2014_11_18_CAP_OT_198_VIG_1404_pancreas_02.12871.12874.2	Phenyx	9.64	TRUE	126.128	127.125	128.134	129.132		131.138	90105.9	146284	154233	104254		43699.5
P00689	1	1	1	NWGEGWGFVPTDR	TMTsixplex_Nterm::::::::::::::	2	1748.85	1748.85	5619	72.4	2014_11_18_CAP_OT_205_VIG_1404_pancreas_08.12138.12141.2	Phenyx	8.01	TRUE	126.128	127.125	128.134	129.132	130.141	131.138	449.673	703.314	770.387	494.259	417.671	370.448
P00689	1	1	1	NWGEGWGFVPTDR	TMTsixplex_Nterm::::::::::::::	3	1748.85	1748.85	34687	77.33	2014_11_18_CAP_OT_198_VIG_1404_pancreas_02.15341.15344.3	Phenyx	7.53	TRUE	126.127	127.125	128.134	129.132	130.141	131.138	3165.28	2922.23	3593.34	3938.88	4867.27	4434.1
P00689	1	1	1	NWGEGWGFVPTDR	TMTsixplex_Nterm::::::::::::::	2	1748.85	1748.85	161106	72.05	2014_11_18_CAP_OT_198_VIG_1404_pancreas_02.14673.14676.2	Phenyx	9.29	TRUE	126.128	127.125	128.134	129.132		131.138	3528.09	5306.32	5715.2	4078.33		1957.34
P00689	1	1	1	NWGEGWGFVPTDR	TMTsixplex_Nterm::::::::::::::	2	1748.85	1748.85	14755	70.27	2014_11_18_CAP_OT_200_VIG_1404_pancreas_04.11184.11187.2	Phenyx	8.53	TRUE	126.128	127.125	128.134	129.132	130.141	131.138	670.957	786.193	959.389	734.475	537.568	494.853
P00689	1	1	1	NWGEGWGFVPTDR	TMTsixplex_Nterm::::::::::::::	3	1748.85	1748.85	50613	69.97	2014_11_18_CAP_OT_198_VIG_1404_pancreas_02.14395.14398.3	Phenyx	8.18	TRUE	126.127	127.124	128.133	129.131	130.14	131.138	8204.12	7523.34	9763.53	9969.46	11038.3	11091.4
P00689	1	1	1	NWGEGWGFVPTDR	TMTsixplex_Nterm::::::::::::::	2	1748.85	1748.85	5273	70.97	2014_11_18_CAP_OT_207_VIG_1404_pancreas_10.10444.10447.2	Phenyx	6.25	TRUE	126.127	127.125	128.134	129.131	130.14	131.138	208.208	222.383	295.268	196.573	142.029	163.546
P00689	1	1	1	NWGEGWGFVPTDR	TMTsixplex_Nterm::::::::::::::	2	1748.85	1748.85	56782	78.07	2014_11_18_CAP_OT_198_VIG_1404_pancreas_02.15436.15439.2	Phenyx	9.08	TRUE	126.127	127.125	128.134	129.131		131.138	1310.77	1810.8	1977.31	1435.6		874.739
P00689	1	1	1	NWGEGWGFVPTDR	TMTsixplex_Nterm::::::::::::::	2	1748.85	1748.84	4793	75.5	2014_11_18_CAP_OT_199_VIG_1404_pancreas_03.13720.13722.2	Phenyx	7.94	TRUE	126.127	127.125	128.134	129.131	130.141	131.138	758.438	1249.44	1230.04	942.837	741.036	743.715
P00689	1	1	1	NWGEGWGFVPTDR	TMTsixplex_Nterm::::::::::::::	2	1748.85	1748.85	8137	76.35	2014_11_18_CAP_OT_199_VIG_1404_pancreas_03.13805.13807.2	Phenyx	8.21	TRUE	126.128	127.125	128.134	129.132	130.141	131.138	891.441	1131.03	1395.44	996.689	906.363	835.794
P00689	1	1	1	NWGEGWGFVPTDR	TMTsixplex_Nterm::::::::::::::	2	1748.85	1748.85	316398	68.97	2014_11_18_CAP_OT_198_VIG_1404_pancreas_02.14219.14222.2	Phenyx	9.73	TRUE	126.128	127.125	128.134	129.132		131.138	7230.3	10078.3	11062.5	8075.34		4051.65
P00689	1	1	1	NWGEGWGFVPTDR	TMTsixplex_Nterm::::::::::::::	2	1748.85	1748.85	13863	78.88	2014_11_18_CAP_OT_198_VIG_1404_pancreas_02.15539.15542.2	Phenyx	8.84	TRUE	126.127	127.125	128.134	129.132		131.138	298.75	401.302	478.164	373.404		188.033
P00689	1	1	1	NWGEGWGFVPTDR	TMTsixplex_Nterm::::::::::::::	2	1748.85	1748.85	18520	72.58	2014_11_18_CAP_OT_200_VIG_1404_pancreas_04.11475.11478.2	Phenyx	8.43	TRUE	126.127	127.125	128.134	129.131		131.138	390.198	494.695	663.536	456.252		227.757
P00689	1	1	1	NWGEGWGFVPTDR	TMTsixplex_Nterm::::::::::::::	2	1748.85	1748.85	13953	69.73	2014_11_18_CAP_OT_201_VIG_1404_pancreas_05.12915.12918.2	Phenyx	8.47	TRUE	126.128	127.125	128.134	129.132	130.141	131.138	529.613	545.798	641.423	504.098	422.443	360.074
P00689	1	1	1	NWGEGWGFVPTDR	TMTsixplex_Nterm::::::::::::::	3	1748.85	1748.85	6	46.8	2014_11_18_CAP_OT_198_VIG_1404_pancreas_02.8546.8549.3	Phenyx	7.55	TRUE	126.127	127.124	128.134	129.131		131.138	3.57526e+06	5.69685e+06	5.62659e+06	4.06736e+06		1.95915e+06
P00689	1	1	1	NWGEGWGFVPTDR	TMTsixplex_Nterm::::::::::::::	2	1748.85	1748.85	107031	67.27	2014_11_18_CAP_OT_199_VIG_1404_pancreas_03.12656.12659.2	Phenyx	8.21	TRUE	126.128	127.125	128.134	129.132	130.141	131.138	801.803	990.362	1090.26	796.151	902.715	754.671
P00689	1	1	1	NWGEGWGFVPTDR	TMTsixplex_Nterm::::::::::::::	2	1748.85	1748.85	384347	66.27	2014_11_18_CAP_OT_198_VIG_1404_pancreas_02.13658.13661.2	Phenyx	7.92	TRUE	126.128	127.125	128.134	129.132	130.14	131.138	6430.02	7136.98	8561.66	5562.6	3895.31	3703.97
P00689	1	1	1	NWGEGWGFVPTDR	TMTsixplex_Nterm::::::::::::::	2	1748.85	1748.85	9472823	48.32	2014_11_18_CAP_OT_198_VIG_1404_pancreas_02.8959.8962.2	Phenyx	9.64	TRUE	126.128	127.125	128.134	129.132		131.138	122734	201787	224127	179194		101389
P00689	1	1	1	NWGEGWGFVPTDR	TMTsixplex_Nterm::::::::::::::	2	1748.85	1748.84	13387	77.93	2014_11_18_CAP_OT_199_VIG_1404_pancreas_03.13983.13986.2	Phenyx	8.46	TRUE	126.128	127.125	128.134	129.132	130.141	131.138	2149.62	2320.41	2718.26	2156.77	1601.41	1535.29
P00689	1	1	1	NWGEGWGFVPTDR	TMTsixplex_Nterm::::::::::::::	3	1748.85	1748.85	37681	71.52	2014_11_18_CAP_OT_198_VIG_1404_pancreas_02.14603.14606.3	Phenyx	8.77	TRUE	126.127	127.125	128.133	129.131		131.138	6591.6	8575.81	8699.05	8482.52		7504.28
P00689	1	1	1	NWGEGWGFVPTDR	TMTsixplex_Nterm::::::::::::::	2	1748.85	1748.84	17338	69.47	2014_11_18_CAP_OT_200_VIG_1404_pancreas_04.11081.11084.2	Phenyx	8.35	TRUE	126.128	127.125	128.134	129.132	130.14	131.138	711.053	816.33	956.454	772.121	557.655	465.84
P00689	1	1	1	NWGEGWGFVPTDR	TMTsixplex_Nterm::::::::::::::	2	1748.85	1748.84	12601	77.73	2014_11_18_CAP_OT_201_VIG_1404_pancreas_05.13850.13852.2	Phenyx	5.84	TRUE	126.128	127.125	128.134	129.132	130.141	131.138	4031.9	4684.86	5547.24	4314.63	3994.05	4067.76
P00689	1	1	1	NWGEGWGFVPTDR	TMTsixplex_Nterm::::::::::::::	2	1748.85	1748.85	12150	72.08	2014_11_18_CAP_OT_201_VIG_1404_pancreas_05.13211.13214.2	Phenyx	8.34	TRUE	126.128	127.125	128.134	129.132		131.138	508.153	616.184	773.655	583.409		328.705
P00689	1	1	1	NWGEGWGFVPTDR	TMTsixplex_Nterm::::::::::::::	2	1748.85	1748.85	22100	75.68	2014_11_18_CAP_OT_198_VIG_1404_pancreas_02.15159.15160.2	Phenyx	10.26	TRUE	126.127	127.124	128.133	129.131		131.138	480.248	772.538	850.585	658.374		284.616
P00689	1	1	1	NWGEGWGFVPTDR	TMTsixplex_Nterm::::::::::::::	2	1748.85	1748.85	333255	65.2	2014_11_18_CAP_OT_198_VIG_1404_pancreas_02.13427.13430.2	Phenyx	8.96	TRUE	126.128	127.125	128.134	129.132	130.141	131.138	5623.75	5652.82	6859.2	4413.01	3191.99	3172.32
P00689	1	1	1	NWGEGWGFVPTDR	TMTsixplex_Nterm::::::::::::::	2	1748.85	1748.85	23723	68.35	2014_11_18_CAP_OT_199_VIG_1404_pancreas_03.12808.12811.2	Phenyx	8.05	TRUE	126.128	127.125	128.134	129.132	130.14	131.138	1255.23	1358.17	1617.9	1132.95	913.528	842.439
P00689	1	1	1	NWGEGWGFVPTDR	TMTsixplex_Nterm::::::::::::::	2	1748.85	1748.85	4063	80.4	2014_11_18_CAP_OT_198_VIG_1404_pancreas_02.15727.15730.2	Phenyx	9.32	TRUE	126.128	127.124	128.133	129.132		131.138	581.942	898.777	758.853	474.045		383.693
P00689	1	1	1	NWGEGWGFVPTDR	TMTsixplex_Nterm::::::::::::::	2	1748.85	1748.85	26495	67.58	2014_11_18_CAP_OT_199_VIG_1404_pancreas_03.12705.12708.2	Phenyx	8.71	TRUE	126.128	127.125	128.134	129.132	130.141	131.138	961.439	1103.08	1370.34	892.07	696.277	661.413
P00689	1	1	1	NWGEGWGFVPTDR	TMTsixplex_Nterm::::::::::::::	2	1748.85	1748.85	666691	67.17	2014_11_18_CAP_OT_198_VIG_1404_pancreas_02.13854.13857.2	Phenyx	9.53	TRUE	126.127	127.125	128.134	129.131		131.138	7199.61	10180.2	11606.8	8777.41		5580.96
P00689	1	1	1	NWGEGWGFVPTDR	TMTsixplex_Nterm::::::::::::::	2	1748.85	1748.85	446855	66.48	2014_11_18_CAP_OT_198_VIG_1404_pancreas_02.13707.13710.2	Phenyx	8.63	TRUE	126.128	127.125	128.134	129.132		131.138	6239.81	7441.92	8166.67	6203.77		3836.66
P00689	1	1	1	NWGEGWGFVPTDR	TMTsixplex_Nterm::::::::::::::	2	1748.85	1748.85	3974	71.75	2014_11_18_CAP_OT_207_VIG_1404_pancreas_10.10541.10544.2	Phenyx	7.19	TRUE	126.127	127.125	128.134	129.131		131.138	489.758	580.442	688.558	492.829		283.042
P00689	1	1	1	NWGEGWGFVPTDR	TMTsixplex_Nterm::::::::::::::	2	1748.85	1748.85	6849	74.68	2014_11_18_CAP_OT_199_VIG_1404_pancreas_03.13625.13626.2	Phenyx	7.07	TRUE	126.128	127.125	128.134	129.132	130.141	131.138	799.983	885.478	1183.35	879.426	612.543	670.102
P00689	1	1	1	NWGEGWGFVPTDR	TMTsixplex_Nterm::::::::::::::	2	1748.85	1748.85	14088	71.28	2014_11_18_CAP_OT_201_VIG_1404_pancreas_05.13110.13113.2	Phenyx	7.74	TRUE	126.128	127.125	128.134	129.132	130.141	131.138	357.071	475.098	606.504	384.9	284.261	267.014
P00689	1	1	1	NWGEGWGFVPTDR	TMTsixplex_Nterm::::::::::::::	2	1748.85	1748.85	15348	70.5	2014_11_18_CAP_OT_201_VIG_1404_pancreas_05.13012.13015.2	Phenyx	7.96	TRUE	126.127	127.125	128.134	129.132	130.141	131.138	833.05	939.186	1125.69	824.692	659.786	610.124
P00689	1	1	1	NWGEGWGFVPTDR	TMTsixplex_Nterm::::::::::::::	2	1748.85	1748.85	305848	70.48	2014_11_18_CAP_OT_198_VIG_1404_pancreas_02.14463.14466.2	Phenyx	8.52	TRUE	126.128	127.125	128.134	129.132		131.138	5404.26	8034.76	9130.65	6610.59		2991.28
P00689	1	1	1	NWGEGWGFVPTDR	TMTsixplex_Nterm::::::::::::::	2	1748.85	1748.85	6262	71	2014_11_18_CAP_OT_206_VIG_1404_pancreas_09.13167.13170.2	Phenyx	7.39	TRUE	126.127	127.125	128.133	129.131	130.14	131.138	276.067	313.008	419.97	257.111	181.877	196.184
P00689	1	1	1	NWGEGWGFVPTDR	TMTsixplex_Nterm::::::::::::::	2	1748.85	1748.84	5386	70.18	2014_11_18_CAP_OT_206_VIG_1404_pancreas_09.13063.13066.2	Phenyx	5.38	TRUE	126.127	127.125	128.134	129.132	130.141	131.138	264.817	334.756	398.109	260.691	233.473	215.445
P00689	1	1	1	NWGEGWGFVPTDR	TMTsixplex_Nterm::::::::::::::	2	1748.85	1748.85	194824	77.27	2014_11_18_CAP_OT_198_VIG_1404_pancreas_02.15333.15336.2	Phenyx	9.65	TRUE	126.128	127.125	128.134	129.132		131.138	4541.25	6385.36	6993.08	5180.32		2465.94
P00689	1	1	1	NWGEGWGFVPTDR	TMTsixplex_Nterm::::::::::::::	3	1748.85	1748.85	1	47.57	2014_11_18_CAP_OT_198_VIG_1404_pancreas_02.8755.8758.3	Phenyx	8.82	TRUE	126.127	127.124	128.134	129.131		131.138	4.95597e+06	7.83316e+06	8.76133e+06	5.6743e+06		2.46122e+06
P00689	1	1	1	NWGEGWGFVPTDR	TMTsixplex_Nterm::::::::::::::	2	1748.85	1748.85	43363	70.28	2014_11_18_CAP_OT_199_VIG_1404_pancreas_03.13074.13077.2	Phenyx	8.64	TRUE	126.128	127.125	128.134	129.132		131.138	1039.2	1395.37	1532.18	1084.33		691.666
P00689	1	1	1	NWGEGWGFVPTDR	TMTsixplex_Nterm::::::::::::::	3	1748.85	1748.85	9071	78.18	2014_11_18_CAP_OT_198_VIG_1404_pancreas_02.15452.15455.3	Phenyx	5.64	TRUE	126.127	127.124	128.134	129.132	130.141	131.138	2186.3	2364.49	2405.45	2367.39	3220.31	2464.89
P00689	1	1	1	NWGEGWGFVPTDR	TMTsixplex_Nterm::::::::::::::	2	1748.85	1748.85	210074	71.27	2014_11_18_CAP_OT_198_VIG_1404_pancreas_02.14568.14571.2	Phenyx	9.06	TRUE	126.128	127.125	128.134	129.132		131.138	3938.01	5666.36	5920	4492.63		2221.66
P00689	1	1	1	NWGEGWGFVPTDR	TMTsixplex_Nterm::::::::::::::	2	1748.85	1748.85	20658	76.98	2014_11_18_CAP_OT_204_VIG_1404_pancreas_07.14660.14663.2	Phenyx	8.53	TRUE	126.128	127.125	128.134	129.131	130.141	131.138	3105.25	3854.37	4770.5	3333.12	2505.98	2829.61
P00689	1	1	1	NWGEGWGFVPTDR	TMTsixplex_Nterm::::::::::::::	2	1748.85	1748.85	4615464	48.23	2014_11_18_CAP_OT_197_VIG_1404_pancreas_01.9167.9170.2	Phenyx	9.43	TRUE	126.128	127.125	128.134	129.132	130.14	131.138	143396	182435	204197	166465	111405	140179
P00689	1	1	1	NWGEGWGFVPTDR	TMTsixplex_Nterm::::::::::::::	2	1748.85	1748.85	30095	74.17	2014_11_18_CAP_OT_198_VIG_1404_pancreas_02.14967.14970.2	Phenyx	9.76	TRUE	126.128	127.125	128.134	129.131		131.138	620.666	853.213	884.977	668.617		375.051
P00689	1	1	1	NWGEGWGFVPTDR	TMTsixplex_Nterm::::::::::::::	2	1748.85	1748.85	38087	71.05	2014_11_18_CAP_OT_199_VIG_1404_pancreas_03.13172.13175.2	Phenyx	8.76	TRUE	126.128	127.125	128.134	129.132		131.138	1362.48	1769.81	2083.45	1500.38		822.37
P00689	1	1	1	NWGEGWGFVPTDR	TMTsixplex_Nterm::::::::::::::	2	1748.85	1748.85	9158	76.83	2014_11_18_CAP_OT_202_VIG_1404_pancreas_06.13906.13907.2	Phenyx	7.99	TRUE	126.128	127.125	128.134	129.132		131.138	463.625	564.268	689.526	423.112		346.688
P00689	1	1	1	NWGEGWGFVPTDR	TMTsixplex_Nterm::::::::::::::	2	1748.85	1748.84	6784	72.93	2014_11_18_CAP_OT_201_VIG_1404_pancreas_05.13321.13323.2	Phenyx	8.46	TRUE	126.128	127.125	128.134	129.131		131.138	288.13	416.88	467.944	385.905		266.259
P00689	1	1	1	NWGEGWGFVPTDR	TMTsixplex_Nterm::::::::::::::	2	1748.85	1748.85	276888	64.7	2014_11_18_CAP_OT_198_VIG_1404_pancreas_02.13333.13336.2	Phenyx	8.7	TRUE	126.128	127.125	128.134	129.132	130.141	131.138	5863.77	6309.13	7774.75	6277.75	4339.39	4594.09
P00689	1	1	1	PFLFQEVLDLGGEALK	TMTsixplex_Nterm::::::::::::::::TMTsixplex_K:	2	2233.28	2233.28	1032899	65.48	2014_11_18_CAP_OT_198_VIG_1404_pancreas_02.13490.13493.2	Phenyx	7.56	TRUE	126.128	127.125	128.133	129.131	130.14	131.139	3764.03	24380.8	6828.45	23969.1	8316.98	2017.5
P00689	1	1	1	PFLFQEVLDLGGEALK	TMTsixplex_Nterm::::::::::::::::TMTsixplex_K:	2	2233.28	2233.28	2333553	65.12	2014_11_18_CAP_OT_198_VIG_1404_pancreas_02.13406.13409.2	Phenyx	6.23	TRUE	126.128	127.125	128.133	129.131	130.14	131.138	6741.07	39516	11125.9	38001.6	13241.6	4216.32
P00689	1	1	1	PFLFQEVLDLGGEALK	TMTsixplex_Nterm::::::::::::::::TMTsixplex_K:	3	2233.28	2233.28	43061	64.88	2014_11_18_CAP_OT_198_VIG_1404_pancreas_02.13365.13368.3	Phenyx	5.6	TRUE	126.128	127.125	128.133	129.132	130.141	131.138	20339.4	63784.5	26300.3	64332.8	27049.4	15680.2
P00689	1	1	1	PFLFQEVLDLGGEALK	TMTsixplex_Nterm::::::::::::::::TMTsixplex_K:	3	2233.28	2233.28	3105240	65.65	2014_11_18_CAP_OT_198_VIG_1404_pancreas_02.13525.13528.3	Phenyx	5.61	TRUE	126.128	127.125	128.134	129.132	130.141	131.138	780479	686631	1.04329e+06	805557	722028	780451
P00689	1	1	1	SGNENEFK	TMTsixplex_Nterm::::::::TMTsixplex_K:	2	1381.72	1381.73	4	27.83	2014_11_18_CAP_OT_198_VIG_1404_pancreas_02.3247.3250.2	Phenyx	5.77	TRUE	126.128	127.125	128.133	129.131	130.14	131.138	885406	2.07037e+06	1.37033e+06	1.59472e+06	956561	576440
P00689	1	1	1	SGNENEFK	TMTsixplex_Nterm::::::::TMTsixplex_K:	3	1381.72	1381.73	2	27.9	2014_11_18_CAP_OT_198_VIG_1404_pancreas_02.3268.3271.3	Phenyx	5.39	TRUE	126.127	127.124	128.133	129.131	130.14	131.138	766737	1.73884e+06	1.19705e+06	1.32362e+06	800347	454801
P00689	1	1	1	SGNENEFK	TMTsixplex_Nterm::::::::TMTsixplex_K:	2	1381.72	1381.73	1	28.6	2014_11_18_CAP_OT_198_VIG_1404_pancreas_02.3463.3466.2	Phenyx	6.35	TRUE	126.128	127.125	128.134	129.132	130.141	131.138	208952	486712	320669	338620	227231	137390
P00689	1	1	1	SGNENEFKDMVTR	TMTsixplex_Nterm::::::::TMTsixplex_K::Oxidation_M::::	4	2000	2000	1850553	26.52	2014_11_18_CAP_OT_199_VIG_1404_pancreas_03.2870.2873.4	Phenyx	5.35	TRUE	126.128	127.125	128.134	129.132	130.141	131.138	409862	508802	692594	370489	254289	208682
P00689	1	1	1	SGNENEFKDMVTR	TMTsixplex_Nterm::::::::TMTsixplex_K::::::	2	1984.01	1984.01	2	36.1	2014_11_18_CAP_OT_199_VIG_1404_pancreas_03.5458.5461.2	Phenyx	6.82	TRUE	126.127	127.125	128.134	129.132	130.14	131.138	732080	840058	1.36338e+06	457242	286545	250658
P00689	1	1	1	SGNENEFKDMVTR	TMTsixplex_Nterm::::::::TMTsixplex_K::::::	3	1984.01	1984.01	6490089	37.13	2014_11_18_CAP_OT_199_VIG_1404_pancreas_03.5740.5743.3	Phenyx	5.61	TRUE	126.127	127.125	128.134	129.131	130.14	131.138	789708	785399	1.27249e+06	858907	702891	793021
P00689	1	1	1	SGNENEFKDMVTR	TMTsixplex_Nterm::::::::TMTsixplex_K::::::	3	1984.01	1984.01	1	35.05	2014_11_18_CAP_OT_199_VIG_1404_pancreas_03.5164.5167.3	Phenyx	5.47	TRUE	126.128	127.125	128.134	129.132	130.14	131.138	965263	1.22672e+06	1.71456e+06	771225	556484	526048
P00689	1	1	1	SGNENEFKDMVTR	TMTsixplex_Nterm::::::::TMTsixplex_K::::::	3	1984.01	1984.01	5	35.75	2014_11_18_CAP_OT_199_VIG_1404_pancreas_03.5360.5363.3	Phenyx	5.98	TRUE	126.128	127.125	128.134	129.132	130.141	131.138	7.0743e+07	7.93892e+07	1.24762e+08	5.69696e+07	5.60589e+07	5.33599e+07
P00689	1	1	1	SGNENEFKDMVTR	TMTsixplex_Nterm::::::::TMTsixplex_K::::::	2	1984.01	1984.01	7488759	36.32	2014_11_18_CAP_OT_199_VIG_1404_pancreas_03.5514.5517.2	Phenyx	6.96	TRUE	126.127	127.125	128.134	129.132	130.141	131.138	228841	279471	428969	161624	94976.2	77893.1
P00689	1	1	1	SGNENEFKDMVTR	TMTsixplex_Nterm::::::::TMTsixplex_K::::::	3	1984.01	1984.01	1	30.57	2014_11_18_CAP_OT_198_VIG_1404_pancreas_02.4016.4019.3	Phenyx	6.03	TRUE	126.128	127.125	128.134	129.132	130.14	131.138	1.9126e+06	2.26184e+06	2.85957e+06	1.79201e+06	1.13991e+06	1.11252e+06
P00689	1	1	1	SGNENEFKDMVTR	TMTsixplex_Nterm::::::::TMTsixplex_K::::::	2	1984.01	1984.01	3032820	36.43	2014_11_18_CAP_OT_199_VIG_1404_pancreas_03.5550.5553.2	Phenyx	6.98	TRUE	126.127	127.125	128.134	129.132	130.14	131.138	62776.7	76371.9	122053	47121.8	28711	25866.9
P00689	1	1	1	TALVHLFEWR	TMTsixplex_Nterm:::::::::::	3	1499.84	1499.85	2142241	50.1	2014_11_18_CAP_OT_209_VIG_1404_pancreas_12.9188.9191.3	Phenyx	5.87	TRUE	126.128	127.125	128.134	129.132	130.141	131.138	86792.8	134013	143466	52148.8	47727.6	37740.9
P00689	1	1	1	TALVHLFEWR	TMTsixplex_Nterm:::::::::::	2	1499.84	1499.85	5	49.52	2014_11_18_CAP_OT_206_VIG_1404_pancreas_09.9444.9447.2	Phenyx	6.95	TRUE	126.128	127.125	128.134	129.132	130.141	131.138	727773	1.20249e+06	1.21717e+06	358040	389698	264333
P00689	1	1	1	TALVHLFEWR	TMTsixplex_Nterm:::::::::::	3	1499.84	1499.85	8039162	48.73	2014_11_18_CAP_OT_206_VIG_1404_pancreas_09.9240.9243.3	Phenyx	5.76	TRUE	126.128	127.125	128.134	129.133	130.141	131.138	453370	723786	761646	217098	242027	156148
P00689	1	1	1	TALVHLFEWR	TMTsixplex_Nterm:::::::::::	3	1499.84	1499.85	2	49.5	2014_11_18_CAP_OT_206_VIG_1404_pancreas_09.9443.9446.3	Phenyx	5.44	TRUE	126.128	127.125	128.134	129.132	130.141	131.138	8.46294e+06	1.66956e+07	1.67935e+07	4.92165e+06	5.65675e+06	3.1122e+06
P00689	1	1	1	TALVHLFEWR	TMTsixplex_Nterm:::::::::::	2	1499.84	1499.85	4695	72	2014_11_18_CAP_OT_206_VIG_1404_pancreas_09.13294.13297.2	Phenyx	5.61	TRUE	126.127	127.125	128.134	129.132	130.14	131.138	373.182	308.597	380.695	259.145	221.323	208.326
P00689	1	1	1	TALVHLFEWR	TMTsixplex_Nterm:::::::::::	3	1499.84	1499.84	555738	50.6	2014_11_18_CAP_OT_207_VIG_1404_pancreas_10.7671.7674.3	Phenyx	5.71	TRUE	126.128	127.125	128.134	129.132	130.141	131.138	32730.1	60904.6	58711.1	19130.2	17319.4	14015.5
P00689	1	1	1	TALVHLFEWR	TMTsixplex_Nterm:::::::::::	2	1499.84	1499.85	2	48.75	2014_11_18_CAP_OT_206_VIG_1404_pancreas_09.9248.9251.2	Phenyx	6.41	TRUE	126.128	127.125	128.134	129.132	130.141	131.138	386906	644934	662335	209198	221056	168907
P00689	1	1	1	TKVADYMNNLLDLGVAGFR	TMTsixplex_Nterm::TMTsixplex_K::::::::::::::::::	3	2554.4	2554.4	2582475	58.33	2014_11_18_CAP_OT_204_VIG_1404_pancreas_07.11572.11575.3	Phenyx	6.54	TRUE	126.128	127.125	128.134	129.133	130.141	131.138	94966.1	83160.9	230097	29249.7	18109.5	25450.5
P00689	1	1	1	TKVADYMNNLLDLGVAGFR	TMTsixplex_Nterm::TMTsixplex_K::::::::::::::::::	3	2554.4	2554.4	130669	59.25	2014_11_18_CAP_OT_205_VIG_1404_pancreas_08.10304.10307.3	Phenyx	7.53	TRUE	126.128	127.125	128.134	129.133	130.14	131.138	31435	25817.7	71751.3	11591	6743.12	8088.3
P00689	1	1	1	TKVADYMNNLLDLGVAGFR	TMTsixplex_Nterm::TMTsixplex_K::::::::::::::::::	3	2554.4	2554.39	52821	59.03	2014_11_18_CAP_OT_207_VIG_1404_pancreas_10.8875.8878.3	Phenyx	6.78	TRUE	126.128	127.125	128.134	129.133	130.141	131.138	4460.21	3398.06	8671.83	1908.5	1536.79	1663.69
P00689	1	1	1	TKVADYMNNLLDLGVAGFR	TMTsixplex_Nterm::TMTsixplex_K::::::::::::::::::	3	2554.4	2554.4	1001094	59.2	2014_11_18_CAP_OT_202_VIG_1404_pancreas_06.11401.11404.3	Phenyx	7.63	TRUE	126.128	127.125	128.134	129.133	130.141	131.138	52330.9	46452.4	132948	12200.6	9519.71	9763.63
P00689	1	1	1	TKVADYMNNLLDLGVAGFR	TMTsixplex_Nterm::TMTsixplex_K::::::::::::::::::	3	2554.4	2554.4	543641	58.62	2014_11_18_CAP_OT_202_VIG_1404_pancreas_06.11276.11279.3	Phenyx	6.55	TRUE	126.128	127.125	128.134	129.134	130.141	131.138	30820	24915.3	77202.9	8011.54	5290.41	5865.43
P00689	1	1	1	TKVADYMNNLLDLGVAGFR	TMTsixplex_Nterm::TMTsixplex_K::::::::::::::::::	3	2554.4	2554.4	135912	58.95	2014_11_18_CAP_OT_208_VIG_1404_pancreas_11.11358.11361.3	Phenyx	7.23	TRUE	126.128	127.125	128.134	129.133	130.14	131.138	18254	12124.4	32904	5638.94	4460.31	4773.5
P00689	1	1	1	TKVADYMNNLLDLGVAGFR	TMTsixplex_Nterm::TMTsixplex_K::::::::::::::::::	3	2554.4	2554.4	747994	59.1	2014_11_18_CAP_OT_202_VIG_1404_pancreas_06.11380.11383.3	Phenyx	7.9	TRUE	126.128	127.125	128.134	129.134	130.14	131.138	36627.8	32241.2	93948	9996.12	6455.03	6874.8
P00689	1	1	1	TKVADYMNNLLDLGVAGFR	TMTsixplex_Nterm::TMTsixplex_K::::::::::::::::::	3	2554.4	2554.4	120949	58.98	2014_11_18_CAP_OT_206_VIG_1404_pancreas_09.11389.11392.3	Phenyx	5.56	TRUE	126.128	127.125	128.134	129.132	130.141	131.138	10751.2	7809.65	18741	7053.29	4359.5	6027.24
P00689	1	1	1	VADYMNNLLDLGVAGFR	TMTsixplex_Nterm::::::::::::::::::	3	2096.09	2096.1	6364523	61.12	2014_11_18_CAP_OT_197_VIG_1404_pancreas_01.12737.12740.3	Phenyx	6.76	TRUE	126.127	127.124	128.134	129.132	130.141	131.138	274112	585387	425172	283791	279516	233785
P00689	1	1	1	VADYMNNLLDLGVAGFR	TMTsixplex_Nterm::::::::::::::::::	2	2096.09	2096.1	5387731	61.15	2014_11_18_CAP_OT_197_VIG_1404_pancreas_01.12744.12747.2	Phenyx	8.43	TRUE	126.127	127.124	128.133	129.131	130.141	131.138	101109	281648	182163	155253	110550	72130.1
P00689	1	1	1	VADYMNNLLDLGVAGFR	TMTsixplex_Nterm::::::::::::::::::	2	2096.09	2096.1	1	60.35	2014_11_18_CAP_OT_197_VIG_1404_pancreas_01.12526.12529.2	Phenyx	9.57	TRUE	126.127	127.124	128.133	129.131	130.14	131.138	364651	1.02665e+06	658463	510113	403825	224689
P00689	1	1	1	VADYMNNLLDLGVAGFR	TMTsixplex_Nterm::::::::::::::::::	3	2096.09	2096.1	1	60.35	2014_11_18_CAP_OT_197_VIG_1404_pancreas_01.12525.12528.3	Phenyx	7.49	TRUE	126.127	127.124	128.134	129.131	130.14	131.138	754931	1.87403e+06	1.15212e+06	1.00937e+06	748296	391930
P00689	1	1	1	VADYMNNLLDLGVAGFR	TMTsixplex_Nterm:::::Oxidation_M:::::::::::::	3	2112.09	2112.09	1	50.73	2014_11_18_CAP_OT_197_VIG_1404_pancreas_01.9858.9861.3	Phenyx	8.49	TRUE	126.128	127.124	128.134	129.131	130.141	131.137	1.1775e+06	2.98569e+06	2.06151e+06	1.74723e+06	969377	789570
P00689	1	1	1	VADYMNNLLDLGVAGFR	TMTsixplex_Nterm::::::::::::::::::	3	2096.09	2096.09	17111	62.17	2014_11_18_CAP_OT_207_VIG_1404_pancreas_10.9293.9296.3	Phenyx	5.65	TRUE	126.128	127.125	128.134	129.132	130.141	131.138	3422.92	3675.78	3837.43	3487.76	3483.61	2790.22
P00689	1	1	1	VADYMNNLLDLGVAGFR	TMTsixplex_Nterm:::::Oxidation_M:::::::::::::	2	2112.09	2112.09	7429882	50.7	2014_11_18_CAP_OT_197_VIG_1404_pancreas_01.9852.9855.2	Phenyx	8.61	TRUE	126.127	127.124	128.133	129.131	130.14	131.138	1.12793e+06	2.71273e+06	1.81052e+06	1.29347e+06	1.02433e+06	581905
P00689	1	1	1	VADYMNNLLDLGVAGFR	TMTsixplex_Nterm::::::::::::::::::	2	2096.09	2096.09	2654506	61.2	2014_11_18_CAP_OT_198_VIG_1404_pancreas_02.12481.12484.2	Phenyx	8.37	TRUE	126.127	127.124	128.133	129.131	130.14	131.138	50900.7	123186	82893.9	64833.5	47290.1	28733.8
P00689	1	1	1	VADYMNNLLDLGVAGFR	TMTsixplex_Nterm::::::::::::::::::	3	2096.09	2096.1	5904354	61.18	2014_11_18_CAP_OT_198_VIG_1404_pancreas_02.12479.12482.3	Phenyx	6.21	TRUE	126.127	127.125	128.133	129.131	130.141	131.138	205713	517381	339883	260875	196570	129807
P00689	1	1	1	VADYMNNLLDLGVAGFRLDAAK	TMTsixplex_Nterm::::::::::::::::::::::TMTsixplex_K:	3	2823.54	2823.53	1258091	63.65	2014_11_18_CAP_OT_198_VIG_1404_pancreas_02.13125.13128.3	Phenyx	7.07	TRUE	126.127	127.125	128.134	129.132	130.14	131.138	67071.5	57514	142857	33423	25521.8	28820.2
P00689	1	1	1	VNVGSDGK	TMTsixplex_Nterm::::::::TMTsixplex_K:	2	1232.71	1232.71	1	28.55	2014_11_18_CAP_OT_202_VIG_1404_pancreas_06.3268.3271.2	Phenyx	5.48	TRUE	126.128	127.125	128.134	129.131	130.14	131.138	26687.7	79526.9	185026	969028	134157	435669
P00689	1	1	1	VNVGSDGK	TMTsixplex_Nterm::::::::TMTsixplex_K:	2	1232.71	1232.71	1	27.5	2014_11_18_CAP_OT_202_VIG_1404_pancreas_06.2986.2989.2	Phenyx	5.55	TRUE	126.128	127.125	128.134	129.132	130.141	131.138	1.11376e+06	1.62386e+06	1.77244e+06	1.18865e+06	709315	490059
P00689	1	1	1	VNVGSDGK	TMTsixplex_Nterm::::::::TMTsixplex_K:	2	1232.71	1232.71	3	27.72	2014_11_18_CAP_OT_204_VIG_1404_pancreas_07.3179.3182.2	Phenyx	5.34	TRUE	126.128	127.125	128.134	129.132	130.141	131.138	1.42499e+06	2.38659e+06	2.62544e+06	1.78778e+06	932580	691064
P00689	1	1	1	VNVGSDGK	TMTsixplex_Nterm::::::::TMTsixplex_K:	2	1232.71	1232.71	1	28.65	2014_11_18_CAP_OT_205_VIG_1404_pancreas_08.3408.3411.2	Phenyx	6.08	TRUE	126.128	127.125	128.134	129.131	130.14	131.138	520287	860238	881043	587859	291557	224742
P00689	1	1	1	VNVGSDGK	TMTsixplex_Nterm::::::::TMTsixplex_K:	3	1232.71	1232.71	4233881	27.55	2014_11_18_CAP_OT_202_VIG_1404_pancreas_06.3002.3005.3	Phenyx	5.67	TRUE	126.128	127.125	128.134	129.132	130.141	131.138	217926	348422	386065	245968	138662	87594.7
P00689	1	1	1	WFSQGSRPFLFQEVLDLGGEALK	TMTsixplex_Nterm:::::::::::::::::::::::TMTsixplex_K:	3	3081.67	3081.67	1	63.25	2014_11_18_CAP_OT_199_VIG_1404_pancreas_03.12071.12074.3	Phenyx	6.13	TRUE	126.128	127.125	128.133		130.141		28111.9	332356	93103.9		32919.5
P00689	1	1	1	WFSQGSRPFLFQEVLDLGGEALK	TMTsixplex_Nterm:::::::::::::::::::::::TMTsixplex_K:	3	3081.67	3081.67	594386	63.38	2014_11_18_CAP_OT_199_VIG_1404_pancreas_03.12092.12095.3	Phenyx	8.36	TRUE	126.128	127.125	128.133	129.134	130.141	131.139	14637.7	150374	39869.9	2445.15	14958.4	1911.54
P00689	1	1	1	WFSQGSRPFLFQEVLDLGGEALK	TMTsixplex_Nterm:::::::::::::::::::::::TMTsixplex_K:	3	3081.67	3081.67	80255	63.67	2014_11_18_CAP_OT_199_VIG_1404_pancreas_03.12135.12138.3	Phenyx	8.3	TRUE	126.128	127.125	128.133	129.133	130.141	131.138	8223.48	50736.4	16725.1	2911.48	8366.81	4380.66
P00689	1	1	1	YQPLSYK	TMTsixplex_Nterm:::::::TMTsixplex_K:	2	1355.78	1355.78	23017	65.18	2014_11_18_CAP_OT_209_VIG_1404_pancreas_12.12038.12041.2	Phenyx	5.61	TRUE	126.127	127.125	128.134	129.132	130.141	131.138	1968.26	2747	3048.6	1760.27	1548.38	1303.14
P00689	1	1	1	YQPLSYK	TMTsixplex_Nterm:::::::TMTsixplex_K:	2	1355.78	1355.78	17582	84.33	2014_11_18_CAP_OT_209_VIG_1404_pancreas_12.14218.14221.2	Phenyx	5.36	TRUE		127.124		129.127				265.051		439.306
P00689	1	1	1	YQPLSYK	TMTsixplex_Nterm:::::::TMTsixplex_K:	2	1355.78	1355.79	34361	76.8	2014_11_18_CAP_OT_209_VIG_1404_pancreas_12.13432.13435.2	Phenyx	5.37	TRUE	126.128	127.125	128.134	129.132	130.14	131.138	964.003	1726.52	1939.86	1063.03	660.113	416.288
P00689	1	1	1	YQPLSYK	TMTsixplex_Nterm:::::::TMTsixplex_K:	2	1355.78	1355.79	14656	75.93	2014_11_18_CAP_OT_209_VIG_1404_pancreas_12.13357.13358.2	Phenyx	5.6	TRUE	126.127	127.124	128.134	129.132	130.141	131.138	664.32	1170.37	1248.92	642.947	451.501	332.416
P00689	1	1	1	YQPLSYK	TMTsixplex_Nterm:::::::TMTsixplex_K:	2	1355.78	1355.79	1	32.98	2014_11_18_CAP_OT_209_VIG_1404_pancreas_12.4547.4550.2	Phenyx	5.7	TRUE	126.128	127.125	128.134	129.132	130.141	131.138	637241	968248	1.02254e+06	543246	423211	297842
P00689	1	1	1	YQPLSYK	TMTsixplex_Nterm:::::::TMTsixplex_K:	2	1355.78	1355.79	5	34.52	2014_11_18_CAP_OT_209_VIG_1404_pancreas_12.4973.4976.2	Phenyx	5.57	TRUE	126.128	127.125	128.134	129.132	130.141	131.138	1.89926e+06	2.99746e+06	3.38106e+06	1.81062e+06	1.15592e+06	848100
P00689	1	1	1	YQPLSYK	TMTsixplex_Nterm:::::::TMTsixplex_K:	2	1355.78	1355.79	24823	63.3	2014_11_18_CAP_OT_209_VIG_1404_pancreas_12.11785.11788.2	Phenyx	5.44	TRUE	126.128	127.125	128.134	129.132	130.141	131.138	2081.57	2959.35	3471.37	1933.74	1498.83	1371.98
P00689	1	1	1	YQPLSYK	TMTsixplex_Nterm:::::::TMTsixplex_K:	2	1355.78	1355.79	41279	64.37	2014_11_18_CAP_OT_209_VIG_1404_pancreas_12.11932.11935.2	Phenyx	5.83	TRUE	126.128	127.125	128.134	129.132	130.141	131.138	1946.45	2590.92	3089.66	1742.4	1302.05	972.332
P00731	1	1	1	AGLPLDVR	TMTsixplex_Nterm:::::::::	2	1068.65	1068.65	1	36.78	2014_11_18_CAP_OT_205_VIG_1404_pancreas_08.5424.5427.2	Phenyx	5.36	TRUE	126.128	127.125	128.134	129.132	130.14	131.138	2.8749e+06	2.85929e+06	3.93596e+06	2.39954e+06	1.44825e+06	1.54203e+06
P00731	1	1	1	ELEDLEHLQLDFWR	TMTsixplex_Nterm:::::::::::::::	3	2071.06	2071.06	1	54.72	2014_11_18_CAP_OT_197_VIG_1404_pancreas_01.10964.10967.3	Phenyx	7.59	TRUE	126.127	127.125	128.134	129.132	130.14	131.138	387439	435375	529961	392126	286238	255615
P00731	1	1	1	ELEDLEHLQLDFWR	TMTsixplex_Nterm:::::::::::::::	2	2071.06	2071.06	4723761	54.8	2014_11_18_CAP_OT_197_VIG_1404_pancreas_01.10987.10990.2	Phenyx	8.18	TRUE	126.127	127.124	128.134	129.131	130.14	131.138	166748	177661	214869	160829	109380	113471
P00731	1	1	1	EWVTQASGVWFAK	TMTsixplex_Nterm:::::::::::::TMTsixplex_K:	3	1966.07	1966.07	21759	72.53	2014_11_18_CAP_OT_202_VIG_1404_pancreas_06.13457.13460.3	Phenyx	6.21	TRUE	126.127	127.125	128.134	129.132	130.141	131.138	2072.94	2176.62	3021.46	1881.39	1429.83	1650.31
P00731	1	1	1	EWVTQASGVWFAK	TMTsixplex_Nterm:::::::::::::TMTsixplex_K:	3	1966.07	1966.07	50121	70.83	2014_11_18_CAP_OT_204_VIG_1404_pancreas_07.13935.13938.3	Phenyx	5.91	TRUE	126.128	127.125	128.134	129.132	130.141	131.138	10327.1	8262.87	12923.1	9177.77	7314.41	8522
P00731	1	1	1	EWVTQASGVWFAK	TMTsixplex_Nterm:::::::::::::TMTsixplex_K:	2	1966.07	1966.07	75787	53.62	2014_11_18_CAP_OT_207_VIG_1404_pancreas_10.8118.8121.2	Phenyx	9.56	TRUE	126.128	127.125	128.134	129.132	130.141	131.138	3421.34	2687.69	4802.83	2300.71	2029.51	2090.1
P00731	1	1	1	EWVTQASGVWFAK	TMTsixplex_Nterm:::::::::::::TMTsixplex_K:	2	1966.07	1966.07	16997	71.32	2014_11_18_CAP_OT_204_VIG_1404_pancreas_07.13997.14000.2	Phenyx	8.9	TRUE	126.128	127.125	128.134	129.132	130.141	131.138	520.833	539.634	761.704	409.457	349.301	364.24
P00731	1	1	1	EWVTQASGVWFAK	TMTsixplex_Nterm:::::::::::::TMTsixplex_K:	3	1966.07	1966.07	1	51.98	2014_11_18_CAP_OT_204_VIG_1404_pancreas_07.9921.9924.3	Phenyx	7.18	TRUE	126.128	127.125	128.134	129.132	130.141	131.138	2.06158e+06	1.80441e+06	2.86507e+06	1.40772e+06	1.1213e+06	1.19431e+06
P00731	1	1	1	EWVTQASGVWFAK	TMTsixplex_Nterm:::::::::::::TMTsixplex_K:	3	1966.07	1966.07	8603240	52.8	2014_11_18_CAP_OT_204_VIG_1404_pancreas_07.10145.10148.3	Phenyx	7.49	TRUE	126.128	127.125	128.134	129.132	130.141	131.138	1.06291e+06	814571	1.35863e+06	1.35428e+06	929723	881340
P00731	1	1	1	EWVTQASGVWFAK	TMTsixplex_Nterm:::::::::::::TMTsixplex_K:	3	1966.07	1966.07	82703	68.45	2014_11_18_CAP_OT_204_VIG_1404_pancreas_07.13607.13610.3	Phenyx	6.19	TRUE	126.127	127.125	128.134	129.132	130.141	131.138	14067.4	11245.1	16080.9	12366.9	9617.05	11199.9
P00731	1	1	1	EWVTQASGVWFAK	TMTsixplex_Nterm:::::::::::::TMTsixplex_K:	2	1966.07	1966.07	1	52.83	2014_11_18_CAP_OT_202_VIG_1404_pancreas_06.9902.9905.2	Phenyx	8.37	TRUE	126.127	127.125	128.134	129.132	130.14	131.138	1.48805e+06	1.41557e+06	2.14903e+06	1.11784e+06	710739	946336
P00731	1	1	1	EWVTQASGVWFAK	TMTsixplex_Nterm:::::::::::::TMTsixplex_K:	3	1966.07	1966.07	70861	69.45	2014_11_18_CAP_OT_204_VIG_1404_pancreas_07.13754.13757.3	Phenyx	6.32	TRUE	126.128	127.125	128.134	129.132	130.14	131.138	10783.7	8644.83	12606.8	8985.1	6892.1	7892.13
P00731	1	1	1	EWVTQASGVWFAK	TMTsixplex_Nterm:::::::::::::TMTsixplex_K:	2	1966.07	1966.07	1	53.12	2014_11_18_CAP_OT_202_VIG_1404_pancreas_06.9972.9975.2	Phenyx	9.78	TRUE	126.128	127.125	128.134	129.132	130.141	131.138	268057	257641	412318	204885	148378	164666
P00731	1	1	1	EWVTQASGVWFAK	TMTsixplex_Nterm:::::::::::::TMTsixplex_K:	3	1966.07	1966.07	24595	72.42	2014_11_18_CAP_OT_204_VIG_1404_pancreas_07.14138.14141.3	Phenyx	6.31	TRUE	126.127	127.125	128.134	129.131	130.14	131.138	3362.71	2887.43	4644.53	3135.38	2339.05	2935.49
P00731	1	1	1	EWVTQASGVWFAK	TMTsixplex_Nterm:::::::::::::TMTsixplex_K:	2	1966.07	1966.07	17470	70.37	2014_11_18_CAP_OT_202_VIG_1404_pancreas_06.13180.13183.2	Phenyx	8.86	TRUE	126.128	127.125	128.134	129.132	130.141	131.138	631.376	608.049	941.796	509.908	335.102	438.571
P00731	1	1	1	EWVTQASGVWFAK	TMTsixplex_Nterm:::::::::::::TMTsixplex_K:	2	1966.07	1966.07	7	52.73	2014_11_18_CAP_OT_202_VIG_1404_pancreas_06.9874.9877.2	Phenyx	9.61	TRUE	126.128	127.125	128.134	129.132	130.141	131.138	3.01086e+06	2.86542e+06	4.39322e+06	2.10948e+06	1.56634e+06	1.76626e+06
P00731	1	1	1	EWVTQASGVWFAK	TMTsixplex_Nterm:::::::::::::TMTsixplex_K:	2	1966.07	1966.07	516251	53.32	2014_11_18_CAP_OT_205_VIG_1404_pancreas_08.9330.9333.2	Phenyx	9.43	TRUE	126.128	127.125	128.134	129.132	130.141	131.138	37467.5	37671.5	58295.8	30521.9	18753.2	22651.7
P00731	1	1	1	EWVTQASGVWFAK	TMTsixplex_Nterm:::::::::::::TMTsixplex_K:	2	1966.07	1966.07	4012122	52.78	2014_11_18_CAP_OT_204_VIG_1404_pancreas_07.10137.10140.2	Phenyx	10.14	TRUE	126.128	127.125	128.134	129.132	130.141	131.138	191874	178818	275872	143213	98919.1	119979
P00731	1	1	1	EWVTQASGVWFAK	TMTsixplex_Nterm:::::::::::::TMTsixplex_K:	2	1966.07	1966.07	9250574	52.7	2014_11_18_CAP_OT_204_VIG_1404_pancreas_07.10116.10119.2	Phenyx	9.44	TRUE	126.128	127.125	128.134	129.132	130.141	131.138	375373	347078	538287	266431	197548	226249
P00731	1	1	1	EWVTQASGVWFAK	TMTsixplex_Nterm:::::::::::::TMTsixplex_K:	3	1966.07	1966.07	3394654	53.07	2014_11_18_CAP_OT_204_VIG_1404_pancreas_07.10216.10219.3	Phenyx	6.63	TRUE	126.127	127.125	128.134	129.132	130.14	131.138	218152	209432	307131	219233	192657	206943
P00731	1	1	1	EWVTQASGVWFAK	TMTsixplex_Nterm:::::::::::::TMTsixplex_K:	3	1966.07	1966.07	354920	53.53	2014_11_18_CAP_OT_208_VIG_1404_pancreas_11.10307.10310.3	Phenyx	6.18	TRUE	126.128	127.125	128.134	129.132	130.141	131.138	156284	89350.9	211896	75469.9	61079	73010.8
P00731	1	1	1	EWVTQASGVWFAK	TMTsixplex_Nterm:::::::::::::TMTsixplex_K:	3	1966.07	1966.07	7229	73.3	2014_11_18_CAP_OT_202_VIG_1404_pancreas_06.13549.13550.3	Phenyx	6.64	TRUE	126.127	127.125	128.134	129.132	130.141	131.138	1998.74	1771.7	2621.41	1994.62	1502.67	1592.78
P00731	1	1	1	EWVTQASGVWFAK	TMTsixplex_Nterm:::::::::::::TMTsixplex_K:	3	1966.07	1966.07	78075	68.13	2014_11_18_CAP_OT_202_VIG_1404_pancreas_06.12879.12882.3	Phenyx	7.44	TRUE	126.128	127.125	128.134	129.132	130.141	131.138	13097.3	11515.8	16037.6	10060.8	8326.07	9122.04
P00731	1	1	1	EWVTQASGVWFAK	TMTsixplex_Nterm:::::::::::::TMTsixplex_K:	3	1966.07	1966.07	31117	71.6	2014_11_18_CAP_OT_204_VIG_1404_pancreas_07.14033.14036.3	Phenyx	5.56	TRUE	126.127	127.125	128.134	129.132	130.14	131.138	4761.25	4126.36	6328.11	4119.03	3227.52	3848.55
P00731	1	1	1	EWVTQASGVWFAK	TMTsixplex_Nterm:::::::::::::TMTsixplex_K:	2	1966.07	1966.07	1	52.68	2014_11_18_CAP_OT_202_VIG_1404_pancreas_06.9860.9863.2	Phenyx	9.06	TRUE	126.128	127.125	128.134	129.132	130.141	131.138	2.30357e+06	2.12412e+06	3.17602e+06	1.61425e+06	1.22623e+06	1.16523e+06
P00731	1	1	1	EWVTQASGVWFAK	TMTsixplex_Nterm:::::::::::::TMTsixplex_K:	3	1966.07	1966.07	27231	77.2	2014_11_18_CAP_OT_204_VIG_1404_pancreas_07.14688.14691.3	Phenyx	5.79	TRUE	126.127	127.125	128.134	129.132	130.141	131.138	3255.32	2896.47	3793.95	2941.22	2740.77	2724.62
P00731	1	1	1	EWVTQASGVWFAK	TMTsixplex_Nterm:::::::::::::TMTsixplex_K:	3	1966.07	1966.07	563882	53.9	2014_11_18_CAP_OT_202_VIG_1404_pancreas_06.10161.10164.3	Phenyx	6.58	TRUE	126.128	127.125	128.134	129.132	130.141	131.138	58035.5	67099.1	74582.7	56834.5	45597.3	40398.9
P00731	1	1	1	EWVTQASGVWFAK	TMTsixplex_Nterm:::::::::::::TMTsixplex_K:	2	1966.07	1966.07	3	52.42	2014_11_18_CAP_OT_204_VIG_1404_pancreas_07.10039.10042.2	Phenyx	10.04	TRUE	126.128	127.125	128.134	129.132	130.141	131.138	2.90682e+06	2.70353e+06	4.05084e+06	2.11997e+06	1.51925e+06	1.61326e+06
P00731	1	1	1	EWVTQASGVWFAK	TMTsixplex_Nterm:::::::::::::TMTsixplex_K:	3	1966.07	1966.07	60759	70.15	2014_11_18_CAP_OT_202_VIG_1404_pancreas_06.13151.13154.3	Phenyx	6.62	TRUE	126.127	127.125	128.134	129.132	130.141	131.138	11679.3	9026.52	13822.6	9320.63	7670.04	8184.53
P00731	1	1	1	EWVTQASGVWFAK	TMTsixplex_Nterm:::::::::::::TMTsixplex_K:	2	1966.07	1966.07	2905	73.5	2014_11_18_CAP_OT_202_VIG_1404_pancreas_06.13572.13574.2	Phenyx	6.79	TRUE	126.127	127.125	128.134	129.132	130.141	131.138	133.881	154.194	204.793	95.2684	80.9699	93.2817
P00731	1	1	1	EWVTQASGVWFAK	TMTsixplex_Nterm:::::::::::::TMTsixplex_K:	3	1966.07	1966.07	607292	52.43	2014_11_18_CAP_OT_201_VIG_1404_pancreas_05.9776.9779.3	Phenyx	7.65	TRUE	126.128	127.125	128.134	129.132	130.141	131.138	194472	170370	247308	136490	108508	124568
P00731	1	1	1	EWVTQASGVWFAK	TMTsixplex_Nterm:::::::::::::TMTsixplex_K:	2	1966.07	1966.08	34545	69.77	2014_11_18_CAP_OT_204_VIG_1404_pancreas_07.13795.13798.2	Phenyx	9.33	TRUE	126.127	127.125	128.134	129.131	130.141	131.138	982.524	917.922	1350.4	714.898	613.996	602.984
P00731	1	1	1	EWVTQASGVWFAK	TMTsixplex_Nterm:::::::::::::TMTsixplex_K:	2	1966.07	1966.07	4605839	53.27	2014_11_18_CAP_OT_202_VIG_1404_pancreas_06.10007.10010.2	Phenyx	10	TRUE	126.128	127.125	128.134	129.132	130.141	131.138	125838	112149	173348	94677.9	66170.1	74981.9
P00731	1	1	1	EWVTQASGVWFAK	TMTsixplex_Nterm:::::::::::::TMTsixplex_K:	3	1966.07	1966.07	69534	68.23	2014_11_18_CAP_OT_204_VIG_1404_pancreas_07.13572.13575.3	Phenyx	6.72	TRUE	126.128	127.125	128.134	129.132	130.14	131.138	11431.1	9491.8	13898.8	10330.2	7939.34	9829.3
P00731	1	1	1	EWVTQASGVWFAK	TMTsixplex_Nterm:::::::::::::TMTsixplex_K:	3	1966.07	1966.07	12077	77.92	2014_11_18_CAP_OT_202_VIG_1404_pancreas_06.14039.14041.3	Phenyx	5.72	TRUE	126.128	127.125	128.134	129.132	130.141	131.138	2833.02	2339.31	3051.58	2294.39	2036.33	2233.91
P00731	1	1	1	EWVTQASGVWFAK	TMTsixplex_Nterm:::::::::::::TMTsixplex_K:	2	1966.07	1966.07	2123277	53.33	2014_11_18_CAP_OT_202_VIG_1404_pancreas_06.10022.10025.2	Phenyx	9.81	TRUE	126.128	127.125	128.134	129.132	130.141	131.138	67429.2	62878.7	99751	52056.5	38158.4	42672.8
P00731	1	1	1	EWVTQASGVWFAK	TMTsixplex_Nterm:::::::::::::TMTsixplex_K:	3	1966.07	1966.07	1077785	53.65	2014_11_18_CAP_OT_202_VIG_1404_pancreas_06.10105.10108.3	Phenyx	6.56	TRUE	126.128	127.125	128.134	129.132	130.141	131.138	121137	105545	170098	119995	78649.8	91680.7
P00731	1	1	1	EWVTQASGVWFAK	TMTsixplex_Nterm:::::::::::::TMTsixplex_K:	2	1966.07	1966.07	1604333	53.55	2014_11_18_CAP_OT_205_VIG_1404_pancreas_08.9372.9375.2	Phenyx	9.07	TRUE	126.128	127.125	128.134	129.132	130.141	131.138	35149.5	34158.6	52288.5	26187.2	19307.2	21079.8
P00731	1	1	1	EWVTQASGVWFAK	TMTsixplex_Nterm:::::::::::::TMTsixplex_K:	2	1966.07	1966.07	3	52.92	2014_11_18_CAP_OT_202_VIG_1404_pancreas_06.9923.9926.2	Phenyx	9.68	TRUE	126.128	127.125	128.134	129.132	130.14	131.138	583532	576587	882053	440625	325390	366290
P00731	1	1	1	EWVTQASGVWFAK	TMTsixplex_Nterm:::::::::::::TMTsixplex_K:	2	1966.07	1966.08	22898	69.62	2014_11_18_CAP_OT_202_VIG_1404_pancreas_06.13083.13086.2	Phenyx	9.04	TRUE	126.128	127.125	128.134	129.132	130.141	131.138	1190.11	902.756	1463.03	778.236	674.936	657.374
P00731	1	1	1	EWVTQASGVWFAK	TMTsixplex_Nterm:::::::::::::TMTsixplex_K:	2	1966.07	1966.07	488142	53.55	2014_11_18_CAP_OT_202_VIG_1404_pancreas_06.10078.10081.2	Phenyx	9.83	TRUE	126.128	127.125	128.134	129.132	130.141	131.138	36471.6	34641.2	53611.8	33875.6	22280.2	28570
P00731	1	1	1	EWVTQASGVWFAK	TMTsixplex_Nterm:::::::::::::TMTsixplex_K:	2	1966.07	1966.07	163699	53.78	2014_11_18_CAP_OT_205_VIG_1404_pancreas_08.9415.9418.2	Phenyx	9.71	TRUE	126.128	127.125	128.134	129.132	130.141	131.138	9790.51	9151.14	13965	7362.72	5089.76	6091.97
P00731	1	1	1	EWVTQASGVWFAK	TMTsixplex_Nterm:::::::::::::TMTsixplex_K:	2	1966.07	1966.07	10336	72.97	2014_11_18_CAP_OT_204_VIG_1404_pancreas_07.14207.14210.2	Phenyx	8.52	TRUE	126.127	127.124	128.134	129.132	130.141	131.138	337.289	373.693	632.194	314.144	266.564	241.532
P00731	1	1	1	EWVTQASGVWFAK	TMTsixplex_Nterm:::::::::::::TMTsixplex_K:	2	1966.07	1966.07	10570	71.93	2014_11_18_CAP_OT_202_VIG_1404_pancreas_06.13381.13384.2	Phenyx	9.37	TRUE	126.127	127.125	128.134	129.132	130.141	131.138	505.821	506.63	661.665	384.425	334.591	372.52
P00731	1	1	1	EWVTQASGVWFAK	TMTsixplex_Nterm:::::::::::::TMTsixplex_K:	3	1966.07	1966.07	5509376	53.33	2014_11_18_CAP_OT_202_VIG_1404_pancreas_06.10021.10024.3	Phenyx	7.66	TRUE	126.128	127.125	128.134	129.132	130.141	131.138	1.02903e+06	977215	1.46312e+06	885160	554631	639526
P00731	1	1	1	EWVTQASGVWFAK	TMTsixplex_Nterm:::::::::::::TMTsixplex_K:	3	1966.07	1966.07	581521	53.28	2014_11_18_CAP_OT_205_VIG_1404_pancreas_08.9323.9326.3	Phenyx	8.18	TRUE	126.128	127.125	128.134	129.132	130.141	131.138	236412	209658	322296	182392	127515	145149
P00731	1	1	1	EWVTQASGVWFAK	TMTsixplex_Nterm:::::::::::::TMTsixplex_K:	2	1966.07	1966.07	1	52.7	2014_11_18_CAP_OT_201_VIG_1404_pancreas_05.9839.9842.2	Phenyx	8.7	TRUE	126.127	127.125	128.134	129.132	130.14	131.138	181838	165048	258816	132413	102833	104558
P00731	1	1	1	EWVTQASGVWFAK	TMTsixplex_Nterm:::::::::::::TMTsixplex_K:	3	1966.07	1966.07	11610	70.25	2014_11_18_CAP_OT_204_VIG_1404_pancreas_07.13858.13861.3	Phenyx	6.58	TRUE	126.127	127.125	128.134	129.132	130.14	131.138	8840.63	6707.81	10289.5	8365.99	7501.88	8951.31
P00731	1	1	1	EWVTQASGVWFAK	TMTsixplex_Nterm:::::::::::::TMTsixplex_K:	2	1966.07	1966.07	4	52.37	2014_11_18_CAP_OT_204_VIG_1404_pancreas_07.10025.10028.2	Phenyx	9.74	TRUE	126.128	127.125	128.134	129.132	130.141	131.138	1.55882e+06	1.44023e+06	2.23082e+06	1.08522e+06	794120	878303
P00731	1	1	1	EWVTQASGVWFAK	TMTsixplex_Nterm:::::::::::::TMTsixplex_K:	2	1966.07	1966.07	6683143	52.78	2014_11_18_CAP_OT_201_VIG_1404_pancreas_05.9860.9863.2	Phenyx	9.29	TRUE	126.128	127.125	128.134	129.132	130.141	131.138	209237	199713	296177	152643	108212	123368
P00731	1	1	1	EWVTQASGVWFAK	TMTsixplex_Nterm:::::::::::::TMTsixplex_K:	2	1966.07	1966.07	10171	72.7	2014_11_18_CAP_OT_202_VIG_1404_pancreas_06.13480.13483.2	Phenyx	8.18	TRUE	126.127	127.124	128.134	129.132	130.141	131.138	380.769	335.281	549.672	211.639	178.2	233.366
P00731	1	1	1	EWVTQASGVWFAK	TMTsixplex_Nterm:::::::::::::TMTsixplex_K:	2	1966.07	1966.07	13884	72.08	2014_11_18_CAP_OT_204_VIG_1404_pancreas_07.14095.14098.2	Phenyx	9.63	TRUE	126.127	127.125	128.134	129.131	130.14	131.138	603.234	553.564	823.614	389.509	337.333	377.546
P00731	1	1	1	EWVTQASGVWFAK	TMTsixplex_Nterm:::::::::::::TMTsixplex_K:	2	1966.07	1966.07	1397725	52.47	2014_11_18_CAP_OT_201_VIG_1404_pancreas_05.9783.9786.2	Phenyx	9.95	TRUE	126.128	127.125	128.134	129.132	130.141	131.138	82063.4	72832.1	115042	56443.9	43954.8	46913.5
P00731	1	1	1	EWVTQASGVWFAK	TMTsixplex_Nterm:::::::::::::TMTsixplex_K:	2	1966.07	1966.07	110713	53.53	2014_11_18_CAP_OT_208_VIG_1404_pancreas_11.10309.10312.2	Phenyx	9.87	TRUE	126.128	127.125	128.134	129.132	130.141	131.138	17428.1	8963.46	23100.1	9707.24	6604.26	8810.21
P00731	1	1	1	EWVTQASGVWFAK	TMTsixplex_Nterm:::::::::::::TMTsixplex_K:	2	1966.07	1966.07	2	52.6	2014_11_18_CAP_OT_204_VIG_1404_pancreas_07.10088.10091.2	Phenyx	9.39	TRUE	126.128	127.125	128.134	129.132	130.141	131.138	430778	374645	589322	307594	221911	238738
P00731	1	1	1	EWVTQASGVWFAK	TMTsixplex_Nterm:::::::::::::TMTsixplex_K:	2	1966.07	1966.07	1690932	52.92	2014_11_18_CAP_OT_201_VIG_1404_pancreas_05.9896.9899.2	Phenyx	9.25	TRUE	126.128	127.125	128.134	129.132	130.141	131.138	24956.6	24932.1	35665.9	19254.2	15001.6	15970.2
P00731	1	1	1	EWVTQASGVWFAK	TMTsixplex_Nterm:::::::::::::TMTsixplex_K:	3	1966.07	1966.07	35718	71.73	2014_11_18_CAP_OT_202_VIG_1404_pancreas_06.13354.13357.3	Phenyx	6.44	TRUE	126.127	127.125	128.134	129.132	130.141	131.138	5777.36	5279.97	8343.32	5121.76	4026.4	4758.12
P00731	1	1	1	EWVTQASGVWFAK	TMTsixplex_Nterm:::::::::::::TMTsixplex_K:	2	1966.07	1966.07	19192	70.57	2014_11_18_CAP_OT_204_VIG_1404_pancreas_07.13899.13902.2	Phenyx	9.67	TRUE	126.127	127.125	128.134	129.132	130.141	131.138	969.904	934.168	1437.18	727.986	610.604	633.76
P00731	1	1	1	EWVTQASGVWFAK	TMTsixplex_Nterm:::::::::::::TMTsixplex_K:	3	1966.07	1966.07	35911	65.47	2014_11_18_CAP_OT_202_VIG_1404_pancreas_06.12446.12449.3	Phenyx	5.9	TRUE	126.128	127.125	128.134	129.132	130.141	131.138	3942.37	3759.91	4946.86	3733	2860.39	3216.13
P00731	1	1	1	EWVTQASGVWFAK	TMTsixplex_Nterm:::::::::::::TMTsixplex_K:	2	1966.07	1966.07	1	52.65	2014_11_18_CAP_OT_204_VIG_1404_pancreas_07.10102.10105.2	Phenyx	9.66	TRUE	126.128	127.125	128.134	129.132	130.14	131.138	445755	408410	629183	309101	224192	254822
P00731	1	1	1	EWVTQASGVWFAK	TMTsixplex_Nterm:::::::::::::TMTsixplex_K:	2	1966.07	1966.07	1	52.58	2014_11_18_CAP_OT_201_VIG_1404_pancreas_05.9811.9814.2	Phenyx	9.54	TRUE	126.128	127.125	128.134	129.132	130.141	131.138	1.05263e+06	962541	1.52503e+06	812265	561952	618958
P00731	1	1	1	EWVTQASGVWFAK	TMTsixplex_Nterm:::::::::::::TMTsixplex_K:	2	1966.07	1966.07	6	52.78	2014_11_18_CAP_OT_202_VIG_1404_pancreas_06.9888.9891.2	Phenyx	10.3	TRUE	126.128	127.125	128.134	129.132	130.141	131.138	1.17601e+07	1.11261e+07	1.58455e+07	8.6139e+06	6.47103e+06	6.53732e+06
P00731	1	1	1	EWVTQASGVWFAK	TMTsixplex_Nterm:::::::::::::TMTsixplex_K:	2	1966.07	1966.06	5600067	52.63	2014_11_18_CAP_OT_201_VIG_1404_pancreas_05.9825.9828.2	Phenyx	9.37	TRUE	126.128	127.125	128.134	129.132	130.141	131.138	228522	212901	327827	164664	121857	137515
P00731	1	1	1	EWVTQASGVWFAK	TMTsixplex_Nterm:::::::::::::TMTsixplex_K:	2	1966.07	1966.07	22712	68.72	2014_11_18_CAP_OT_202_VIG_1404_pancreas_06.12963.12966.2	Phenyx	8.95	TRUE	126.128	127.125	128.134	129.132	130.141	131.138	638.521	713.07	1095.8	517.304	425.552	493.294
P00731	1	1	1	EWVTQASGVWFAK	TMTsixplex_Nterm:::::::::::::TMTsixplex_K:	2	1966.07	1966.07	16740	71.13	2014_11_18_CAP_OT_202_VIG_1404_pancreas_06.13278.13281.2	Phenyx	9.16	TRUE	126.128	127.125	128.134	129.132	130.141	131.138	667.964	704.021	917.78	602.554	491.51	500.215
P00731	1	1	1	EWVTQASGVWFAK	TMTsixplex_Nterm:::::::::::::TMTsixplex_K:	2	1966.07	1966.07	8	52.23	2014_11_18_CAP_OT_204_VIG_1404_pancreas_07.9990.9993.2	Phenyx	8.84	TRUE	126.127	127.125	128.134	129.132	130.141	131.138	1.59396e+06	1.59582e+06	2.35356e+06	1.21495e+06	883783	929016
P00731	1	1	1	EWVTQASGVWFAK	TMTsixplex_Nterm:::::::::::::TMTsixplex_K:	2	1966.07	1966.07	1190338	53.38	2014_11_18_CAP_OT_202_VIG_1404_pancreas_06.10036.10039.2	Phenyx	9.14	TRUE	126.128	127.125	128.134	129.132	130.14	131.138	46301.4	43314.3	65943.9	36408.8	26177.4	30252.4
P00731	1	1	1	EWVTQASGVWFAK	TMTsixplex_Nterm:::::::::::::TMTsixplex_K:	3	1966.07	1966.07	1	52.75	2014_11_18_CAP_OT_204_VIG_1404_pancreas_07.10130.10133.3	Phenyx	6.3	TRUE	126.128	127.125	128.134	129.132	130.141	131.138	1.74948e+06	1.50838e+06	2.2365e+06	1.62902e+06	1.18044e+06	1.12806e+06
P00731	1	1	1	EWVTQASGVWFAK	TMTsixplex_Nterm:::::::::::::TMTsixplex_K:	3	1966.07	1966.07	70848	53.57	2014_11_18_CAP_OT_207_VIG_1404_pancreas_10.8110.8113.3	Phenyx	6.84	TRUE	126.128	127.125	128.134	129.132	130.141	131.138	18734.2	14510.1	22219.5	14132.6	13848.2	13333
P00731	1	1	1	EWVTQASGVWFAK	TMTsixplex_Nterm:::::::::::::TMTsixplex_K:	3	1966.07	1966.07	564866	52.57	2014_11_18_CAP_OT_202_VIG_1404_pancreas_06.9827.9830.3	Phenyx	8.14	TRUE	126.128	127.125	128.134	129.132	130.141	131.138	337632	302693	466326	240749	194030	198648
P00731	1	1	1	EWVTQASGVWFAK	TMTsixplex_Nterm:::::::::::::TMTsixplex_K:	2	1966.07	1966.08	6436528	52.58	2014_11_18_CAP_OT_202_VIG_1404_pancreas_06.9832.9835.2	Phenyx	9.47	TRUE	126.128	127.125	128.134	129.132	130.141	131.138	276051	243224	387427	191943	149781	157890
P00731	1	1	1	EWVTQASGVWFAK	TMTsixplex_Nterm:::::::::::::TMTsixplex_K:	2	1966.07	1966.07	2	53	2014_11_18_CAP_OT_202_VIG_1404_pancreas_06.9944.9947.2	Phenyx	9.16	TRUE	126.128	127.125	128.134	129.132	130.14	131.138	542535	529665	811452	374976	344247	322231
P00731	1	1	1	FKYGSLLDTLYQASGSTLDWTYSQGLK	TMTsixplex_Nterm::TMTsixplex_K:::::::::::::::::::::::::TMTsixplex_K:	4	3728.99	3728.99	2158224	61.77	2014_11_18_CAP_OT_204_VIG_1404_pancreas_07.12297.12300.4	Phenyx	6.55	TRUE	126.128	127.125	128.134	129.132	130.141	131.138	238927	237807	320111	105111	84075.8	111643
P00731	1	1	1	FKYGSLLDTLYQASGSTLDWTYSQGLK	TMTsixplex_Nterm::TMTsixplex_K:::::::::::::::::::::::::TMTsixplex_K:	4	3728.99	3728.99	85959	62.07	2014_11_18_CAP_OT_205_VIG_1404_pancreas_08.10718.10721.4	Phenyx	6.3	TRUE	126.128	127.125	128.134	129.132	130.141	131.138	18340.9	17906.3	25107.4	7770.37	6775.1	9113.86
P00731	1	1	1	FPNSEVEVK	TMTsixplex_Nterm:::::::::TMTsixplex_K:	2	1505.85	1505.85	3096473	38.47	2014_11_18_CAP_OT_199_VIG_1404_pancreas_03.6097.6100.2	Phenyx	5.49	TRUE	126.127	127.125	128.134	129.131	130.14	131.138	136235	177558	182974	295684	135464	131251
P00731	1	1	1	FPNSEVEVK	TMTsixplex_Nterm:::::::::TMTsixplex_K:	2	1505.85	1505.85	2500524	38.12	2014_11_18_CAP_OT_199_VIG_1404_pancreas_03.6006.6009.2	Phenyx	5.52	TRUE	126.127	127.125	128.134	129.131	130.14	131.138	117402	142419	144213	171204	105596	107384
P00731	1	1	1	GFLLPASQLLPTAEETWLALLTLMDHTVK	TMTsixplex_Nterm::::::::::::::::::::::::Oxidation_M:::::TMTsixplex_K:	5	3682.05	3682.04	29825	67.77	2014_11_18_CAP_OT_199_VIG_1404_pancreas_03.12733.12736.5	Phenyx	5.99	TRUE	126.128	127.125	128.134	129.132	130.141	131.138	59875.7	104482	61227.5	85447.7	77169.8	67872.3
P00731	1	1	1	GFLLPASQLLPTAEETWLALLTLMDHTVK	TMTsixplex_Nterm::::::::::::::::::::::::Oxidation_M:::::TMTsixplex_K:	4	3682.05	3682.05	103055	67.77	2014_11_18_CAP_OT_199_VIG_1404_pancreas_03.12731.12734.4	Phenyx	5.52	TRUE	126.128	127.125	128.134	129.132	130.141	131.138	12959.6	21524.6	13097.3	17991.4	15623.7	13818
P00731	1	1	1	GKFPNSEVEVK	TMTsixplex_Nterm::TMTsixplex_K:::::::::TMTsixplex_K:	3	1920.13	1920.13	1	33.32	2014_11_18_CAP_OT_204_VIG_1404_pancreas_07.4740.4743.3	Phenyx	6.08	TRUE	126.128	127.125	128.134	129.132	130.14	131.138	1.04776e+07	1.08259e+07	1.56671e+07	9.40122e+06	6.32449e+06	6.45751e+06
P00731	1	1	1	GKFPNSEVEVK	TMTsixplex_Nterm::TMTsixplex_K:::::::::TMTsixplex_K:	3	1920.13	1920.13	2106657	34.98	2014_11_18_CAP_OT_205_VIG_1404_pancreas_08.4962.4965.3	Phenyx	6.34	TRUE	126.128	127.125	128.134	129.132	130.141	131.138	166967	169598	225819	150653	93983	105193
P00731	1	1	1	GKFPNSEVEVK	TMTsixplex_Nterm::TMTsixplex_K:::::::::TMTsixplex_K:	3	1920.13	1920.13	2	33.1	2014_11_18_CAP_OT_204_VIG_1404_pancreas_07.4684.4687.3	Phenyx	7.15	TRUE	126.128	127.125	128.134	129.132	130.141	131.138	1.87761e+07	1.86231e+07	2.60642e+07	1.51952e+07	1.05312e+07	1.07582e+07
P00731	1	1	1	GKFPNSEVEVK	TMTsixplex_Nterm::TMTsixplex_K:::::::::TMTsixplex_K:	3	1920.13	1920.13	4626035	34	2014_11_18_CAP_OT_202_VIG_1404_pancreas_06.4786.4789.3	Phenyx	5.61	TRUE	126.128	127.125	128.134	129.132	130.14	131.138	442251	383773	582667	378036	281342	292417
P00731	1	1	1	GKFPNSEVEVK	TMTsixplex_Nterm::TMTsixplex_K:::::::::TMTsixplex_K:	3	1920.13	1920.13	6025547	33.28	2014_11_18_CAP_OT_202_VIG_1404_pancreas_06.4589.4592.3	Phenyx	6.01	TRUE	126.128	127.125	128.134	129.132	130.141	131.138	426077	387276	560358	347733	237311	235519
P00731	1	1	1	GKFPNSEVEVK	TMTsixplex_Nterm::TMTsixplex_K:::::::::TMTsixplex_K:	3	1920.13	1920.13	1	33.73	2014_11_18_CAP_OT_204_VIG_1404_pancreas_07.4859.4862.3	Phenyx	5.54	TRUE	126.128	127.125	128.134	129.132	130.14	131.138	732040	857066	1.69271e+06	866007	600506	580181
P00731	1	1	1	GKFPNSEVEVK	TMTsixplex_Nterm::TMTsixplex_K:::::::::TMTsixplex_K:	3	1920.13	1920.13	8631875	33.67	2014_11_18_CAP_OT_202_VIG_1404_pancreas_06.4694.4697.3	Phenyx	6.16	TRUE	126.128	127.125	128.134	129.132	130.14	131.138	581194	517045	786053	472320	322567	328032
P00731	1	1	1	GKFPNSEVEVK	TMTsixplex_Nterm::TMTsixplex_K:::::::::TMTsixplex_K:	3	1920.13	1920.13	2465025	33.22	2014_11_18_CAP_OT_202_VIG_1404_pancreas_06.4569.4572.3	Phenyx	5.9	TRUE	126.128	127.125	128.134	129.132	130.141	131.138	177005	154858	213494	139861	101020	106828
P00731	1	1	1	GKFPNSEVEVK	TMTsixplex_Nterm::TMTsixplex_K:::::::::TMTsixplex_K:	3	1920.13	1920.13	6704539	33.83	2014_11_18_CAP_OT_202_VIG_1404_pancreas_06.4736.4739.3	Phenyx	5.9	TRUE	126.128	127.125	128.134	129.132	130.141	131.138	385007	365727	532089	310123	216391	218990
P00731	1	1	1	GKFPNSEVEVK	TMTsixplex_Nterm::TMTsixplex_K:::::::::TMTsixplex_K:	3	1920.13	1920.13	3309866	35.07	2014_11_18_CAP_OT_205_VIG_1404_pancreas_08.4985.4988.3	Phenyx	6.51	TRUE	126.128	127.125	128.134	129.132	130.14	131.138	201536	215902	290627	196602	110174	134992
P00731	1	1	1	GKFPNSEVEVK	TMTsixplex_Nterm::TMTsixplex_K:::::::::TMTsixplex_K:	3	1920.13	1920.13	1	32.35	2014_11_18_CAP_OT_204_VIG_1404_pancreas_07.4474.4477.3	Phenyx	5.74	TRUE	126.128	127.125	128.134	129.132	130.141	131.138	1.40282e+06	1.29982e+06	1.9051e+06	1.11274e+06	766761	750857
P00731	1	1	1	GKFPNSEVEVK	TMTsixplex_Nterm::TMTsixplex_K:::::::::TMTsixplex_K:	3	1920.13	1920.13	3554999	35.15	2014_11_18_CAP_OT_205_VIG_1404_pancreas_08.5005.5008.3	Phenyx	5.54	TRUE	126.128	127.125	128.134	129.132	130.141	131.138	177892	182470	240289	173984	99595.3	114752
P00731	1	1	1	GKFPNSEVEVK	TMTsixplex_Nterm::TMTsixplex_K:::::::::TMTsixplex_K:	2	1920.13	1920.13	1	32.98	2014_11_18_CAP_OT_204_VIG_1404_pancreas_07.4650.4653.2	Phenyx	5.5	TRUE	126.127	127.125	128.134	129.131	130.14	131.138	187988	181491	267221	166106	103756	104093
P00731	1	1	1	GKFPNSEVEVK	TMTsixplex_Nterm::TMTsixplex_K:::::::::TMTsixplex_K:	3	1920.13	1920.13	2525224	35.28	2014_11_18_CAP_OT_205_VIG_1404_pancreas_08.5039.5042.3	Phenyx	6.59	TRUE	126.128	127.125	128.134	129.132	130.141	131.138	109168	115804	157116	114115	67527.6	78749.9
P00731	1	1	1	GKFPNSEVEVK	TMTsixplex_Nterm::TMTsixplex_K:::::::::TMTsixplex_K:	3	1920.13	1920.13	7488188	33.93	2014_11_18_CAP_OT_202_VIG_1404_pancreas_06.4766.4769.3	Phenyx	5.57	TRUE	126.128	127.125	128.134	129.132	130.141	131.138	439480	403104	615983	362666	254191	260013
P00731	1	1	1	LQLGNTFEGR	TMTsixplex_Nterm:::::::::::	2	1362.75	1362.75	3	36.82	2014_11_18_CAP_OT_204_VIG_1404_pancreas_07.5727.5730.2	Phenyx	7.89	TRUE	126.128	127.125	128.134	129.132	130.141	131.138	673571	989302	746250	843842	665536	540141
P00731	1	1	1	LQLGNTFEGR	TMTsixplex_Nterm:::::::::::	2	1362.75	1362.75	3061220	39.25	2014_11_18_CAP_OT_205_VIG_1404_pancreas_08.6040.6043.2	Phenyx	7.53	TRUE	126.128	127.125	128.134	129.132	130.141	131.138	137680	220705	143236	191267	131603	118498
P00731	1	1	1	LQLGNTFEGR	TMTsixplex_Nterm:::::::::::	2	1362.75	1362.75	1	37.58	2014_11_18_CAP_OT_202_VIG_1404_pancreas_06.5779.5782.2	Phenyx	7.78	TRUE	126.128	127.125	128.134	129.132	130.141	131.138	217621	306420	234468	258720	202101	173175
P00731	1	1	1	LQLGNTFEGRPLHVLK	TMTsixplex_Nterm::::::::::::::::TMTsixplex_K:	4	2279.35	2279.35	1	40.45	2014_11_18_CAP_OT_209_VIG_1404_pancreas_12.6626.6629.4	Phenyx	5.38	TRUE	126.128	127.125	128.134	129.132	130.14	131.138	707102	634496	899699	454773	342498	413415
P00731	1	1	1	LQLGNTFEGRPLHVLK	TMTsixplex_Nterm::::::::::::::::TMTsixplex_K:	3	2279.35	2279.35	1	39.57	2014_11_18_CAP_OT_209_VIG_1404_pancreas_12.6387.6390.3	Phenyx	6.09	TRUE	126.128	127.125	128.134	129.132	130.14	131.138	423712	347783	584093	286508	231241	239137
P00731	1	1	1	LQLGNTFEGRPLHVLK	TMTsixplex_Nterm::::::::::::::::TMTsixplex_K:	4	2279.35	2279.35	7912636	40.92	2014_11_18_CAP_OT_208_VIG_1404_pancreas_11.7103.7106.4	Phenyx	5.92	TRUE	126.128	127.125	128.134	129.132	130.141	131.138	1.39578e+06	964422	1.77643e+06	790169	759698	700754
P00731	1	1	1	LQLGNTFEGRPLHVLK	TMTsixplex_Nterm::::::::::::::::TMTsixplex_K:	4	2279.35	2279.35	4118133	40.8	2014_11_18_CAP_OT_208_VIG_1404_pancreas_11.7068.7071.4	Phenyx	5.36	TRUE	126.127	127.125	128.134	129.132	130.141	131.138	409484	330016	403195	221320	332404	266248
P00731	1	1	1	LQLGNTFEGRPLHVLK	TMTsixplex_Nterm::::::::::::::::TMTsixplex_K:	4	2279.35	2279.35	3	39.55	2014_11_18_CAP_OT_209_VIG_1404_pancreas_12.6380.6383.4	Phenyx	6.13	TRUE	126.128	127.125	128.134	129.132	130.141	131.138	5.9603e+06	5.19931e+06	8.13738e+06	4.17049e+06	2.74754e+06	3.00357e+06
P00731	1	1	1	LQLGNTFEGRPLHVLK	TMTsixplex_Nterm::::::::::::::::TMTsixplex_K:	2	2279.35	2279.35	8700186	39.82	2014_11_18_CAP_OT_209_VIG_1404_pancreas_12.6459.6462.2	Phenyx	5.8	TRUE	126.127	127.125	128.134	129.132	130.141	131.138	33470.9	30501.1	47575.9	21262.9	13191.3	16098.7
P00731	1	1	1	LQLGNTFEGRPLHVLK	TMTsixplex_Nterm::::::::::::::::TMTsixplex_K:	3	2279.35	2279.35	4	39.97	2014_11_18_CAP_OT_209_VIG_1404_pancreas_12.6499.6502.3	Phenyx	6.75	TRUE	126.128	127.125	128.134	129.132	130.14	131.138	2.7651e+06	2.45132e+06	4.03824e+06	1.92613e+06	1.27073e+06	1.3301e+06
P00731	1	1	1	LQLGNTFEGRPLHVLK	TMTsixplex_Nterm::::::::::::::::TMTsixplex_K:	4	2279.35	2279.35	5	40.32	2014_11_18_CAP_OT_209_VIG_1404_pancreas_12.6590.6593.4	Phenyx	5.48	TRUE	126.128	127.125	128.134	129.132	130.141	131.138	5.25929e+06	5.01164e+06	7.99294e+06	3.84502e+06	2.46517e+06	2.71304e+06
P00731	1	1	1	LSAADEAQVQK	TMTsixplex_Nterm:::::::::::TMTsixplex_K:	3	1616.91	1616.92	1	30.83	2014_11_18_CAP_OT_198_VIG_1404_pancreas_02.4094.4097.3	Phenyx	6.1	TRUE	126.127	127.124	128.135	129.132	130.14	131.138	2.5665e+06	2.357e+06	2.76691e+06	2.56372e+06	2.15404e+06	1.86335e+06
P00731	1	1	1	LSAADEAQVQK	TMTsixplex_Nterm:::::::::::TMTsixplex_K:	2	1616.91	1616.92	3	30.83	2014_11_18_CAP_OT_198_VIG_1404_pancreas_02.4093.4096.2	Phenyx	6.31	TRUE	126.128	127.125	128.134	129.132	130.141	131.138	1.50762e+06	1.41141e+06	1.97477e+06	1.06691e+06	704202	696606
P00731	1	1	1	NWDAGFGMAGASSNPCSETYR	TMTsixplex_Nterm::::::::::::::::Cys_CAM::::::	3	2506.08	2506.09	4	41.38	2014_11_18_CAP_OT_198_VIG_1404_pancreas_02.7040.7043.3	Phenyx	10.35	TRUE	126.127	127.125	128.134	129.131	130.14	131.138	1.59471e+06	1.71876e+06	1.98643e+06	1.47709e+06	1.00124e+06	1.05386e+06
P00731	1	1	1	NWDAGFGMAGASSNPCSETYR	TMTsixplex_Nterm::::::::::::::::Cys_CAM::::::	2	2506.08	2506.09	9	41.52	2014_11_18_CAP_OT_198_VIG_1404_pancreas_02.7075.7078.2	Phenyx	10.26	TRUE	126.127	127.125	128.134	129.132	130.141	131.138	2.28315e+06	3.0136e+06	3.27021e+06	2.50851e+06	1.62078e+06	1.66308e+06
P00731	1	1	1	PALWLDTGLHSR	TMTsixplex_Nterm:::::::::::::	3	1593.88	1593.88	352152	43.52	2014_11_18_CAP_OT_207_VIG_1404_pancreas_10.6384.6387.3	Phenyx	8.87	TRUE	126.128	127.125	128.133	129.132	130.141	131.138	10591.1	18000.3	11780.4	14834	12208.3	10448.2
P00731	1	1	1	PALWLDTGLHSR	TMTsixplex_Nterm:::::::::::::	3	1593.88	1593.88	2481360	44.28	2014_11_18_CAP_OT_207_VIG_1404_pancreas_10.6530.6533.3	Phenyx	8.64	TRUE	126.128	127.125	128.134	129.132		131.138	46283.5	82432.7	50979.9	67778.4		49147.8
P00731	1	1	1	SAVTALTSLHGTK	TMTsixplex_Nterm:::::::::::::TMTsixplex_K:	2	1743.03	1743.03	5196460	35.98	2014_11_18_CAP_OT_209_VIG_1404_pancreas_12.5380.5383.2	Phenyx	8.18	TRUE	126.127	127.125	128.134	129.132	130.14	131.138	163271	200130	258439	131210	103887	105458
P00731	1	1	1	SAVTALTSLHGTK	TMTsixplex_Nterm:::::::::::::TMTsixplex_K:	3	1743.03	1743.03	2	35.85	2014_11_18_CAP_OT_209_VIG_1404_pancreas_12.5344.5347.3	Phenyx	7.49	TRUE	126.128	127.125	128.134	129.132	130.141	131.138	2.24028e+06	2.64272e+06	3.29516e+06	1.96433e+06	2.19546e+06	2.1856e+06
P00731	1	1	1	SHTQGSLCVGVDPNR	TMTsixplex_Nterm::::::::Cys_CAM::::::::	3	1854.92	1854.92	1597546	27.13	2014_11_18_CAP_OT_209_VIG_1404_pancreas_12.2915.2918.3	Phenyx	8.22	TRUE	126.128	127.125	128.134	129.132	130.141	131.138	251451	227485	315690	249278	184529	192362
P00731	1	1	1	SHTQGSLCVGVDPNR	TMTsixplex_Nterm::::::::Cys_CAM::::::::	3	1854.92	1854.92	357747	28.07	2014_11_18_CAP_OT_205_VIG_1404_pancreas_08.3276.3279.3	Phenyx	7.82	TRUE	126.128	127.125	128.134	129.132	130.141	131.138	48904	42456.8	60682.1	45766.2	39635.1	40732.5
P00731	1	1	1	SHTQGSLCVGVDPNR	TMTsixplex_Nterm::::::::Cys_CAM::::::::	3	1854.92	1854.92	210115	28	2014_11_18_CAP_OT_207_VIG_1404_pancreas_10.3046.3049.3	Phenyx	8.44	TRUE	126.128	127.125	128.134	129.132	130.141	131.138	28910.6	25311.6	36633.3	29889.9	20862.2	23007.7
P00731	1	1	1	SHTQGSLCVGVDPNR	TMTsixplex_Nterm::::::::Cys_CAM::::::::	3	1854.92	1854.92	9792405	27.38	2014_11_18_CAP_OT_208_VIG_1404_pancreas_11.3378.3381.3	Phenyx	9.29	TRUE	126.128	127.125	128.134	129.132	130.14	131.138	973109	954128	1.25267e+06	990633	670233	714640
P00731	1	1	1	SHTQGSLCVGVDPNR	TMTsixplex_Nterm::::::::Cys_CAM::::::::	2	1854.92	1854.92	328428	28.25	2014_11_18_CAP_OT_207_VIG_1404_pancreas_10.3093.3096.2	Phenyx	9.66	TRUE	126.128	127.125	128.134	129.131	130.141	131.138	28848.7	28215.2	35185.3	27844.7	16998.3	18817.9
P00731	1	1	1	SHTQGSLCVGVDPNR	TMTsixplex_Nterm::::::::Cys_CAM::::::::	2	1854.92	1854.92	1	27.27	2014_11_18_CAP_OT_206_VIG_1404_pancreas_09.3444.3447.2	Phenyx	8.47	TRUE	126.128	127.125	128.134	129.132	130.141	131.138	429950	513580	682960	422314	265189	281321
P00731	1	1	1	SHTQGSLCVGVDPNR	TMTsixplex_Nterm::::::::Cys_CAM::::::::	3	1854.92	1854.92	7415594	27.05	2014_11_18_CAP_OT_206_VIG_1404_pancreas_09.3388.3391.3	Phenyx	9.48	TRUE	126.128	127.125	128.134	129.132	130.141	131.138	634406	670499	920379	628593	398250	446081
P00731	1	1	1	SLVDFVTSHGNLK	TMTsixplex_Nterm:::::::::::::TMTsixplex_K:	2	1874.07	1874.07	6	46.1	2014_11_18_CAP_OT_206_VIG_1404_pancreas_09.8533.8536.2	Phenyx	7.8	TRUE	126.127	127.125	128.134	129.132	130.141	131.138	1.989e+06	1.88446e+06	2.57133e+06	1.54206e+06	1.0439e+06	1.15615e+06
P00731	1	1	1	SLVDFVTSHGNLK	TMTsixplex_Nterm:::::::::::::TMTsixplex_K:	3	1874.07	1874.07	3	45.92	2014_11_18_CAP_OT_206_VIG_1404_pancreas_09.8484.8487.3	Phenyx	7.28	TRUE	126.128	127.125	128.134	129.132	130.141	131.138	4.08926e+06	3.94067e+06	5.80879e+06	3.47474e+06	2.38632e+06	2.57253e+06
P00731	1	1	1	SLVDFVTSHGNLK	TMTsixplex_Nterm:::::::::::::TMTsixplex_K:	3	1874.07	1874.07	2750199	46.68	2014_11_18_CAP_OT_206_VIG_1404_pancreas_09.8696.8699.3	Phenyx	6.27	TRUE	126.128	127.125	128.134	129.132	130.141	131.138	199511	216087	269875	218189	131153	153195
P00731	1	1	1	SLVDFVTSHGNLK	TMTsixplex_Nterm:::::::::::::TMTsixplex_K:	3	1874.07	1874.07	119344	47.38	2014_11_18_CAP_OT_207_VIG_1404_pancreas_10.7141.7144.3	Phenyx	6.74	TRUE	126.128	127.125	128.134	129.132	130.141	131.138	27201.1	23467	39226.1	25746.4	16433.3	18342.8
P00731	1	1	1	SLVDFVTSHGNLK	TMTsixplex_Nterm:::::::::::::TMTsixplex_K:	3	1874.07	1874.07	99664	47.97	2014_11_18_CAP_OT_207_VIG_1404_pancreas_10.7238.7241.3	Phenyx	7.22	TRUE	126.128	127.125	128.134	129.132	130.141	131.138	10945.6	9663.54	14614.6	10161.1	7773.91	8570.36
P00731	1	1	1	SLVDFVTSHGNLK	TMTsixplex_Nterm:::::::::::::TMTsixplex_K:	3	1874.07	1874.07	1	46.82	2014_11_18_CAP_OT_208_VIG_1404_pancreas_11.8697.8700.3	Phenyx	6.44	TRUE	126.128	127.125	128.134	129.132	130.14	131.138	761322	638314	995331	589997	413302	428680
P00731	1	1	1	SLVDFVTSHGNLK	TMTsixplex_Nterm:::::::::::::TMTsixplex_K:	2	1874.07	1874.07	3	45.97	2014_11_18_CAP_OT_206_VIG_1404_pancreas_09.8498.8501.2	Phenyx	8.08	TRUE	126.128	127.125	128.134	129.132	130.141	131.138	4.11485e+06	4.02606e+06	6.23408e+06	3.35639e+06	2.18888e+06	2.35359e+06
P00731	1	1	1	SLVDFVTSHGNLK	TMTsixplex_Nterm:::::::::::::TMTsixplex_K:	3	1874.07	1874.07	1323417	47.75	2014_11_18_CAP_OT_206_VIG_1404_pancreas_09.8983.8986.3	Phenyx	6.75	TRUE	126.128	127.125	128.134	129.132	130.141	131.138	203566	227395	277210	176576	135382	140047
P00731	1	1	1	SLVDFVTSHGNLK	TMTsixplex_Nterm:::::::::::::TMTsixplex_K:	2	1874.07	1874.07	7593473	46.25	2014_11_18_CAP_OT_206_VIG_1404_pancreas_09.8576.8579.2	Phenyx	6.76	TRUE	126.128	127.125	128.134	129.132	130.141	131.138	312684	288442	438521	238514	171279	176612
P00731	1	1	1	VKELEDLEHLQLDFWR	TMTsixplex_Nterm::TMTsixplex_K:::::::::::::::	2	2527.38	2527.39	6218883	53.83	2014_11_18_CAP_OT_198_VIG_1404_pancreas_02.10484.10487.2	Phenyx	7.45	TRUE	126.127	127.125	128.134	129.132	130.14	131.138	457351	402010	684701	354342	220900	219573
P00731	1	1	1	VKELEDLEHLQLDFWR	TMTsixplex_Nterm::TMTsixplex_K:::::::::::::::	3	2527.38	2527.38	4	53.5	2014_11_18_CAP_OT_198_VIG_1404_pancreas_02.10393.10396.3	Phenyx	8.22	TRUE	126.128	127.125	128.134	129.132	130.141	131.138	4.58703e+06	4.0051e+06	6.70805e+06	3.16278e+06	2.19982e+06	2.36379e+06
P00731	1	1	1	VKELEDLEHLQLDFWR	TMTsixplex_Nterm::TMTsixplex_K:::::::::::::::	3	2527.38	2527.39	1	53.42	2014_11_18_CAP_OT_198_VIG_1404_pancreas_02.10373.10376.3	Phenyx	8.36	TRUE	126.128	127.125	128.134	129.132	130.14	131.138	869172	774863	1.27953e+06	601275	415908	452527
P00731	1	1	1	VKELEDLEHLQLDFWR	TMTsixplex_Nterm::TMTsixplex_K:::::::::::::::	3	2527.38	2527.38	4	53.73	2014_11_18_CAP_OT_198_VIG_1404_pancreas_02.10456.10459.3	Phenyx	7.98	TRUE	126.128	127.125	128.134	129.132	130.14	131.138	5.34567e+06	4.83168e+06	7.6102e+06	3.79935e+06	2.4855e+06	2.7557e+06
P00731	1	1	1	VKELEDLEHLQLDFWR	TMTsixplex_Nterm::TMTsixplex_K:::::::::::::::	2	2527.38	2527.39	1	53.7	2014_11_18_CAP_OT_198_VIG_1404_pancreas_02.10450.10453.2	Phenyx	7.32	TRUE	126.127	127.125	128.134	129.132	130.141	131.138	500392	454875	849893	358206	265659	283164
P00731	1	1	1	VKELEDLEHLQLDFWR	TMTsixplex_Nterm::TMTsixplex_K:::::::::::::::	3	2527.38	2527.38	1	53.85	2014_11_18_CAP_OT_198_VIG_1404_pancreas_02.10491.10494.3	Phenyx	6.63	TRUE	126.127	127.125	128.134	129.132	130.14	131.138	1.08179e+06	958291	1.56959e+06	750574	533444	579138
P00731	1	1	1	VKELEDLEHLQLDFWR	TMTsixplex_Nterm::TMTsixplex_K:::::::::::::::	4	2527.38	2527.38	2	53.4	2014_11_18_CAP_OT_198_VIG_1404_pancreas_02.10365.10368.4	Phenyx	5.52	TRUE	126.128	127.125	128.134	129.132	130.14	131.138	3.06027e+06	2.58069e+06	4.30498e+06	1.8517e+06	1.35083e+06	1.47008e+06
P00731	1	1	1	VPFPSLQSVK	TMTsixplex_Nterm::::::::::TMTsixplex_K:	2	1558.95	1558.95	9414073	44.65	2014_11_18_CAP_OT_209_VIG_1404_pancreas_12.7787.7790.2	Phenyx	6.95	TRUE	126.128	127.125	128.134	129.132	130.141	131.138	1.26669e+06	1.278e+06	1.78013e+06	785857	613741	557102
P00731	1	1	1	VPFPSLQSVK	TMTsixplex_Nterm::::::::::TMTsixplex_K:	2	1558.95	1558.95	8	46.22	2014_11_18_CAP_OT_209_VIG_1404_pancreas_12.8207.8210.2	Phenyx	5.69	TRUE	126.128	127.125	128.134	129.132	130.141	131.138	3.87081e+06	4.08e+06	5.98593e+06	1.98793e+06	1.8079e+06	1.30341e+06
P00731	1	1	1	VPFPSLQSVK	TMTsixplex_Nterm::::::::::TMTsixplex_K:	2	1558.95	1558.95	4374130	45.45	2014_11_18_CAP_OT_209_VIG_1404_pancreas_12.7998.8001.2	Phenyx	6.56	TRUE	126.128	127.125	128.134	129.132	130.141	131.138	642904	659303	907600	360386	316926	247034
P00731	1	1	1	VPFPSLQSVK	TMTsixplex_Nterm::::::::::TMTsixplex_K:	3	1558.95	1558.95	1	46.3	2014_11_18_CAP_OT_209_VIG_1404_pancreas_12.8228.8231.3	Phenyx	5.71	TRUE	126.128	127.125	128.134	129.132	130.141	131.138	1.36061e+06	1.18891e+06	1.67938e+06	699715	658645	531160
P00731	1	1	1	VPFPSLQSVK	TMTsixplex_Nterm::::::::::TMTsixplex_K:	2	1558.95	1558.95	988026	46.7	2014_11_18_CAP_OT_209_VIG_1404_pancreas_12.8334.8337.2	Phenyx	6.83	TRUE	126.128	127.125	128.134	129.132	130.141	131.138	94413.5	91248.9	128239	59171.6	48925.1	47773.2
P00731	1	1	1	VPFPSLQSVK	TMTsixplex_Nterm::::::::::TMTsixplex_K:	2	1558.95	1558.95	3013988	44.82	2014_11_18_CAP_OT_209_VIG_1404_pancreas_12.7830.7833.2	Phenyx	5.75	TRUE	126.128	127.125	128.134	129.131	130.141	131.138	185974	217169	250249	169788	115249	121982
P00731	1	1	1	YGSLLDTLYQASGSTLDWTYSQGLK	TMTsixplex_Nterm:::::::::::::::::::::::::TMTsixplex_K:	3	3224.66	3224.66	55834	77.02	2014_11_18_CAP_OT_198_VIG_1404_pancreas_02.15298.15301.3	Phenyx	9.13	TRUE	126.127	127.124	128.133	129.131	130.141	131.138	2571.91	3593.73	3480.36	2819.29	2574.32	2026.97
P00731	1	1	1	YGSLLDTLYQASGSTLDWTYSQGLK	TMTsixplex_Nterm:::::::::::::::::::::::::TMTsixplex_K:	3	3224.66	3224.66	35062	63.43	2014_11_18_CAP_OT_207_VIG_1404_pancreas_10.9461.9464.3	Phenyx	9.97	TRUE	126.128	127.125	128.134	129.132	130.141	131.138	921.944	1405.14	1314.96	949.352	894.611	885.794
P00731	1	1	1	YGSLLDTLYQASGSTLDWTYSQGLK	TMTsixplex_Nterm:::::::::::::::::::::::::TMTsixplex_K:	3	3224.66	3224.67	65354	72.38	2014_11_18_CAP_OT_198_VIG_1404_pancreas_02.14715.14718.3	Phenyx	7.97	TRUE	126.127	127.124	128.134	129.131	130.14	131.138	2326.44	3097.92	2926.54	2387.99	2135.75	1737.08
P00731	1	1	1	YGSLLDTLYQASGSTLDWTYSQGLK	TMTsixplex_Nterm:::::::::::::::::::::::::TMTsixplex_K:	4	3224.66	3224.66	6037512	62.98	2014_11_18_CAP_OT_198_VIG_1404_pancreas_02.12956.12959.4	Phenyx	6.02	TRUE	126.127	127.124	128.134	129.131	130.14	131.138	272207	343588	318402	262079	219577	185787
P00731	1	1	1	YGSLLDTLYQASGSTLDWTYSQGLK	TMTsixplex_Nterm:::::::::::::::::::::::::TMTsixplex_K:	3	3224.66	3224.67	51385	71.57	2014_11_18_CAP_OT_198_VIG_1404_pancreas_02.14610.14613.3	Phenyx	8.96	TRUE	126.128	127.125	128.134	129.132	130.141	131.138	2468.19	3286.55	3023.48	2525.18	2094.5	1855.49
P00731	1	1	1	YGSLLDTLYQASGSTLDWTYSQGLK	TMTsixplex_Nterm:::::::::::::::::::::::::TMTsixplex_K:	3	3224.66	3224.66	87939	69.97	2014_11_18_CAP_OT_198_VIG_1404_pancreas_02.14393.14396.3	Phenyx	8.62	TRUE	126.127	127.125	128.134	129.131	130.14	131.138	3311.59	4810.99	4185.64	3605.15	3036.57	2845.43
P00731	1	1	1	YGSLLDTLYQASGSTLDWTYSQGLK	TMTsixplex_Nterm:::::::::::::::::::::::::TMTsixplex_K:	3	3224.66	3224.66	7551112	63.3	2014_11_18_CAP_OT_198_VIG_1404_pancreas_02.13040.13043.3	Phenyx	5.97	TRUE	126.127	127.125	128.134	129.132	130.141	131.138	91014.2	128499	115399	93517.8	84291	76305.7
P00731	1	1	1	YGSLLDTLYQASGSTLDWTYSQGLK	TMTsixplex_Nterm:::::::::::::::::::::::::TMTsixplex_K:	3	3224.66	3224.67	8668561	63.35	2014_11_18_CAP_OT_198_VIG_1404_pancreas_02.13055.13058.3	Phenyx	6.96	TRUE	126.127	127.124	128.134	129.131	130.141	131.138	86156.8	143236	133335	105397	101341	91867.1
P00731	1	1	1	YGSLLDTLYQASGSTLDWTYSQGLK	TMTsixplex_Nterm:::::::::::::::::::::::::TMTsixplex_K:	4	3224.66	3224.67	3144230	63.08	2014_11_18_CAP_OT_198_VIG_1404_pancreas_02.12985.12988.4	Phenyx	7.27	TRUE	126.127	127.124	128.134	129.131	130.14	131.138	145186	142620	153357	162231	146738	188321
P00731	1	1	1	YGSLLDTLYQASGSTLDWTYSQGLK	TMTsixplex_Nterm:::::::::::::::::::::::::TMTsixplex_K:	4	3224.66	3224.67	31403	72.27	2014_11_18_CAP_OT_198_VIG_1404_pancreas_02.14703.14706.4	Phenyx	6.22	TRUE	126.127	127.125	128.134	129.131	130.14	131.138	1486.92	1916.15	1773.61	1785.4	1653.1	1607.45
P00731	1	1	1	YGSLLDTLYQASGSTLDWTYSQGLK	TMTsixplex_Nterm:::::::::::::::::::::::::TMTsixplex_K:	3	3224.66	3224.67	104475	69.62	2014_11_18_CAP_OT_198_VIG_1404_pancreas_02.14345.14348.3	Phenyx	7.47	TRUE	126.128	127.125	128.134	129.132	130.141	131.138	3615.05	4748.18	4522.69	3515.64	3374.4	2939.92
P00731	1	1	1	YGSLLDTLYQASGSTLDWTYSQGLK	TMTsixplex_Nterm:::::::::::::::::::::::::TMTsixplex_K:	4	3224.66	3224.66	76624	70.63	2014_11_18_CAP_OT_198_VIG_1404_pancreas_02.14485.14488.4	Phenyx	5.57	TRUE	126.127	127.125	128.134	129.131	130.14	131.138	3495.3	4115.82	3943.56	3394.7	3365.46	3124.82
P00731	1	1	1	YGSLLDTLYQASGSTLDWTYSQGLK	TMTsixplex_Nterm:::::::::::::::::::::::::TMTsixplex_K:	3	3224.66	3224.67	2	62.92	2014_11_18_CAP_OT_198_VIG_1404_pancreas_02.12941.12944.3	Phenyx	8.63	TRUE	126.128	127.125	128.134	129.132	130.141	131.138	520975	774142	697594	541633	501771	420181
P00731	1	1	1	YGSLLDTLYQASGSTLDWTYSQGLK	TMTsixplex_Nterm:::::::::::::::::::::::::TMTsixplex_K:	3	3224.66	3224.66	116795	68.25	2014_11_18_CAP_OT_198_VIG_1404_pancreas_02.14108.14111.3	Phenyx	8.3	TRUE	126.127	127.125	128.134	129.132	130.141	131.138	7569.93	7500.29	7766.88	6138.26	5760.01	5023.98
P00731	1	1	1	YGSLLDTLYQASGSTLDWTYSQGLK	TMTsixplex_Nterm:::::::::::::::::::::::::TMTsixplex_K:	3	3224.66	3224.67	3395435	63.23	2014_11_18_CAP_OT_198_VIG_1404_pancreas_02.13025.13028.3	Phenyx	6.98	TRUE	126.127	127.125	128.134	129.132	130.14	131.138	38715.6	51463.5	42502.2	40521.3	33073.4	31642.8
P00731;P19223	2	2	2	YSFTFELR	TMTsixplex_Nterm:::::::::	2	1290.68	1290.68	652316	47.43	2014_11_18_CAP_OT_205_VIG_1404_pancreas_08.8035.8038.2	Phenyx	5.75	TRUE	126.128	127.125	128.134	129.132	130.141	131.138	23461.4	23710.9	26398.3	16140.8	15296.5	14062.9
P00731;P19223	2	2	2	YSFTFELR	TMTsixplex_Nterm:::::::::	2	1290.68	1290.68	1460994	48.33	2014_11_18_CAP_OT_209_VIG_1404_pancreas_12.8768.8771.2	Phenyx	5.44	TRUE	126.128	127.125	128.134	129.132	130.141	131.138	132904	104282	146856	70964.6	55025.5	61528.9
P00731;P19223	2	2	2	YSFTFELR	TMTsixplex_Nterm:::::::::	2	1290.68	1290.68	25550	68.75	2014_11_18_CAP_OT_205_VIG_1404_pancreas_08.11662.11665.2	Phenyx	5.71	TRUE	126.128	127.125	128.134	129.132	130.141	131.138	2118.77	1876.02	2505.84	1310.45	1235.16	1130.17
P00731;P19223	2	2	2	YSFTFELR	TMTsixplex_Nterm:::::::::	2	1290.68	1290.68	78503	48.98	2014_11_18_CAP_OT_207_VIG_1404_pancreas_10.7413.7416.2	Phenyx	5.49	TRUE	126.128	127.125	128.134	129.132	130.141	131.138	36981.7	31669.5	41348.1	29726.3	18920.3	18785.1
P00731;P19223	2	2	2	YSFTFELR	TMTsixplex_Nterm:::::::::	2	1290.68	1290.68	35617	70.35	2014_11_18_CAP_OT_204_VIG_1404_pancreas_07.13872.13875.2	Phenyx	5.43	TRUE	126.128	127.125	128.134	129.132	130.141	131.138	2401.69	2209.6	2804.13	1700.16	1621.13	1359.39
P00731;P19223	2	2	2	YSFTFELR	TMTsixplex_Nterm:::::::::	2	1290.68	1290.68	4898394	47.88	2014_11_18_CAP_OT_206_VIG_1404_pancreas_09.9017.9020.2	Phenyx	5.68	TRUE	126.128	127.125	128.134	129.132	130.141	131.138	373284	333249	445117	179880	176571	167853
P00731;P19223	2	2	2	YSFTFELR	TMTsixplex_Nterm:::::::::	2	1290.68	1290.68	14083	72.08	2014_11_18_CAP_OT_205_VIG_1404_pancreas_08.12097.12100.2	Phenyx	5.61	TRUE	126.127	127.125	128.134	129.132	130.141	131.138	900.057	828.407	1099.09	568.497	566.721	540.367
P00731;P19223	2	2	2	YSFTFELR	TMTsixplex_Nterm:::::::::	2	1290.68	1290.68	3149151	47.35	2014_11_18_CAP_OT_201_VIG_1404_pancreas_05.8468.8471.2	Phenyx	6.07	TRUE	126.128	127.125	128.134	129.132	130.141	131.138	265620	244910	312484	154049	145213	127734
P00731;P19223	2	2	2	YSFTFELR	TMTsixplex_Nterm:::::::::	2	1290.68	1290.68	16857	71.25	2014_11_18_CAP_OT_205_VIG_1404_pancreas_08.11991.11994.2	Phenyx	5.54	TRUE	126.127	127.125	128.134	129.131	130.141	131.138	1272.02	1131.97	1604.79	769.822	776.795	626.96
P00731;P19223	2	2	2	YSFTFELR	TMTsixplex_Nterm:::::::::	2	1290.68	1290.68	7084999	47.33	2014_11_18_CAP_OT_204_VIG_1404_pancreas_07.8654.8657.2	Phenyx	5.55	TRUE	126.128	127.125	128.134	129.132	130.141	131.138	388079	382856	457673	233685	220520	201769
P00731;P19223	2	2	2	YSFTFELR	TMTsixplex_Nterm:::::::::	2	1290.68	1290.68	40729	69.55	2014_11_18_CAP_OT_204_VIG_1404_pancreas_07.13768.13771.2	Phenyx	6.27	TRUE	126.127	127.125	128.134	129.132	130.141	131.138	2362.66	2130.89	2705.01	1640.06	1704.96	1464.95
P00731;P19223	2	2	2	YSFTFELR	TMTsixplex_Nterm:::::::::	2	1290.68	1290.68	1	45.28	2014_11_18_CAP_OT_204_VIG_1404_pancreas_07.8094.8097.2	Phenyx	5.67	TRUE	126.127	127.125	128.134	129.132	130.14	131.138	672808	679125	759762	487894	422770	436147
P00731;P19223	2	2	2	YSFTFELR	TMTsixplex_Nterm:::::::::	2	1290.68	1290.68	33383	71.12	2014_11_18_CAP_OT_204_VIG_1404_pancreas_07.13971.13974.2	Phenyx	5.63	TRUE	126.128	127.125	128.134	129.131	130.141	131.138	2504.5	2081.51	2911.62	1455.75	1517.3	1433.01
P00731;P19223	2	2	2	YSFTFELR	TMTsixplex_Nterm:::::::::	2	1290.68	1290.68	16889	72.65	2014_11_18_CAP_OT_204_VIG_1404_pancreas_07.14167.14170.2	Phenyx	6.29	TRUE	126.128	127.125	128.134	129.132	130.141	131.138	1018.83	880.718	1090.7	695.717	651.257	602.191
P00731;P19223	2	2	2	YSFTFELR	TMTsixplex_Nterm:::::::::	2	1290.68	1290.68	22237	64.2	2014_11_18_CAP_OT_205_VIG_1404_pancreas_08.11020.11023.2	Phenyx	5.35	TRUE	126.127	127.125	128.134	129.132	130.14	131.138	1130.15	1139.93	1526.2	820.692	903.159	806.303
P00731;P19223	2	2	2	YSFTFELR	TMTsixplex_Nterm:::::::::	2	1290.68	1290.68	26181	69.48	2014_11_18_CAP_OT_205_VIG_1404_pancreas_08.11762.11765.2	Phenyx	5.71	TRUE	126.128	127.125	128.134	129.132	130.141	131.138	2212.87	2126.27	2618.57	1561.12	1207.53	1242.78
P00758	1	1	1	KPGLYTK	TMTsixplex_Nterm:TMTsixplex_K::::::TMTsixplex_K:	3	1492.96	1492.96	8541032	28.92	2014_11_18_CAP_OT_209_VIG_1404_pancreas_12.3405.3408.3	Phenyx	6.35	TRUE	126.128	127.125	128.134	129.132	130.14	131.138	864249	886398	1.17023e+06	574585	407550	335512
P00758	1	1	1	NNLYEDEPFAQHR	TMTsixplex_Nterm::::::::::::::	2	1860.9	1860.9	8761509	35.25	2014_11_18_CAP_OT_199_VIG_1404_pancreas_03.5220.5223.2	Phenyx	9.79	TRUE	126.127	127.125	128.134	129.132	130.14	131.138	532262	646578	751607	360618	270174	235155
P00758	1	1	1	NNLYEDEPFAQHR	TMTsixplex_Nterm::::::::::::::	3	1860.9	1860.9	3	35.2	2014_11_18_CAP_OT_199_VIG_1404_pancreas_03.5208.5211.3	Phenyx	9.68	TRUE	126.127	127.125	128.134	129.132	130.141	131.138	2.45326e+06	3.09915e+06	3.57918e+06	1.76323e+06	1.47725e+06	1.08763e+06
P00758	1	1	1	VLDLPLEEPK	TMTsixplex_Nterm::::::::::TMTsixplex_K:	2	1609.97	1609.97	1	44.48	2014_11_18_CAP_OT_198_VIG_1404_pancreas_02.7909.7912.2	Phenyx	6.2	TRUE	126.127	127.125	128.134	129.132	130.14	131.138	4.0127e+06	2.15228e+06	2.56619e+06	1.32862e+06	831911	1.28691e+06
P00762	1	1	1	HPNYSSWTLNNDLMLLK	TMTsixplex_Nterm:::::::::::::::::TMTsixplex_K:	3	2503.33	2503.33	1905485	50.27	2014_11_18_CAP_OT_209_VIG_1404_pancreas_12.9229.9232.3	Phenyx	7.14	TRUE	126.128	127.125	128.134	129.132		131.138	134962	112315	159582	41343		51510.5
P00762	1	1	1	HPNYSSWTLNNDLMLLK	TMTsixplex_Nterm:::::::::::::::::TMTsixplex_K:	3	2503.33	2503.33	2259139	49.93	2014_11_18_CAP_OT_206_VIG_1404_pancreas_09.9557.9560.3	Phenyx	7.04	TRUE	126.128	127.125	128.134	129.132		131.138	374769	359316	470475	193785		200254
P00762	1	1	1	HPNYSSWTLNNDLMLLK	TMTsixplex_Nterm:::::::::::::::::TMTsixplex_K:	3	2503.33	2503.33	915348	50.63	2014_11_18_CAP_OT_207_VIG_1404_pancreas_10.7678.7681.3	Phenyx	8.09	TRUE	126.128	127.125	128.134	129.133		131.138	90310.4	86714.8	123176	24722.5		31574.3
P00762	1	1	1	HPNYSSWTLNNDLMLLK	TMTsixplex_Nterm:::::::::::::::::TMTsixplex_K:	3	2503.33	2503.33	2	50.32	2014_11_18_CAP_OT_206_VIG_1404_pancreas_09.9653.9656.3	Phenyx	7.76	TRUE	126.128	127.125	128.134	129.132		131.138	1.67224e+06	1.83639e+06	2.36921e+06	782127		836384
P00762	1	1	1	HPNYSSWTLNNDLMLLK	TMTsixplex_Nterm:::::::::::::::::TMTsixplex_K:	3	2503.33	2503.33	65241	50.08	2014_11_18_CAP_OT_207_VIG_1404_pancreas_10.7589.7592.3	Phenyx	7.71	TRUE	126.128	127.125	128.134	129.132	130.141	131.138	22871.3	19479.5	28385.2	9772.38	12070.3	11319.8
P00762	1	1	1	HPNYSSWTLNNDLMLLK	TMTsixplex_Nterm::::::::::::::Oxidation_M:::TMTsixplex_K:	3	2519.32	2519.33	644764	47.87	2014_11_18_CAP_OT_208_VIG_1404_pancreas_11.8978.8981.3	Phenyx	8.48	TRUE	126.128	127.125	128.134	129.133		131.138	90686.5	75365	121028	30092.6		33548.2
P00762	1	1	1	HPNYSSWTLNNDLMLLK	TMTsixplex_Nterm:::::::::::::::::TMTsixplex_K:	3	2503.33	2503.33	2	50.02	2014_11_18_CAP_OT_206_VIG_1404_pancreas_09.9576.9579.3	Phenyx	7.64	TRUE	126.128	127.125	128.134	129.132		131.138	1.59655e+06	1.56061e+06	2.12498e+06	607981		680951
P00762	1	1	1	HPNYSSWTLNNDLMLLK	TMTsixplex_Nterm:::::::::::::::::TMTsixplex_K:	3	2503.33	2503.33	818252	50.95	2014_11_18_CAP_OT_208_VIG_1404_pancreas_11.9726.9729.3	Phenyx	7.85	TRUE	126.128	127.125	128.134	129.133		131.138	62136.6	58106.1	81345.9	22939.4		30801.7
P00762	1	1	1	HPNYSSWTLNNDLMLLK	TMTsixplex_Nterm:::::::::::::::::TMTsixplex_K:	3	2503.33	2503.32	902982	49.77	2014_11_18_CAP_OT_208_VIG_1404_pancreas_11.9446.9449.3	Phenyx	6.34	TRUE	126.128	127.125	128.134	129.132		131.138	47701.6	46479	55968.7	15627.7		20023.4
P00762	1	1	1	HPNYSSWTLNNDLMLLK	TMTsixplex_Nterm:::::::::::::::::TMTsixplex_K:	3	2503.33	2503.33	1503077	49.93	2014_11_18_CAP_OT_208_VIG_1404_pancreas_11.9488.9491.3	Phenyx	8.1	TRUE	126.128	127.125	128.134	129.133		131.138	502201	473634	712180	174146		208667
P00762	1	1	1	HPNYSSWTLNNDLMLLK	TMTsixplex_Nterm:::::::::::::::::TMTsixplex_K:	3	2503.33	2503.33	9568082	50.68	2014_11_18_CAP_OT_208_VIG_1404_pancreas_11.9663.9666.3	Phenyx	8.75	TRUE	126.128	127.125	128.134	129.133		131.138	9.28269e+06	8.05685e+06	1.16693e+07	2.71841e+06		3.2886e+06
P00762	1	1	1	HPNYSSWTLNNDLMLLK	TMTsixplex_Nterm::::::::::::::Oxidation_M:::TMTsixplex_K:	3	2519.32	2519.33	436792	48.28	2014_11_18_CAP_OT_207_VIG_1404_pancreas_10.7286.7289.3	Phenyx	7.69	TRUE	126.128	127.125	128.134	129.132	130.141	131.138	17601.9	14543.4	22768.3	6511.28	7757.23	7013.63
P00762	1	1	1	HPNYSSWTLNNDLMLLK	TMTsixplex_Nterm:::::::::::::::::TMTsixplex_K:	3	2503.33	2503.33	799618	50.55	2014_11_18_CAP_OT_209_VIG_1404_pancreas_12.9301.9304.3	Phenyx	6.48	TRUE	126.128	127.125	128.134	129.132	130.141	131.138	120985	113514	149517	71818.4	96766.9	84045.3
P00762	1	1	1	HPNYSSWTLNNDLMLLK	TMTsixplex_Nterm::::::::::::::Oxidation_M:::TMTsixplex_K:	3	2519.32	2519.33	1357160	47.05	2014_11_18_CAP_OT_206_VIG_1404_pancreas_09.8794.8797.3	Phenyx	7.3	TRUE	126.128	127.125	128.134	129.132		131.138	249916	211260	324349	104383		106040
P00762	1	1	1	HPNYSSWTLNNDLMLLK	TMTsixplex_Nterm:::::::::::::::::TMTsixplex_K:	3	2503.33	2503.33	972343	49.1	2014_11_18_CAP_OT_206_VIG_1404_pancreas_09.9340.9343.3	Phenyx	7.97	TRUE	126.128	127.125	128.134	129.132	130.141	131.138	80472	85340.8	85598.2	51583.6	55791	50123.5
P00762	1	1	1	HPNYSSWTLNNDLMLLK	TMTsixplex_Nterm:::::::::::::::::TMTsixplex_K:	3	2503.33	2503.33	1592000	49.75	2014_11_18_CAP_OT_205_VIG_1404_pancreas_08.8604.8607.3	Phenyx	7.53	TRUE	126.128	127.125	128.134	129.132	130.141	131.138	33127.9	31793	40369.8	38139.1	115074	123235
P00762	1	1	1	LGEHNLNVLEGDEQFLNAAK	TMTsixplex_Nterm::::::::::::::::::::TMTsixplex_K:	3	2668.42	2668.42	7	43.85	2014_11_18_CAP_OT_198_VIG_1404_pancreas_02.7733.7736.3	Phenyx	9.43	TRUE	126.127	127.125	128.134	129.132	130.14	131.138	4.0129e+07	2.94723e+07	5.15927e+07	2.61948e+07	1.95188e+07	2.03389e+07
P00762	1	1	1	LGEHNLNVLEGDEQFLNAAK	TMTsixplex_Nterm::::::::::::::::::::TMTsixplex_K:	3	2668.42	2668.42	5536	78.57	2014_11_18_CAP_OT_198_VIG_1404_pancreas_02.15500.15503.3	Phenyx	5.52	TRUE	126.127	127.125	128.134	129.131	130.14	131.138	911.064	843.314	1088.16	627.067	863.659	784.868
P00762	1	1	1	LGEHNLNVLEGDEQFLNAAK	TMTsixplex_Nterm::::::::::::::::::::TMTsixplex_K:	3	2668.42	2668.42	4948	78.98	2014_11_18_CAP_OT_198_VIG_1404_pancreas_02.15553.15556.3	Phenyx	5.94	TRUE	126.127	127.124	128.134	129.131	130.141	131.137	536.298	416.88	678.767	533.698	464.754	421.904
P00762	1	1	1	LGEHNLNVLEGDEQFLNAAK	TMTsixplex_Nterm::::::::::::::::::::TMTsixplex_K:	3	2668.42	2668.43	1	44.52	2014_11_18_CAP_OT_198_VIG_1404_pancreas_02.7915.7918.3	Phenyx	8.71	TRUE	126.127	127.124	128.134	129.131	130.14	131.138	1.08378e+06	775375	1.16708e+06	1.67877e+06	1.30631e+06	1.98591e+06
P00762	1	1	1	LGEHNLNVLEGDEQFLNAAK	TMTsixplex_Nterm::::::::::::::::::::TMTsixplex_K:	3	2668.42	2668.42	1694094	45.65	2014_11_18_CAP_OT_198_VIG_1404_pancreas_02.8232.8235.3	Phenyx	8.93	TRUE	126.127	127.125	128.133	129.131	130.14	131.138	167435	153337	199606	133097	101611	115142
P00762	1	1	1	LGEHNLNVLEGDEQFLNAAK	TMTsixplex_Nterm::::::::::::::::::::TMTsixplex_K:	3	2668.42	2668.43	1	44.47	2014_11_18_CAP_OT_198_VIG_1404_pancreas_02.7901.7904.3	Phenyx	8.27	TRUE	126.127	127.124	128.134	129.131	130.14	131.138	1.08939e+06	848474	1.20481e+06	1.30704e+06	1.21569e+06	1.56491e+06
P00762	1	1	1	LGEHNLNVLEGDEQFLNAAK	TMTsixplex_Nterm::::::::::::::::::::TMTsixplex_K:	2	2668.42	2668.43	4421867	44.53	2014_11_18_CAP_OT_198_VIG_1404_pancreas_02.7924.7927.2	Phenyx	6.24	TRUE	126.127	127.124	128.134	129.131	130.141	131.138	30790.9	21160.2	37559	32485.9	17160.8	27708.3
P00762	1	1	1	LGEHNLNVLEGDEQFLNAAK	TMTsixplex_Nterm::::::::::::::::::::TMTsixplex_K:	3	2668.42	2668.43	4950	74.58	2014_11_18_CAP_OT_198_VIG_1404_pancreas_02.15021.15022.3	Phenyx	5.64	TRUE	126.128	127.125	128.134	129.131	130.141	131.138	517.516	415.672	507.548	441.049	422.966	495.393
P00762	1	1	1	LGEHNLNVLEGDEQFLNAAK	TMTsixplex_Nterm::::::::::::::::::::TMTsixplex_K:	3	2668.42	2668.43	1	44.57	2014_11_18_CAP_OT_198_VIG_1404_pancreas_02.7930.7933.3	Phenyx	8.89	TRUE	126.127	127.124	128.134	129.132	130.14	131.137	512014	627281	841875	1.09127e+06	784872	1.20112e+06
P00762	1	1	1	LGEHNLNVLEGDEQFLNAAK	TMTsixplex_Nterm::::::::::::::::::::TMTsixplex_K:	3	2668.42	2668.42	39078	70.53	2014_11_18_CAP_OT_198_VIG_1404_pancreas_02.14472.14475.3	Phenyx	7.64	TRUE	126.128	127.125	128.134	129.132	130.141	131.138	6286.37	5181.88	7393.71	5198.6	4667.78	4846.95
P00762	1	1	1	LGEHNLNVLEGDEQFLNAAK	TMTsixplex_Nterm::::::::::::::::::::TMTsixplex_K:	3	2668.42	2668.43	78944	64.7	2014_11_18_CAP_OT_198_VIG_1404_pancreas_02.13335.13338.3	Phenyx	6.76	TRUE	126.128	127.125	128.134	129.132	130.141	131.138	5509.95	4272.63	6050.28	3561.58	3249.23	3663.76
P00762	1	1	1	LGEHNLNVLEGDEQFLNAAK	TMTsixplex_Nterm::::::::::::::::::::TMTsixplex_K:	3	2668.42	2668.42	36371	71.32	2014_11_18_CAP_OT_198_VIG_1404_pancreas_02.14577.14580.3	Phenyx	7.57	TRUE	126.127	127.125	128.134	129.132	130.141	131.138	4225.58	3232.58	4620.8	3222.41	3103.06	3303.6
P00762	1	1	1	LGEHNLNVLEGDEQFLNAAK	TMTsixplex_Nterm::::::::::::::::::::TMTsixplex_K:	3	2668.42	2668.42	4	44.3	2014_11_18_CAP_OT_198_VIG_1404_pancreas_02.7859.7862.3	Phenyx	9.76	TRUE	126.128	127.125	128.134	129.132	130.141	131.138	2.21739e+07	1.58697e+07	2.78338e+07	1.4508e+07	1.12576e+07	1.27159e+07
P00762	1	1	1	LGEHNLNVLEGDEQFLNAAK	TMTsixplex_Nterm::::::::::::::::::::TMTsixplex_K:	3	2668.42	2668.42	1	43.5	2014_11_18_CAP_OT_198_VIG_1404_pancreas_02.7635.7638.3	Phenyx	10.38	TRUE	126.127	127.125	128.134	129.132	130.141	131.138	1.42166e+06	953547	1.43518e+06	737882	637594	688958
P00762	1	1	1	LGEHNLNVLEGDEQFLNAAK	TMTsixplex_Nterm::::::::::::::::::::TMTsixplex_K:	3	2668.42	2668.42	5456377	42.92	2014_11_18_CAP_OT_198_VIG_1404_pancreas_02.7469.7472.3	Phenyx	7.67	TRUE	126.127	127.125	128.134	129.132	130.14	131.138	652722	403207	579103	626535	514716	504785
P00762	1	1	1	LGEHNLNVLEGDEQFLNAAK	TMTsixplex_Nterm::::::::::::::::::::TMTsixplex_K:	2	2668.42	2668.43	1	43.57	2014_11_18_CAP_OT_198_VIG_1404_pancreas_02.7651.7654.2	Phenyx	8.4	TRUE	126.127	127.125	128.134	129.131	130.14	131.138	548696	351693	614219	287288	227861	213898
P00762	1	1	1	LGEHNLNVLEGDEQFLNAAK	TMTsixplex_Nterm::::::::::::::::::::TMTsixplex_K:	3	2668.42	2668.42	65101	69.77	2014_11_18_CAP_OT_198_VIG_1404_pancreas_02.14366.14369.3	Phenyx	6.61	TRUE	126.128	127.125	128.134	129.132	130.141	131.138	7059.6	5792.07	8847.72	5959.71	5806.41	5683.85
P00762	1	1	1	LGEHNLNVLEGDEQFLNAAK	TMTsixplex_Nterm::::::::::::::::::::TMTsixplex_K:	3	2668.42	2668.42	6471	75.83	2014_11_18_CAP_OT_198_VIG_1404_pancreas_02.15179.15180.3	Phenyx	6.68	TRUE	126.127	127.125	128.134	129.131	130.141	131.138	472.345	379.199	528.438	378.547	428.226	328.982
P00762	1	1	1	LGEHNLNVLEGDEQFLNAAK	TMTsixplex_Nterm::::::::::::::::::::TMTsixplex_K:	3	2668.42	2668.42	2	42.52	2014_11_18_CAP_OT_198_VIG_1404_pancreas_02.7356.7359.3	Phenyx	8.73	TRUE	126.128	127.125	128.134	129.132	130.141	131.138	536732	462443	656566	420390	327707	384363
P00762	1	1	1	LGEHNLNVLEGDEQFLNAAK	TMTsixplex_Nterm::::::::::::::::::::TMTsixplex_K:	3	2668.42	2668.42	1	42.47	2014_11_18_CAP_OT_198_VIG_1404_pancreas_02.7342.7345.3	Phenyx	9.61	TRUE	126.127	127.125	128.134	129.132	130.14	131.138	670349	504844	771966	467898	378468	412019
P00762	1	1	1	LGEHNLNVLEGDEQFLNAAK	TMTsixplex_Nterm::::::::::::::::::::TMTsixplex_K:	3	2668.42	2668.42	5	44.13	2014_11_18_CAP_OT_198_VIG_1404_pancreas_02.7810.7813.3	Phenyx	9.88	TRUE	126.128	127.125	128.134	129.132	130.141	131.138	5.1979e+07	3.48981e+07	6.02811e+07	3.27961e+07	2.38834e+07	2.61558e+07
P00762	1	1	1	LGEHNLNVLEGDEQFLNAAK	TMTsixplex_Nterm::::::::::::::::::::TMTsixplex_K:	3	2668.42	2668.42	20185	72.17	2014_11_18_CAP_OT_198_VIG_1404_pancreas_02.14687.14690.3	Phenyx	7.98	TRUE	126.127	127.125	128.134	129.132	130.141	131.138	3180.39	2177.93	3399	2123.24	2213.08	2302.39
P00762	1	1	1	LGEHNLNVLEGDEQFLNAAK	TMTsixplex_Nterm::::::::::::::::::::TMTsixplex_K:	3	2668.42	2668.42	34666	64.53	2014_11_18_CAP_OT_198_VIG_1404_pancreas_02.13300.13303.3	Phenyx	6.09	TRUE	126.128	127.125	128.134	129.132	130.141	131.138	6217.63	4859.59	6823.74	4775.39	4470.88	5033.45
P00762	1	1	1	LGEHNLNVLEGDEQFLNAAK	TMTsixplex_Nterm::::::::::::::::::::TMTsixplex_K:	2	2668.42	2668.43	9	43.72	2014_11_18_CAP_OT_198_VIG_1404_pancreas_02.7692.7695.2	Phenyx	6.1	TRUE	126.128	127.125	128.134	129.131	130.141	131.138	542863	342679	577479	318860	217819	246966
P00762	1	1	1	LGEHNLNVLEGDEQFLNAAK	TMTsixplex_Nterm::::::::::::::::::::TMTsixplex_K:	3	2668.42	2668.42	3	43.93	2014_11_18_CAP_OT_198_VIG_1404_pancreas_02.7754.7757.3	Phenyx	9.67	TRUE	126.127	127.125	128.134	129.132	130.14	131.138	3.38947e+07	2.50399e+07	4.35746e+07	2.47669e+07	1.80175e+07	1.93644e+07
P00762	1	1	1	LGEHNLNVLEGDEQFLNAAK	TMTsixplex_Nterm::::::::::::::::::::TMTsixplex_K:	3	2668.42	2668.43	3	44.42	2014_11_18_CAP_OT_198_VIG_1404_pancreas_02.7887.7890.3	Phenyx	8.51	TRUE	126.127	127.125	128.134	129.132	130.14	131.138	2.96249e+06	2.13339e+06	3.2573e+06	2.49369e+06	2.15188e+06	2.72883e+06
P00762	1	1	1	VCNFVGWLQDTLAAN	TMTsixplex_Nterm::Cys_CAM::::::::::::::	3	1935.97	1935.97	1	64.52	2014_11_18_CAP_OT_197_VIG_1404_pancreas_01.13660.13663.3	Phenyx	7.75	TRUE	126.128	127.125	128.134	129.132		131.138	1.53136e+06	1.11524e+06	1.92042e+06	1.14747e+06		792434
P00762	1	1	1	VCNFVGWLQDTLAAN	TMTsixplex_Nterm::Cys_CAM::::::::::::::	2	1935.97	1935.97	2090897	64.15	2014_11_18_CAP_OT_197_VIG_1404_pancreas_01.13563.13566.2	Phenyx	6	TRUE	126.127	127.124	128.134	129.132	130.14	131.138	335630	262246	352651	225892	199433	219231
P00762	1	1	1	VCNFVGWLQDTLAAN	TMTsixplex_Nterm::Cys_CAM::::::::::::::	2	1935.97	1935.97	2	66.03	2014_11_18_CAP_OT_197_VIG_1404_pancreas_01.14065.14068.2	Phenyx	7.27	TRUE	126.127	127.124	128.134	129.131		131.138	2.69605e+06	1.94233e+06	2.97869e+06	1.42881e+06		1.34459e+06
P00762	1	1	1	VCNFVGWLQDTLAAN	TMTsixplex_Nterm::Cys_CAM::::::::::::::	2	1935.97	1935.97	582006	69.63	2014_11_18_CAP_OT_197_VIG_1404_pancreas_01.14989.14992.2	Phenyx	7.61	TRUE	126.127	127.124	128.134	129.131	130.14	131.138	69474.6	61634.5	90682.2	56466.8	39827.9	46167
P00762	1	1	1	VCNFVGWLQDTLAAN	TMTsixplex_Nterm::Cys_CAM::::::::::::::	3	1935.97	1935.97	5542322	66.03	2014_11_18_CAP_OT_197_VIG_1404_pancreas_01.14066.14069.3	Phenyx	6.39	TRUE	126.127	127.124	128.134	129.132		131.138	327415	209915	357952	209351		157875
P00762	1	1	1	VCNFVGWLQDTLAAN	TMTsixplex_Nterm::Cys_CAM::::::::::::::	2	1935.97	1935.97	1	66.68	2014_11_18_CAP_OT_197_VIG_1404_pancreas_01.14240.14243.2	Phenyx	7.25	TRUE	126.127	127.125	128.134	129.131	130.14	131.138	1.29522e+06	1.06501e+06	1.86541e+06	1.01295e+06	748772	960579
P00762	1	1	1	VCNFVGWLQDTLAAN	TMTsixplex_Nterm::Cys_CAM::::::::::::::	2	1935.97	1935.97	2354829	65.43	2014_11_18_CAP_OT_198_VIG_1404_pancreas_02.13476.13479.2	Phenyx	6.6	TRUE	126.127	127.125	128.134	129.132	130.141	131.137	213104	156925	218125	101324	96458.8	131741
P00762	1	1	1	VCNFVGWLQDTLAAN	TMTsixplex_Nterm::Cys_CAM::::::::::::::	3	1935.97	1935.97	83220	71.92	2014_11_18_CAP_OT_197_VIG_1404_pancreas_01.15325.15328.3	Phenyx	7.1	TRUE	126.127	127.124	128.134	129.131	130.141	131.138	9189.06	9191.96	12259.7	7272.45	5211.19	5160.42
P00762	1	1	1	VCNFVGWLQDTLAAN	TMTsixplex_Nterm::Cys_CAM::::::::::::::	3	1935.97	1935.97	39518	77.67	2014_11_18_CAP_OT_197_VIG_1404_pancreas_01.16119.16122.3	Phenyx	6.32	TRUE	126.127	127.124	128.134	129.132	130.14	131.138	2855.12	3326.73	4120.74	2940.3	2507.34	2205.92
P00762	1	1	1	VCNFVGWLQDTLAAN	TMTsixplex_Nterm::Cys_CAM::::::::::::::	2	1935.97	1935.98	111042	77.3	2014_11_18_CAP_OT_197_VIG_1404_pancreas_01.16069.16072.2	Phenyx	5.51	TRUE	126.127	127.124	128.134	129.131	130.14	131.138	17210.2	14422.1	19287.6	14651.3	13990.5	12606.9
P00762	1	1	1	VCNFVGWLQDTLAAN	TMTsixplex_Nterm::Cys_CAM::::::::::::::	2	1935.97	1935.97	987646	68.12	2014_11_18_CAP_OT_197_VIG_1404_pancreas_01.14633.14636.2	Phenyx	7.34	TRUE	126.127	127.124	128.134	129.131	130.141	131.138	126097	98883	148259	102372	74145.2	78333.4
P00762	1	1	1	VCNFVGWLQDTLAAN	TMTsixplex_Nterm::Cys_CAM::::::::::::::	2	1935.97	1935.98	2795377	67.32	2014_11_18_CAP_OT_197_VIG_1404_pancreas_01.14415.14418.2	Phenyx	6.98	TRUE	126.127	127.125	128.134	129.131	130.141	131.138	167809	173139	196829	254361	152974	165242
P00762	1	1	1	VCNFVGWLQDTLAAN	TMTsixplex_Nterm::Cys_CAM::::::::::::::	2	1935.97	1935.97	2	65.27	2014_11_18_CAP_OT_197_VIG_1404_pancreas_01.13862.13865.2	Phenyx	7.38	TRUE	126.127	127.124	128.134	129.131		131.138	2.01912e+07	1.40586e+07	2.48341e+07	1.33171e+07		9.14782e+06
P00762	1	1	1	VCNFVGWLQDTLAAN	TMTsixplex_Nterm::Cys_CAM::::::::::::::	2	1935.97	1935.98	2692160	67.37	2014_11_18_CAP_OT_197_VIG_1404_pancreas_01.14430.14433.2	Phenyx	6.7	TRUE	126.127	127.124	128.134	129.131	130.14	131.137	148379	163611	136286	108523	97238.3	112944
P00762	1	1	1	VCNFVGWLQDTLAAN	TMTsixplex_Nterm::Cys_CAM::::::::::::::	2	1935.97	1935.97	348722	71.97	2014_11_18_CAP_OT_197_VIG_1404_pancreas_01.15332.15335.2	Phenyx	6.46	TRUE	126.127	127.124	128.134	129.131		131.138	42773.2	33306.4	43934.2	30014.6		28408.2
P00762	1	1	1	VCNFVGWLQDTLAAN	TMTsixplex_Nterm::Cys_CAM::::::::::::::	3	1935.97	1935.97	2918378	64.25	2014_11_18_CAP_OT_197_VIG_1404_pancreas_01.13589.13592.3	Phenyx	9.18	TRUE	126.127	127.125	128.134	129.132	130.14	131.138	188063	190983	240042	171379	134273	139362
P00762	1	1	1	VCNFVGWLQDTLAAN	TMTsixplex_Nterm::Cys_CAM::::::::::::::	3	1935.97	1935.97	69933	76.78	2014_11_18_CAP_OT_197_VIG_1404_pancreas_01.16000.16003.3	Phenyx	6.67	TRUE	126.127	127.124	128.134	129.131	130.141	131.138	3057.36	3320.49	4097.06	2495.36	2059.99	1703.79
P00762	1	1	1	VCNFVGWLQDTLAAN	TMTsixplex_Nterm::Cys_CAM::::::::::::::	3	1935.97	1935.97	144684	70.38	2014_11_18_CAP_OT_197_VIG_1404_pancreas_01.15103.15106.3	Phenyx	6.26	TRUE	126.128	127.125	128.134	129.132	130.141	131.138	15540.4	15248.3	20658.4	12673.1	9391.68	8276.02
P00762	1	1	1	VCNFVGWLQDTLAAN	TMTsixplex_Nterm::Cys_CAM::::::::::::::	2	1935.97	1935.97	33955	65.68	2014_11_18_CAP_OT_206_VIG_1404_pancreas_09.12432.12435.2	Phenyx	5.41	TRUE	126.127	127.125	128.134	129.132	130.141	131.138	3897.97	5261.38	6588.34	3513.48	2689.69	3466.73
P00762	1	1	1	VCNFVGWLQDTLAAN	TMTsixplex_Nterm::Cys_CAM::::::::::::::	2	1935.97	1935.97	70984	65.85	2014_11_18_CAP_OT_199_VIG_1404_pancreas_03.12442.12445.2	Phenyx	8.56	TRUE	126.128	127.125	128.134	129.132	130.141	131.138	105094	83661	121621	86475.3	95392.2	111365
P00762	1	1	1	VCNFVGWLQDTLAAN	TMTsixplex_Nterm::Cys_CAM::::::::::::::	2	1935.97	1935.97	178794	72.85	2014_11_18_CAP_OT_197_VIG_1404_pancreas_01.15488.15491.2	Phenyx	7.61	TRUE	126.127	127.124	128.134	129.131	130.14	131.138	21870	14728.6	22279.9	13658.4	11550.4	12217.4
P00762	1	1	1	VCNFVGWLQDTLAAN	TMTsixplex_Nterm::Cys_CAM::::::::::::::	2	1935.97	1935.97	6	64.52	2014_11_18_CAP_OT_197_VIG_1404_pancreas_01.13659.13662.2	Phenyx	8.45	TRUE	126.127	127.125	128.134	129.131	130.141	131.138	9.38602e+06	8.61574e+06	1.15221e+07	7.01616e+06	6.90859e+06	3.45086e+06
P00762	1	1	1	VCNFVGWLQDTLAAN	TMTsixplex_Nterm::Cys_CAM::::::::::::::	2	1935.97	1935.98	633508	68.88	2014_11_18_CAP_OT_197_VIG_1404_pancreas_01.14814.14817.2	Phenyx	7.82	TRUE	126.127	127.125	128.134	129.131	130.14	131.138	105194	81782.3	112007	77685.9	60100.5	62089.8
P00762	1	1	1	VCNFVGWLQDTLAAN	TMTsixplex_Nterm::Cys_CAM::::::::::::::	2	1935.97	1935.98	56665	76.5	2014_11_18_CAP_OT_197_VIG_1404_pancreas_01.15961.15963.2	Phenyx	6.4	TRUE		127.124	128.134	129.131	130.141	131.139		4030.87	5353.57	5816.94	5021.71	2209.09
P00762	1	1	1	VCNFVGWLQDTLAAN	TMTsixplex_Nterm::Cys_CAM::::::::::::::	2	1935.97	1935.98	2762950	67.88	2014_11_18_CAP_OT_197_VIG_1404_pancreas_01.14571.14574.2	Phenyx	6.54	TRUE	126.127	127.125	128.134	129.132	130.14	131.138	134713	105039	139952	90038.2	96716.4	102851
P00762	1	1	1	VCNFVGWLQDTLAAN	TMTsixplex_Nterm::Cys_CAM::::::::::::::	2	1935.97	1935.97	8585	65.52	2014_11_18_CAP_OT_207_VIG_1404_pancreas_10.9728.9731.2	Phenyx	5.44	TRUE	126.128	127.125	128.134	129.131	130.141	131.138	3025.09	2209.66	4153.75	1918.05	2150.97	1999.65
P00762	1	1	1	VCNFVGWLQDTLAAN	TMTsixplex_Nterm::Cys_CAM::::::::::::::	3	1935.97	1935.97	1281076	65.43	2014_11_18_CAP_OT_198_VIG_1404_pancreas_02.13478.13481.3	Phenyx	6.93	TRUE	126.127	127.125	128.134	129.132	130.14	131.138	102795	77027.3	117189	69684.6	68426.5	58884.7
P00762	1	1	1	VCNFVGWLQDTLAAN	TMTsixplex_Nterm::Cys_CAM::::::::::::::	2	1935.97	1935.97	7894307	66.75	2014_11_18_CAP_OT_197_VIG_1404_pancreas_01.14261.14264.2	Phenyx	6.93	TRUE	126.127	127.124	128.134	129.131	130.14	131.137	570410	663423	613300	508232	455173	574582
P00762	1	1	1	VCNFVGWLQDTLAAN	TMTsixplex_Nterm::Cys_CAM::::::::::::::	2	1935.97	1935.97	52798	65.73	2014_11_18_CAP_OT_201_VIG_1404_pancreas_05.12313.12316.2	Phenyx	6.83	TRUE	126.127	127.125	128.134	129.131	130.141	131.138	5181.32	4168.25	6675.18	3805.42	3764.56	3778.65
P00762	1	1	1	VCNFVGWLQDTLAAN	TMTsixplex_Nterm::Cys_CAM::::::::::::::	2	1935.97	1935.97	153783	73.85	2014_11_18_CAP_OT_197_VIG_1404_pancreas_01.15642.15645.2	Phenyx	7.17	TRUE	126.128	127.125	128.134	129.131	130.141	131.138	6626.29	7063.07	10454.6	5846.06	5326.85	5431.48
P00762	1	1	1	VCNFVGWLQDTLAAN	TMTsixplex_Nterm::Cys_CAM::::::::::::::	2	1935.97	1935.97	871140	67.8	2014_11_18_CAP_OT_197_VIG_1404_pancreas_01.14549.14552.2	Phenyx	7.85	TRUE	126.127	127.125	128.134	129.131	130.141	131.138	112361	95422.2	140585	116223	80279.4	93050.3
P00762	1	1	1	VCNFVGWLQDTLAAN	TMTsixplex_Nterm::Cys_CAM::::::::::::::	3	1935.97	1935.97	116671	71.13	2014_11_18_CAP_OT_197_VIG_1404_pancreas_01.15213.15216.3	Phenyx	5.9	TRUE	126.127	127.125	128.134	129.131	130.141	131.138	8874	10051.6	13326.5	7381.22	5095.98	5334.98
P00762	1	1	1	VCNFVGWLQDTLAAN	TMTsixplex_Nterm::Cys_CAM::::::::::::::	2	1935.97	1935.97	59401	74.62	2014_11_18_CAP_OT_197_VIG_1404_pancreas_01.15748.15751.2	Phenyx	7.95	TRUE	126.127	127.125	128.134	129.131	130.141	131.138	4414.23	3086.21	5244.27	2774.93	2013.76	1574.45
P00762	1	1	1	VCNFVGWLQDTLAAN	TMTsixplex_Nterm::Cys_CAM::::::::::::::	2	1935.97	1935.97	41950	75.72	2014_11_18_CAP_OT_197_VIG_1404_pancreas_01.15887.15888.2	Phenyx	5.59	TRUE		127.125			130.14			1264.24			1686.32
P00762	1	1	1	VCNFVGWLQDTLAAN	TMTsixplex_Nterm::Cys_CAM::::::::::::::	3	1935.97	1935.97	40016	65.87	2014_11_18_CAP_OT_200_VIG_1404_pancreas_04.10548.10551.3	Phenyx	7.07	TRUE	126.128	127.125	128.134	129.131	130.141	131.138	3030.96	2338.86	3146.98	2721.29	2212.09	2664.37
P00763	1	1	1	DSCQGDSGGPVVCNGELQGLVSWGYGCALPDNPGVYTK	TMTsixplex_Nterm:::Cys_CAM::::::::::Cys_CAM::::::::::::::Cys_CAM:::::::::::TMTsixplex_K:	5	4471.09	4471.09	2	51.52	2014_11_18_CAP_OT_197_VIG_1404_pancreas_01.10075.10078.5	Phenyx	5.98	TRUE	126.127	127.124	128.133	129.131	130.141	131.138	703192	955865	911023	1.17614e+06	1.09512e+06	1.02498e+06
P00763	1	1	1	KTLNNDLMLLK	TMTsixplex_Nterm:TMTsixplex_K::::::::::TMTsixplex_K:	3	1989.23	1989.23	5226045	43.4	2014_11_18_CAP_OT_208_VIG_1404_pancreas_11.7774.7777.3	Phenyx	6.62	TRUE	126.128	127.125	128.134	129.132	130.141	131.138	5.89063e+06	2.81296e+06	5.84566e+06	2.42517e+06	3.16415e+06	3.26885e+06
P00763	1	1	1	LGEHNLNVLEGNEQFVNAAK	TMTsixplex_Nterm::::::::::::::::::::TMTsixplex_K:	3	2653.42	2653.42	4179121	42.9	2014_11_18_CAP_OT_199_VIG_1404_pancreas_03.7306.7309.3	Phenyx	8.72	TRUE	126.128	127.125	128.134	129.132	130.141	131.138	360014	92320	291129	176190	353766	137949
P00763	1	1	1	LGEHNLNVLEGNEQFVNAAK	TMTsixplex_Nterm::::::::::::::::::::TMTsixplex_K:	3	2653.42	2653.42	4033253	43.23	2014_11_18_CAP_OT_199_VIG_1404_pancreas_03.7397.7400.3	Phenyx	8.99	TRUE	126.128	127.125	128.134	129.132	130.141	131.138	927585	260692	748407	533763	975592	433287
P00763	1	1	1	LGEHNLNVLEGNEQFVNAAK	TMTsixplex_Nterm::::::::::::::::::::TMTsixplex_K:	3	2653.42	2653.42	4	43.08	2014_11_18_CAP_OT_199_VIG_1404_pancreas_03.7355.7358.3	Phenyx	8.8	TRUE	126.128	127.125	128.134	129.132	130.141	131.138	2.47899e+06	598160	2.0496e+06	1.23282e+06	2.61853e+06	932264
P00763	1	1	1	LTDNMVCVGFLEGGK	TMTsixplex_Nterm:::::::Cys_CAM::::::::TMTsixplex_K:	2	2097.1	2097.1	1	49.32	2014_11_18_CAP_OT_198_VIG_1404_pancreas_02.9239.9242.2	Phenyx	7.7	TRUE	126.128	127.125	128.134	129.132	130.141	131.138	745164	470971	632764	419004	594420	545582
P00763	1	1	1	TLNNDLMLLK	TMTsixplex_Nterm::::::::::TMTsixplex_K:	2	1631.97	1631.97	4851724	46.57	2014_11_18_CAP_OT_201_VIG_1404_pancreas_05.8251.8254.2	Phenyx	5.78	TRUE	126.128	127.125	128.134	129.132	130.141	131.138	464591	298528	510205	404018	298853	264961
P00763	1	1	1	TLNNDLMLLK	TMTsixplex_Nterm::::::::::TMTsixplex_K:	2	1631.97	1631.97	1988437	47.95	2014_11_18_CAP_OT_205_VIG_1404_pancreas_08.8155.8158.2	Phenyx	6.22	TRUE	126.128	127.125	128.134	129.132	130.141	131.138	39593.9	29914	45301.4	37023.5	24399.1	23586.1
P00763	1	1	1	TLNNDLMLLK	TMTsixplex_Nterm::::::::::TMTsixplex_K:	2	1631.97	1631.97	4091624	45.85	2014_11_18_CAP_OT_204_VIG_1404_pancreas_07.8248.8251.2	Phenyx	5.6	TRUE	126.128	127.125	128.134	129.132	130.141	131.138	361253	244944	425059	343040	239304	240770
P00763	1	1	1	TLNNDLMLLK	TMTsixplex_Nterm::::::::::TMTsixplex_K:	2	1631.97	1631.97	6247382	46.75	2014_11_18_CAP_OT_202_VIG_1404_pancreas_06.8285.8288.2	Phenyx	5.51	TRUE	126.128	127.125	128.134	129.132	130.141	131.138	541733	338843	603005	462372	328434	329824
P00763	1	1	1	VCNYVDWLQDTLAAN	TMTsixplex_Nterm::Cys_CAM::::::::::::::	3	2009.97	2009.97	4670114	59.87	2014_11_18_CAP_OT_197_VIG_1404_pancreas_01.12394.12397.3	Phenyx	6.52	TRUE	126.127	127.124	128.134	129.131	130.14	131.138	399117	248299	359949	570295	261042	343317
P00773	1	1	1	TTMVCAGGDGVR	TMTsixplex_Nterm:::::Cys_CAM::::::::	2	1451.71	1451.71	3	28.2	2014_11_18_CAP_OT_201_VIG_1404_pancreas_05.3240.3243.2	Phenyx	8.78	TRUE	126.128	127.125	128.134	129.132	130.141	131.138	1.73823e+06	2.40336e+06	3.77682e+06	2.25211e+06	1.63931e+06	2.06939e+06
P00773	1	1	1	TTMVCAGGDGVR	TMTsixplex_Nterm:::::Cys_CAM::::::::	3	1451.71	1451.71	9654087	28.32	2014_11_18_CAP_OT_202_VIG_1404_pancreas_06.3203.3206.3	Phenyx	7.03	TRUE	126.128	127.125	128.134	129.132	130.141	131.138	535510	591194	922341	723594	742471	858544
P00773	1	1	1	TTMVCAGGDGVR	TMTsixplex_Nterm:::::Cys_CAM::::::::	3	1451.71	1451.71	848161	29.37	2014_11_18_CAP_OT_205_VIG_1404_pancreas_08.3583.3586.3	Phenyx	6.21	TRUE	126.128	127.125	128.134	129.132	130.141	131.138	89487.4	86011.8	123111	97124.1	73653.9	96090.3
P00773	1	1	1	TTMVCAGGDGVR	TMTsixplex_Nterm:::::Cys_CAM::::::::	2	1451.71	1451.71	1238396	29.3	2014_11_18_CAP_OT_205_VIG_1404_pancreas_08.3569.3572.2	Phenyx	8.43	TRUE	126.128	127.125	128.134	129.132	130.141	131.138	75841.6	92166.7	140357	105507	60655.8	75650.8
P00773	1	1	1	TTMVCAGGDGVR	TMTsixplex_Nterm:::Oxidation_M::Cys_CAM::::::::	2	1467.7	1467.7	103000	24.68	2014_11_18_CAP_OT_202_VIG_1404_pancreas_06.2399.2402.2	Phenyx	7.76	TRUE	126.127	127.125	128.134	129.132	130.14	131.138	51665.2	52365.7	96035.1	51789.3	37319.1	49756.7
P00773	1	1	1	TTMVCAGGDGVR	TMTsixplex_Nterm:::::Cys_CAM::::::::	2	1451.71	1451.71	545843	29.82	2014_11_18_CAP_OT_200_VIG_1404_pancreas_04.3325.3328.2	Phenyx	8.04	TRUE	126.128	127.125	128.134	129.132	130.141	131.138	41884.1	44647.9	75680.1	47384.4	40348.1	45438.3
P00773	1	1	1	TTMVCAGGDGVR	TMTsixplex_Nterm:::::Cys_CAM::::::::	2	1451.71	1451.71	530204	29.7	2014_11_18_CAP_OT_207_VIG_1404_pancreas_10.3394.3397.2	Phenyx	8.7	TRUE	126.128	127.125	128.134	129.132	130.14	131.138	26511.5	31545.3	55136.5	34390.2	20212.9	27499.1
P00773	1	1	1	TTMVCAGGDGVR	TMTsixplex_Nterm:::::Cys_CAM::::::::	2	1451.71	1451.71	225714	29.6	2014_11_18_CAP_OT_207_VIG_1404_pancreas_10.3374.3377.2	Phenyx	8.51	TRUE	126.128	127.125	128.134	129.132	130.141	131.138	14995.6	16144	28518.1	17931.1	11030.2	15328.6
P00773	1	1	1	TTMVCAGGDGVR	TMTsixplex_Nterm:::::Cys_CAM::::::::	2	1451.71	1451.71	2	28.3	2014_11_18_CAP_OT_202_VIG_1404_pancreas_06.3196.3199.2	Phenyx	8.57	TRUE	126.128	127.125	128.134	129.132	130.141	131.138	1.05187e+06	1.36381e+06	2.24545e+06	1.34833e+06	1.00167e+06	1.14016e+06
P00773	1	1	1	VVVGDHNLSQNDGTEQYVSVQK	TMTsixplex_Nterm::::::::::::::::::::::TMTsixplex_K:	3	2873.49	2873.49	3	35.3	2014_11_18_CAP_OT_198_VIG_1404_pancreas_02.5339.5342.3	Phenyx	7.42	TRUE	126.127	127.124	128.134	129.131	130.14	131.138	388929	644564	1.00455e+06	484971	414847	464868
P00773	1	1	1	VVVGDHNLSQNDGTEQYVSVQK	TMTsixplex_Nterm::::::::::::::::::::::TMTsixplex_K:	3	2873.49	2873.49	9869630	35.48	2014_11_18_CAP_OT_198_VIG_1404_pancreas_02.5389.5392.3	Phenyx	9.99	TRUE	126.127	127.124	128.134	129.131	130.14	131.138	301354	505795	773361	390500	306474	412712
P00774	1	1	1	HSLSTSESGSLAVQVSK	TMTsixplex_Nterm:::::::::::::::::TMTsixplex_K:	3	2174.2	2174.19	955097	34.17	2014_11_18_CAP_OT_207_VIG_1404_pancreas_10.4318.4321.3	Phenyx	7.14	TRUE	126.128	127.125	128.134	129.132	130.141	131.138	251420	229858	335140	208037	163968	150435
P00774	1	1	1	HSLSTSESGSLAVQVSK	TMTsixplex_Nterm:::::::::::::::::TMTsixplex_K:	3	2174.2	2174.2	1	33.17	2014_11_18_CAP_OT_208_VIG_1404_pancreas_11.4967.4970.3	Phenyx	5.61	TRUE	126.127	127.125	128.134	129.132	130.14	131.138	1.92797e+06	1.93506e+06	2.73287e+06	1.70264e+06	1.35419e+06	1.3041e+06
P00774	1	1	1	HSLSTSESGSLAVQVSK	TMTsixplex_Nterm:::::::::::::::::TMTsixplex_K:	3	2174.2	2174.2	5635564	33.25	2014_11_18_CAP_OT_206_VIG_1404_pancreas_09.5048.5051.3	Phenyx	5.96	TRUE	126.128	127.125	128.134	129.132	130.141	131.138	975494	1.10727e+06	1.36026e+06	996943	756203	689110
P00774	1	1	1	LASPVALTSK	TMTsixplex_Nterm::::::::::TMTsixplex_K:	2	1443.91	1443.91	2	39.05	2014_11_18_CAP_OT_209_VIG_1404_pancreas_12.6240.6243.2	Phenyx	6.3	TRUE	126.128	127.125	128.134	129.132	130.141	131.138	1.04116e+07	9.73398e+06	1.21845e+07	4.64823e+06	5.44853e+06	4.07675e+06
P00774	1	1	1	LASPVALTSK	TMTsixplex_Nterm::::::::::TMTsixplex_K:	2	1443.91	1443.91	3482656	39.85	2014_11_18_CAP_OT_209_VIG_1404_pancreas_12.6466.6469.2	Phenyx	7.03	TRUE	126.128	127.125	128.134	129.132	130.141	131.138	127442	123298	150578	94415.8	91963.6	93420.7
P00774	1	1	1	LASPVALTSK	TMTsixplex_Nterm::::::::::TMTsixplex_K:	2	1443.91	1443.91	2866520	39.9	2014_11_18_CAP_OT_209_VIG_1404_pancreas_12.6478.6481.2	Phenyx	6.77	TRUE	126.128	127.125	128.134	129.132	130.141	131.138	143700	133669	171204	110177	107871	98188
P00774	1	1	1	LASPVALTSK	TMTsixplex_Nterm::::::::::TMTsixplex_K:	2	1443.91	1443.91	7291760	38.95	2014_11_18_CAP_OT_209_VIG_1404_pancreas_12.6213.6216.2	Phenyx	6.38	TRUE	126.128	127.125	128.134	129.132	130.141	131.138	334168	314574	342582	146404	178141	142765
P00774	1	1	1	LLVVDYATCSSASWWGSSVK	TMTsixplex_Nterm:::::::::Cys_CAM:::::::::::TMTsixplex_K:	3	2673.39	2673.39	683889	58.1	2014_11_18_CAP_OT_208_VIG_1404_pancreas_11.11217.11220.3	Phenyx	7.82	TRUE	126.128	127.125	128.134	129.132	130.141	131.138	62156.8	47341.9	70161.6	33255.1	33749.5	25954.5
P00774	1	1	1	LLVVDYATCSSASWWGSSVK	TMTsixplex_Nterm:::::::::Cys_CAM:::::::::::TMTsixplex_K:	3	2673.39	2673.39	57349	60.5	2014_11_18_CAP_OT_201_VIG_1404_pancreas_05.11503.11506.3	Phenyx	7.56	TRUE	126.128	127.125	128.134	129.132	130.141	131.138	4392	6634.43	4141.14	8465.52	9404.06	10550.6
P00774	1	1	1	LLVVDYATCSSASWWGSSVK	TMTsixplex_Nterm:::::::::Cys_CAM:::::::::::TMTsixplex_K:	3	2673.39	2673.39	15661	64.1	2014_11_18_CAP_OT_208_VIG_1404_pancreas_11.12088.12091.3	Phenyx	5.76	TRUE	126.128	127.125	128.134	129.132	130.141	131.138	1216.22	792.614	1252.74	853.085	771.031	895.582
P00774	1	1	1	LLVVDYATCSSASWWGSSVK	TMTsixplex_Nterm:::::::::Cys_CAM:::::::::::TMTsixplex_K:	3	2673.39	2673.39	24482	73.8	2014_11_18_CAP_OT_202_VIG_1404_pancreas_06.13612.13615.3	Phenyx	7.98	TRUE	126.127	127.125	128.134	129.132	130.141	131.138	1143.13	1130.33	1373.21	894.736	728.595	664.953
P00774	1	1	1	LLVVDYATCSSASWWGSSVK	TMTsixplex_Nterm:::::::::Cys_CAM:::::::::::TMTsixplex_K:	3	2673.39	2673.39	158800	67.62	2014_11_18_CAP_OT_202_VIG_1404_pancreas_06.12802.12805.3	Phenyx	8.53	TRUE	126.128	127.125	128.134	129.132	130.141	131.138	9920.49	9002.05	11477.3	9006.61	7225.15	8283.45
P00774	1	1	1	LLVVDYATCSSASWWGSSVK	TMTsixplex_Nterm:::::::::Cys_CAM:::::::::::TMTsixplex_K:	3	2673.39	2673.39	107749	69.95	2014_11_18_CAP_OT_201_VIG_1404_pancreas_05.12941.12944.3	Phenyx	7.78	TRUE	126.127	127.125	128.134	129.132	130.14	131.138	6815.3	7135.86	8452.24	5802.77	5043.3	4817.83
P00774	1	1	1	LLVVDYATCSSASWWGSSVK	TMTsixplex_Nterm:::::::::Cys_CAM:::::::::::TMTsixplex_K:	3	2673.39	2673.39	45807	66.4	2014_11_18_CAP_OT_205_VIG_1404_pancreas_08.11313.11316.3	Phenyx	7.4	TRUE	126.128	127.125	128.134	129.131	130.141	131.138	3288.27	2915.46	3778.67	2625.3	2436.32	2305.21
P00774	1	1	1	LLVVDYATCSSASWWGSSVK	TMTsixplex_Nterm:::::::::Cys_CAM:::::::::::TMTsixplex_K:	3	2673.39	2673.39	14198	73.32	2014_11_18_CAP_OT_205_VIG_1404_pancreas_08.12251.12254.3	Phenyx	6.83	TRUE	126.128	127.125	128.134	129.132	130.141	131.138	326.412	347.752	396.659	200.249	197.761	230.273
P00774	1	1	1	LLVVDYATCSSASWWGSSVK	TMTsixplex_Nterm:::::::::Cys_CAM:::::::::::TMTsixplex_K:	3	2673.39	2673.39	31925	73.02	2014_11_18_CAP_OT_202_VIG_1404_pancreas_06.13518.13519.3	Phenyx	9.31	TRUE	126.128	127.125	128.134	129.132	130.141	131.138	1367.64	1519.02	1946.54	1220.66	1290.72	1062.15
P00774	1	1	1	LLVVDYATCSSASWWGSSVK	TMTsixplex_Nterm:::::::::Cys_CAM:::::::::::TMTsixplex_K:	3	2673.39	2673.39	23859	64.55	2014_11_18_CAP_OT_205_VIG_1404_pancreas_08.11067.11070.3	Phenyx	7.4	TRUE	126.127	127.125	128.134	129.132	130.141	131.138	1585.32	1604.79	1705.03	1385.18	1029.55	1163.2
P00774	1	1	1	LLVVDYATCSSASWWGSSVK	TMTsixplex_Nterm:::::::::Cys_CAM:::::::::::TMTsixplex_K:	3	2673.39	2673.39	65307	66.9	2014_11_18_CAP_OT_201_VIG_1404_pancreas_05.12487.12490.3	Phenyx	7.67	TRUE	126.128	127.125	128.134	129.132	130.141	131.138	13129	12245.3	16726.5	15276.8	10007.8	11203.9
[truncated: 7,698 more rows]

## Sheet: Analysis Properties
Analysis Properties
Isotope Impurity Correction Matrix
	126	127	128	129	130	131
126	0.944733	0.0552669	0	0	0	0
127	0.00374181	0.935454	0.0608045	0	0	0
[truncated: 11 more rows]

## Sheet: Log
	Timestamp	Message
[truncated: 9 more rows]
