# Supplementary material for: Data for Tandem Mass Tag (TMT) proteomic analysis of the pancreas during the early phase of experimental pancreatitis
Source: Data Brief. 2018 Aug 30;20:779–83. doi: 10.1016/j.dib.2018.08.142 (PMC6129721; doi:10.1016/j.dib.2018.08.142)
Supplement: Supplementary file 4 — Supplementary material [file mmc4.xls]

## Sheet: Suppl. File S2 legend
Supplementary file S2 legend: TMT6plex identifications and quantifications for the whole membrane fraction.

## Sheet: Quantifications
Group	AC	ID	Description	Gene	N	Peptide Count	Spectral Count	Sequence Coverage	Classes	Ratio	Is Significant	Ratio Minus Sd	Ratio Plus Sd	P Value Rat	P Value Sample	Log10 Ratio	Log10 Var
1	Q63041	A1M_RAT	Alpha-1-macroglobulin	A1m	2	23	54	0.008	X / Y	2.5595	FALSE	1.3142	4.9849	0.0792848	7.45464e-08	0.4082	0.0838071
2	Q704E8	ABCB7_RAT	ATP-binding cassette sub-family B member 7, mitochondrial	Abcb7	2	3	3	0.0133	X / Y	1.035	FALSE	0.9497	1.1279	0.34474	0.411359	0.0149	0.00139445
3	Q6MG08	ABCF1_RAT	ATP-binding cassette sub-family F member 1	Abcf1	2	10	12	0.0083	X / Y	0.9761	FALSE	0.8795	1.0832	0.408091	0.11647	-0.0105	0.00204587
4	Q5XI64	ABHD6_RAT	Monoacylglycerol lipase ABHD6	Abhd6	2	2	2	0.0356	X / Y	1.1845	FALSE	1.0629	1.32	0.058937	0.0461471	0.0735	0.00221145
5	P13437	THIM_RAT	3-ketoacyl-CoA thiolase, mitochondrial	Acaa2	2	2	2	0.0277	X / Y	0.8424	FALSE	0.5025	1.4121	0.369947	0.00910938	-0.0745	0.0503389
6	P15650	ACADL_RAT	Long-chain specific acyl-CoA dehydrogenase, mitochondrial	Acadl	2	2	2	0.0302	X / Y	0.5685	FALSE	0.3515	0.9193	0.119974	0.00130574	-0.2453	0.043574
7	P70584	ACDSB_RAT	Short/branched chain specific acyl-CoA dehydrogenase, mitochondrial	Acadsb	2	3	4	0.0463	X / Y	1.1187	FALSE	1.032	1.2127	0.0821003	0.136591	0.0487	0.00122722
8	P45953	ACADV_RAT	Very long-chain specific acyl-CoA dehydrogenase, mitochondrial	Acadvl	2	17	29	0.0336	X / Y	1.0815	FALSE	0.9239	1.2659	0.309505	0.771167	0.034	0.00467795
9	P17764	THIL_RAT	Acetyl-CoA acetyltransferase, mitochondrial	Acat1	2	15	46	0.0377	X / Y	1.0171	FALSE	0.8364	1.2369	0.465383	0.111916	0.0074	0.00721737
10	Q7TNY6	GCP60_RAT	Golgi resident protein GCP60	Acbd3	2	4	5	0.0285	X / Y	0.8943	FALSE	0.8368	0.9557	0.0463105	0.179508	-0.0485	0.000832055
11	Q9ER34	ACON_RAT	Aconitate hydratase, mitochondrial	Aco2	2	6	8	0.0282	X / Y	0.7996	FALSE	0.6802	0.9401	0.0834766	0.006704	-0.0971	0.00493629
12	Q499N5	ACSF2_RAT	Acyl-CoA synthetase family member 2, mitochondrial	Acsf2	2	2	2	0.0179	X / Y	0.9205	FALSE	0.7437	1.1393	0.348834	0.169035	-0.036	0.00857569
13	P18163	ACSL1_RAT	Long-chain-fatty-acid--CoA ligase 1	Acsl1	2	9	11	0.0329	X / Y	1.0409	FALSE	0.8713	1.2434	0.410907	0.219543	0.0174	0.00596417
14	P62738, P63269, P68035, P68136	ACTA_RAT, ACTC_RAT, ACTH_RAT, ACTS_RAT	Actin, alpha cardiac muscle 1, Actin, alpha skeletal muscle, Actin, aortic smooth muscle, Actin, gamma-enteric smooth muscle	Acta1, Acta2, Actc1, Actg2	4	1	2	0.0292	X / Y	1.0021	FALSE	0.7716	1.3014	0.496862	0.35733	0.0009	0.0128886
15	P60711, P63259	ACTB_RAT, ACTG_RAT	Actin, cytoplasmic 1, Actin, cytoplasmic 2	Actb, Actg1	2	7	19	0.0293	X / Y	0.8784	FALSE	0.7193	1.0727	0.258186	0.0866852	-0.0563	0.00753152
16	Q9Z1P2	ACTN1_RAT	Alpha-actinin-1	Actn1	2	1	1	0.0135	X / Y	1.0211	FALSE	0.8101	1.2869	0.464102	0.17004	0.0091	0.0101013
17	Q9QXQ0	ACTN4_RAT	Alpha-actinin-4	Actn4	2	1	1	0.0132	X / Y	1.0025	FALSE	0.6912	1.4539	0.497349	0.0496267	0.0011	0.0260731
18	P85515	ACTZ_RAT	Alpha-centractin	Actr1a	2	3	3	0.0186	X / Y	0.7738	TRUE	0.6962	0.8602	0.00766733	0.0196951	-0.1113	0.00210934
19	Q5M7U6	ARP2_RAT	Actin-related protein 2	Actr2	2	2	2	0.0482	X / Y	0.6465	TRUE	0.5645	0.7404	0.000648629	7.46962e-05	-0.1895	0.00346906
20	Q4V7C7	ARP3_RAT	Actin-related protein 3	Actr3	2	4	10	0.0478	X / Y	0.613	TRUE	0.5324	0.7059	0.000261318	5.78831e-05	-0.2125	0.00375371
21	P10760	SAHH_RAT	Adenosylhomocysteinase	Ahcy	2	2	2	0.0208	X / Y	0.9744	FALSE	0.7631	1.2442	0.457736	0.264087	-0.0113	0.0112698
22	Q9JM53	AIFM1_RAT	Apoptosis-inducing factor 1, mitochondrial	Aifm1	2	7	8	0.031	X / Y	1.0197	FALSE	0.8857	1.1739	0.445048	0.453851	0.0085	0.00374397
23	Q32PX2	AIMP2_RAT	Aminoacyl tRNA synthase complex-interacting multifunctional protein 2	Aimp2	2	8	15	0.0625	X / Y	0.9386	FALSE	0.8741	1.0077	0.186189	0.207042	-0.0275	0.000953246
24	P29410	KAD2_RAT	Adenylate kinase 2, mitochondrial	Ak2	2	2	2	0.0711	X / Y	1.098	FALSE	0.6455	1.8677	0.430148	0.112163	0.0406	0.0532234
25	P29411	KAD3_RAT	GTP:AMP phosphotransferase AK3, mitochondrial	Ak3	2	2	2	0.0441	X / Y	1.059	FALSE	0.8485	1.3218	0.397941	0.152553	0.0249	0.00926577
26	P02770	ALBU_RAT	Serum albumin	Alb	2	18	32	0.0164	X / Y	1.8501	FALSE	1.209	2.8311	0.0740616	7.6905e-07	0.2672	0.0341351
27	P28037	AL1L1_RAT	Cytosolic 10-formyltetrahydrofolate dehydrogenase	Aldh1l1	2	11	14	0.02	X / Y	0.7441	TRUE	0.6406	0.8643	0.0242257	0.00223853	-0.1284	0.00423219
28	P11884	ALDH2_RAT	Aldehyde dehydrogenase, mitochondrial	Aldh2	2	9	15	0.0443	X / Y	1.0281	FALSE	0.8111	1.3031	0.453547	0.182325	0.012	0.0105992
29	P30839	AL3A2_RAT	Fatty aldehyde dehydrogenase	Aldh3a2	2	11	17	0.0289	X / Y	1.0362	FALSE	0.943	1.1385	0.35311	0.296425	0.0154	0.00167424
30	Q02253	MMSA_RAT	Methylmalonate-semialdehyde dehydrogenase [acylating], mitochondrial	Aldh6a1	2	18	38	0.0168	X / Y	1.0509	FALSE	0.9305	1.187	0.3416	0.494637	0.0216	0.00279488
31	Q9JLJ3	AL9A1_RAT	4-trimethylaminobutyraldehyde dehydrogenase	Aldh9a1	2	2	2	0.0202	X / Y	1.0207	FALSE	0.9265	1.1244	0.41631	0.588303	0.0089	0.00176837
32	P00689	AMYP_RAT	Pancreatic alpha-amylase	Amy2	2	19	116	0.0197	X / Y	0.9825	FALSE	0.7964	1.2121	0.466539	0.326428	-0.0077	0.00831685
33	P07150	ANXA1_RAT	Annexin A1	Anxa1	2	6	8	0.0376	X / Y	1.2979	FALSE	0.8308	2.0275	0.279466	0.00528752	0.1132	0.0375345
34	Q07936	ANXA2_RAT	Annexin A2	Anxa2	2	11	13	0.0265	X / Y	0.8001	FALSE	0.6135	1.0435	0.200518	0.422641	-0.0969	0.0133048
35	P55260	ANXA4_RAT	Annexin A4	Anxa4	2	2	2	0.0345	X / Y	0.8803	FALSE	0.523	1.4816	0.403288	0.0398066	-0.0554	0.0511224
36	P48037	ANXA6_RAT	Annexin A6	Anxa6	2	22	38	0.0238	X / Y	1.131	FALSE	0.831	1.5394	0.344783	0.0100189	0.0535	0.0179251
37	P52303	AP1B1_RAT	AP-1 complex subunit beta-1	Ap1b1	2	3	4	0.0084	X / Y	0.6397	TRUE	0.489	0.8367	0.0480745	2.28303e-05	-0.194	0.0136002
38	P18484	AP2A2_RAT	AP-2 complex subunit alpha-2	Ap2a2	2	5	5	0.0192	X / Y	1.0612	FALSE	1.0033	1.1223	0.144766	0.797768	0.0258	0.00059262
39	P62944	AP2B1_RAT	AP-2 complex subunit beta	Ap2b1	2	2	2	0.0085	X / Y	0.807	FALSE	0.6595	0.9875	0.144035	0.00129594	-0.0931	0.00768342
40	Q7TP48	APMAP_RAT	Adipocyte plasma membrane-associated protein	Apmap	2	2	4	0.0319	X / Y	0.9969	FALSE	0.9157	1.0852	0.485279	0.647468	-0.0014	0.00135938
41	P04639	APOA1_RAT	Apolipoprotein A-I	Apoa1	2	9	20	0.0347	X / Y	3.8248	TRUE	2.7426	5.334	2.74873e-05	2.76378e-08	0.5826	0.0208644
42	P04638	APOA2_RAT	Apolipoprotein A-II	Apoa2	2	3	10	0.1078	X / Y	2.0244	TRUE	1.3756	2.9793	0.0339877	4.9572e-07	0.3063	0.0281635
43	P02651	APOA4_RAT	Apolipoprotein A-IV	Apoa4	2	6	6	0.0281	X / Y	1.9469	FALSE	1.2395	3.0581	0.0700342	1.5284e-06	0.2893	0.0384541
44	P19939	APOC1_RAT	Apolipoprotein C-I	Apoc1	2	2	3	0.1023	X / Y	2.4342	TRUE	1.6164	3.6657	0.0148909	1.05649e-07	0.3864	0.0316136
45	P02650	APOE_RAT	Apolipoprotein E	Apoe	2	4	6	0.0769	X / Y	2.7468	TRUE	1.8133	4.161	0.00748801	3.4407e-07	0.4388	0.0325328
46	P26644	APOH_RAT	Beta-2-glycoprotein 1	Apoh	2	4	9	0.0337	X / Y	2.2991	TRUE	1.4594	3.622	0.0334891	4.27724e-07	0.3616	0.0389588
47	Q66H80	COPD_RAT	Coatomer subunit delta	Arcn1	2	18	33	0.0196	X / Y	0.7907	TRUE	0.7298	0.8566	0.00168936	0.000368966	-0.102	0.00121124
48	P61206, P84079	ARF1_RAT, ARF3_RAT	ADP-ribosylation factor 1, ADP-ribosylation factor 3	Arf1, Arf3	2	4	11	0.0608	X / Y	1.2077	FALSE	0.8373	1.7419	0.303223	0.0547199	0.082	0.025307
49	P61751	ARF4_RAT	ADP-ribosylation factor 4	Arf4	2	3	6	0.0611	X / Y	1.3236	TRUE	1.1468	1.5277	0.0252728	0.012743	0.1218	0.00387742
50	P84083	ARF5_RAT	ADP-ribosylation factor 5	Arf5	2	2	3	0.0611	X / Y	0.9781	FALSE	0.832	1.1497	0.445495	0.304301	-0.0096	0.0049319
51	P62332	ARF6_RAT	ADP-ribosylation factor 6	Arf6	2	5	10	0.0629	X / Y	1.0701	FALSE	0.9784	1.1705	0.224816	0.155376	0.0294	0.00151538
52	Q62848	ARFG1_RAT	ADP-ribosylation factor GTPase-activating protein 1	Arfgap1	2	2	2	0.0361	X / Y	1.0348	FALSE	0.9562	1.12	0.332488	0.410486	0.0149	0.00117968
53	Q3MID3	ARFG2_RAT	ADP-ribosylation factor GTPase-activating protein 2	Arfgap2	2	2	2	0.0231	X / Y	0.8212	FALSE	0.7088	0.9515	0.0904941	0.00756383	-0.0855	0.00408912
54	Q4KLN7	ARFG3_RAT	ADP-ribosylation factor GTPase-activating protein 3	Arfgap3	2	6	8	0.0152	X / Y	0.6948	TRUE	0.5997	0.805	0.00668061	0.000173113	-0.1581	0.00408614
55	Q6AY65	ARFP2_RAT	Arfaptin-2	Arfip2	2	3	3	0.0645	X / Y	0.9265	FALSE	0.8542	1.005	0.174084	0.170944	-0.0331	0.0012476
56	P61212	ARL1_RAT	ADP-ribosylation factor-like protein 1	Arl1	2	3	5	0.0608	X / Y	1.0995	FALSE	1.0368	1.166	0.0531424	0.178964	0.0412	0.000650243
57	Q9ES40	PRAF3_RAT	PRA1 family protein 3	Arl6ip5	2	3	6	0.0585	X / Y	0.7102	TRUE	0.6301	0.8004	0.00211717	0.000135348	-0.1486	0.00270113
58	Q66HA6	ARL8B_RAT	ADP-ribosylation factor-like protein 8B	Arl8b	2	5	13	0.0484	X / Y	1.1485	FALSE	1.1083	1.1901	5.07567e-05	0.0862365	0.0601	0.000239219
59	O88656	ARC1B_RAT	Actin-related protein 2/3 complex subunit 1B	Arpc1b	2	2	2	0.0215	X / Y	0.5611	TRUE	0.4716	0.6677	0.000442952	0.000371598	-0.2509	0.00569693
60	P85970	ARPC2_RAT	Actin-related protein 2/3 complex subunit 2	Arpc2	2	2	3	0.0233	X / Y	0.7148	FALSE	0.6026	0.8479	0.0246571	0.02251	-0.1458	0.00550206
61	Q3KRE0	ATAD3_RAT	ATPase family AAA domain-containing protein 3	Atad3	2	5	5	0.0203	X / Y	1.0605	FALSE	0.9448	1.1905	0.305529	0.400428	0.0255	0.00251941
62	Q0ZHH6	ATLA3_RAT	Atlastin-3	Atl3	2	3	4	0.0185	X / Y	1.0299	FALSE	0.9806	1.0817	0.274044	0.307786	0.0128	0.000454105
63	P06685	AT1A1_RAT	Sodium/potassium-transporting ATPase subunit alpha-1	Atp1a1	2	15	31	0.0166	X / Y	1.2376	FALSE	1.027	1.4914	0.126584	0.000823811	0.0926	0.0065643
64	P07340	AT1B1_RAT	Sodium/potassium-transporting ATPase subunit beta-1	Atp1b1	2	2	3	0.0263	X / Y	1.5101	TRUE	1.2123	1.8809	0.0302784	8.89819e-05	0.179	0.00909665
65	Q63377	AT1B3_RAT	Sodium/potassium-transporting ATPase subunit beta-3	Atp1b3	2	2	4	0.0502	X / Y	1.2239	TRUE	1.0884	1.3764	0.0425732	0.0181413	0.0878	0.00259882
66	P11507	AT2A2_RAT	Sarcoplasmic/endoplasmic reticulum calcium ATPase 2	Atp2a2	2	21	34	0.0173	X / Y	1.032	FALSE	0.9537	1.1169	0.344769	0.471535	0.0137	0.00117618
67	P15999	ATPA_RAT	ATP synthase subunit alpha, mitochondrial	Atp5a1	2	23	71	0.0235	X / Y	1.088	FALSE	0.9714	1.2186	0.228355	0.210553	0.0366	0.00242359
68	P10719	ATPB_RAT	ATP synthase subunit beta, mitochondrial	Atp5b	2	23	114	0.0284	X / Y	1.1145	FALSE	0.985	1.2609	0.19002	0.138245	0.0471	0.00287541
69	P35435	ATPG_RAT	ATP synthase subunit gamma, mitochondrial	Atp5c1	2	9	18	0.044	X / Y	1.1485	FALSE	1.0648	1.2387	0.0335703	0.167816	0.0601	0.00107869
70	P35434	ATPD_RAT	ATP synthase subunit delta, mitochondrial	Atp5d	2	2	5	0.2024	X / Y	1.115	FALSE	0.9173	1.3552	0.288469	0.0885855	0.0473	0.00718063
71	P19511	AT5F1_RAT	ATP synthase F(0) complex subunit B1, mitochondrial	Atp5f1	2	9	18	0.043	X / Y	1.1849	FALSE	1.0504	1.3367	0.0795078	0.0668568	0.0737	0.00273802
72	P31399	ATP5H_RAT	ATP synthase subunit d, mitochondrial	Atp5h	2	6	19	0.0994	X / Y	1.1241	FALSE	0.9947	1.2703	0.169453	0.147955	0.0508	0.00282139
73	P29419	ATP5I_RAT	ATP synthase subunit e, mitochondrial	Atp5i	2	2	4	0.1549	X / Y	1.0691	FALSE	0.9343	1.2233	0.310085	0.140671	0.029	0.00342545
74	P21571	ATP5J_RAT	ATP synthase-coupling factor 6, mitochondrial	Atp5j	2	3	9	0.0833	X / Y	1.2167	FALSE	1.0391	1.4246	0.106879	0.096521	0.0852	0.00469323
75	D3ZAF6	ATPK_RAT	ATP synthase subunit f, mitochondrial	Atp5j2	2	2	8	0.1023	X / Y	1.0917	FALSE	0.9929	1.2003	0.17752	0.166092	0.0381	0.00169715
76	Q06647	ATPO_RAT	ATP synthase subunit O, mitochondrial	Atp5o	2	10	19	0.0516	X / Y	1.0978	FALSE	1.0112	1.1919	0.128181	0.199223	0.0405	0.00127543
77	Q05175	BASP1_RAT	Brain acid soluble protein 1	Basp1	2	2	2	0.0591	X / Y	0.8282	TRUE	0.7549	0.9087	0.0210592	0.00768812	-0.0818	0.00162164
78	O35854	BCAT2_RAT	Branched-chain-amino-acid aminotransferase, mitochondrial	Bcat2	2	8	16	0.0254	X / Y	0.9808	FALSE	0.7122	1.3508	0.47589	0.110176	-0.0084	0.0193211
79	P11960	ODBA_RAT	2-oxoisovalerate dehydrogenase subunit alpha, mitochondrial	Bckdha	2	10	17	0.0363	X / Y	0.9388	FALSE	0.724	1.2173	0.403912	0.0647594	-0.0274	0.012729
80	P35738	ODBB_RAT	2-oxoisovalerate dehydrogenase subunit beta, mitochondrial	Bckdhb	2	8	14	0.0436	X / Y	0.9989	FALSE	0.8674	1.1504	0.497	0.0531357	-0.0005	0.00376007
81	Q00972	BCKD_RAT	[3-methyl-2-oxobutanoate dehydrogenase [lipoamide]] kinase, mitochondrial	Bckdk	2	4	4	0.051	X / Y	1.3434	FALSE	1.1818	1.5269	0.0106059	0.0296072	0.1282	0.00309508
82	Q6P7P5	BZW1_RAT	Basic leucine zipper and W2 domain-containing protein 1	Bzw1	2	4	4	0.0621	X / Y	0.9604	FALSE	0.7724	1.1943	0.426517	0.316476	-0.0175	0.00895617
83	Q9WTT7	BZW2_RAT	Basic leucine zipper and W2 domain-containing protein 2	Bzw2	2	1	1	0.0143	X / Y	1.0989	FALSE	0.9528	1.2674	0.254209	0.103576	0.041	0.00383677
84	O35796	C1QBP_RAT	Complement component 1 Q subcomponent-binding protein, mitochondrial	C1qbp	2	3	5	0.0502	X / Y	0.8438	FALSE	0.5792	1.2291	0.325769	0.0128978	-0.0738	0.0266865
85	P01026	CO3_RAT	Complement C3 [Cleaved into: Complement C3 beta chain; C3-beta-c	C3	2	2	4	0.006	X / Y	7.3967	TRUE	3.9584	13.8216	0.000685578	7.86759e-09	0.869	0.0737227
86	P08649	CO4_RAT	Complement C4 [Cleaved into: Complement C4 beta chain; Complement C4 alpha chain; C4a anaphylatoxin; Complement C4 gamma chain]	C4	2	4	4	0.0178	X / Y	1.9914	TRUE	1.3143	3.0172	0.048675	1.92969e-06	0.2992	0.0325626
87	P62161	CALM_RAT	Calmodulin	Calm1	2	5	7	0.1141	X / Y	0.8326	TRUE	0.7668	0.904	0.0130005	0.00774031	-0.0796	0.00127706
88	P18418	CALR_RAT	Calreticulin	Calr	2	17	55	0.0288	X / Y	1.1039	FALSE	0.8877	1.3727	0.325047	0.114391	0.0429	0.00895849
89	P08413	KCC2B_RAT	Calcium/calmodulin-dependent protein kinase type II subunit beta	Camk2b	2	2	2	0.0221	X / Y	1.0609	FALSE	0.9033	1.246	0.3565	0.228705	0.0257	0.00487734
90	P97536	CAND1_RAT	Cullin-associated NEDD8-dissociated protein 1	Cand1	2	6	8	0.0114	X / Y	0.97	FALSE	0.8586	1.0959	0.401427	0.151657	-0.0132	0.00280662
91	P35565	CALX_RAT	Calnexin	Canx	2	24	59	0.044	X / Y	1.0006	FALSE	0.8871	1.1287	0.497921	0.505313	0.0003	0.00273462
92	Q3T1K5	CAZA2_RAT	F-actin-capping protein subunit alpha-2	Capza2	2	3	5	0.0629	X / Y	0.7943	FALSE	0.7084	0.8905	0.0219918	0.071196	-0.1	0.00246684
93	P27321	ICAL_RAT	Calpastatin	Cast	2	2	4	0.0252	X / Y	0.901	FALSE	0.714	1.1368	0.326859	0.157301	-0.0453	0.0101962
94	P41350	CAV1_RAT	Caveolin-1	Cav1	2	2	2	0.0449	X / Y	0.9599	FALSE	0.8204	1.1231	0.397114	0.269731	-0.0178	0.00465171
95	Q5U2X6	CCD47_RAT	Coiled-coil domain-containing protein 47	Ccdc47	2	10	16	0.0352	X / Y	1.0721	FALSE	0.9464	1.2144	0.288256	0.326562	0.0302	0.00293115
96	P30551	CCKAR_RAT	Cholecystokinin receptor type A	Cckar	2	2	2	0.0203	X / Y	1.1048	FALSE	0.9405	1.2978	0.267899	0.0316101	0.0433	0.00488709
97	Q5XIM9	TCPB_RAT	T-complex protein 1 subunit beta	Cct2	2	6	11	0.028	X / Y	0.9259	FALSE	0.8136	1.0538	0.275859	0.355502	-0.0334	0.00315561
98	Q6P502	TCPG_RAT	T-complex protein 1 subunit gamma	Cct3	2	6	8	0.0183	X / Y	1.04	FALSE	0.9342	1.1578	0.357276	0.638702	0.017	0.00217032
99	Q7TPB1	TCPD_RAT	T-complex protein 1 subunit delta	Cct4	2	4	6	0.0241	X / Y	0.9735	FALSE	0.8604	1.1014	0.413831	0.262557	-0.0117	0.00287478
100	Q68FQ0	TCPE_RAT	T-complex protein 1 subunit epsilon	Cct5	2	9	13	0.0185	X / Y	0.9878	FALSE	0.9278	1.0517	0.42244	0.67255	-0.0053	0.000740471
101	Q8CFN2	CDC42_RAT	Cell division control protein 42 homolog	Cdc42	2	6	12	0.0576	X / Y	1.0609	FALSE	0.9811	1.1472	0.224709	0.219305	0.0257	0.00115256
102	P70500	CDIPT_RAT	CDP-diacylglycerol--inositol 3-phosphatidyltransferase	Cdipt	2	3	6	0.0516	X / Y	0.8793	FALSE	0.7193	1.0749	0.260951	0.0893071	-0.0559	0.00760553
103	Q9JLH7	CK5P3_RAT	CDK5 regulatory subunit-associated protein 3	Cdk5rap3	2	12	18	0.0159	X / Y	1.0222	FALSE	0.9145	1.1426	0.421743	0.377087	0.0095	0.00233666
104	Q5XIM5	CDV3_RAT	Protein CDV3 homolog	Cdv3	2	2	3	0.0339	X / Y	0.7013	TRUE	0.5709	0.8615	0.0423041	0.00085978	-0.1541	0.00798131
105	P07882	CEL_RAT	Bile salt-activated lipase	Cel	2	26	181	0.0261	X / Y	1.1869	FALSE	0.8828	1.5956	0.281328	0.0301092	0.0744	0.0165191
106	P00773	CELA1_RAT	Chymotrypsin-like elastase family member 1	Cela1	2	2	11	0.0827	X / Y	1.075	FALSE	0.7656	1.5093	0.415673	0.265903	0.0314	0.021722
107	P00774	CEL2A_RAT	Chymotrypsin-like elastase family member 2A	Cela2a	2	8	88	0.0923	X / Y	0.996	FALSE	0.6546	1.5154	0.496186	0.16553	-0.0017	0.0332209
108	P45592	COF1_RAT	Cofilin-1	Cfl1	2	3	8	0.0663	X / Y	0.8117	FALSE	0.6548	1.0063	0.165804	0.0392922	-0.0906	0.00870773
109	B0K020	CISD1_RAT	CDGSH iron-sulfur domain-containing protein 1	Cisd1	2	4	5	0.0833	X / Y	0.9953	FALSE	0.9231	1.0731	0.47499	0.469056	-0.0021	0.00106947
110	P17084	COL_RAT	Colipase	Clps	2	5	23	0.1696	X / Y	1.0431	FALSE	0.606	1.7954	0.469066	0.0143798	0.0183	0.0556243
111	Q5U2U0	CLPX_RAT	ATP-dependent Clp protease ATP-binding subunit clpX-like, mitochondrial	Clpx	2	2	2	0.0205	X / Y	0.9603	FALSE	0.8389	1.0993	0.382194	0.386352	-0.0176	0.00344662
112	P08081	CLCA_RAT	Clathrin light chain A	Clta	2	4	4	0.0363	X / Y	0.8373	FALSE	0.6429	1.0904	0.250696	0.00547941	-0.0771	0.0131588
113	P08082	CLCB_RAT	Clathrin light chain B	Cltb	2	4	4	0.0393	X / Y	0.747	TRUE	0.6637	0.8409	0.0068563	0.000730297	-0.1267	0.00264057
114	P11442	CLH1_RAT	Clathrin heavy chain 1	Cltc	2	43	64	0.0119	X / Y	0.8554	FALSE	0.7573	0.9661	0.0996403	0.00327567	-0.0679	0.00279421
115	P05371	CLUS_RAT	Clusterin	Clu	2	4	7	0.0336	X / Y	1.6784	TRUE	1.368	2.0594	0.0056727	1.32642e-05	0.2249	0.00789064
116	Q9JIY6	CMLO6_RAT	Probable N-acetyltransferase CML6	Cml6	2	4	11	0.036	X / Y	0.9698	FALSE	0.8305	1.1325	0.421725	0.290428	-0.0133	0.00453431
117	P13233	CN37_RAT	2',3'-cyclic-nucleotide 3'-phosphodiesterase	Cnp	2	5	7	0.0286	X / Y	1.1047	FALSE	0.9639	1.2659	0.232555	0.141603	0.0432	0.00350237
118	P23514	COPB_RAT	Coatomer subunit beta	Copb1	2	30	67	0.0136	X / Y	0.8571	TRUE	0.7821	0.9393	0.0460599	0.0388947	-0.067	0.00158119
119	O35142	COPB2_RAT	Coatomer subunit beta'	Copb2	2	25	39	0.011	X / Y	0.9111	FALSE	0.8115	1.0229	0.21055	0.0509917	-0.0404	0.00252669
120	Q4AEF8	COPG1_RAT	Coatomer subunit gamma-1	Copg1	2	17	39	0.0114	X / Y	0.7969	TRUE	0.7034	0.9028	0.0344234	0.00298387	-0.0986	0.002938
121	D4ABY2	COPG2_RAT	Coatomer subunit gamma-2	Copg2	2	3	5	0.0238	X / Y	0.9757	FALSE	0.9151	1.0404	0.350985	0.609161	-0.0107	0.000776462
122	Q68FT1	COQ9_RAT	Ubiquinone biosynthesis protein COQ9, mitochondrial	Coq9	2	5	9	0.0769	X / Y	0.821	FALSE	0.6328	1.0651	0.224331	0.00668557	-0.0857	0.0127836
123	P10888	COX41_RAT	Cytochrome c oxidase subunit 4 isoform 1, mitochondrial	Cox4i1	2	7	15	0.071	X / Y	1.0425	FALSE	0.8868	1.2256	0.398405	0.163277	0.0181	0.00493811
124	P11240	COX5A_RAT	Cytochrome c oxidase subunit 5A, mitochondrial	Cox5a	2	4	8	0.1096	X / Y	1.5769	TRUE	1.2771	1.9471	0.0153874	5.23057e-05	0.1978	0.00838706
125	P12075	COX5B_RAT	Cytochrome c oxidase subunit 5B, mitochondrial	Cox5b	2	6	15	0.1395	X / Y	1.0993	FALSE	0.8865	1.3631	0.329964	0.085729	0.0411	0.00872817
126	P11951	CX6C2_RAT	Cytochrome c oxidase subunit 6C-2	Cox6c2	2	3	7	0.0921	X / Y	1.0993	FALSE	0.8582	1.408	0.351081	0.0970032	0.0411	0.0115553
127	P35171	CX7A2_RAT	Cytochrome c oxidase subunit 7A2, mitochondrial	Cox7a2	2	2	5	0.1566	X / Y	1.0882	FALSE	0.8892	1.3318	0.337778	0.276414	0.0367	0.00769553
128	P80432	COX7C_RAT	Cytochrome c oxidase subunit 7C, mitochondrial	Cox7c	2	2	3	0.1429	X / Y	1.2095	FALSE	1.0192	1.4353	0.133246	0.0605204	0.0826	0.00552642
129	P00731	CBPA1_RAT	Carboxypeptidase A1	Cpa1	2	18	56	0.0263	X / Y	1.0819	FALSE	0.8124	1.4407	0.39178	0.0985084	0.0342	0.0154733
130	P19222	CBPA2_RAT	Carboxypeptidase A2	Cpa2	2	10	38	0.0384	X / Y	0.9723	FALSE	0.7997	1.1822	0.442913	0.038227	-0.0122	0.007202
131	P19223	CBPB1_RAT	Carboxypeptidase B	Cpb1	2	14	55	0.0241	X / Y	1.0161	FALSE	0.749	1.3785	0.479148	0.0677232	0.0069	0.0175473
132	Q9JHW1	CBPD_RAT	Carboxypeptidase D	Cpd	2	1	1	0.0044	X / Y	1.153	FALSE	0.928	1.4326	0.25598	0.0385016	0.0618	0.00888906
133	P32198	CPT1A_RAT	Carnitine O-palmitoyltransferase 1, liver isoform	Cpt1a	2	3	6	0.0194	X / Y	0.9579	FALSE	0.8966	1.0235	0.258026	0.533773	-0.0187	0.000826571
134	P18886	CPT2_RAT	Carnitine O-palmitoyltransferase 2, mitochondrial	Cpt2	2	3	5	0.0274	X / Y	1.0473	FALSE	0.875	1.2535	0.398523	0.560305	0.0201	0.00609013
135	Q4G063	CREL2_RAT	Cysteine-rich with EGF-like domain protein 2	Creld2	2	3	3	0.0372	X / Y	0.8817	FALSE	0.7159	1.086	0.272939	0.133921	-0.0547	0.00819222
136	Q8VHF5	CISY_RAT	Citrate synthase, mitochondrial	Cs	2	5	9	0.0193	X / Y	0.6929	TRUE	0.5545	0.8657	0.0497217	0.000983778	-0.1593	0.00935388
137	P18757	CGL_RAT	Cystathionine gamma-lyase	Cth	2	10	19	0.0327	X / Y	0.8047	FALSE	0.683	0.9481	0.0926376	0.00486508	-0.0943	0.00507257
138	Q9WU82	CTNB1_RAT	Catenin beta-1	Ctnnb1	2	3	5	0.0102	X / Y	1.1816	FALSE	0.9768	1.4292	0.190316	0.0402645	0.0725	0.00683057
139	P07338	CTRB1_RAT	Chymotrypsinogen B	Ctrb1	2	7	54	0.0798	X / Y	1.0251	FALSE	0.682	1.5407	0.475765	0.31137	0.0108	0.0313177
140	P55091	CTRC_RAT	Chymotrypsin-C	Ctrc	2	6	51	0.0821	X / Y	1.266	FALSE	0.8641	1.8551	0.268449	0.00907934	0.1024	0.027525
141	P24268	CATD_RAT	Cathepsin D	Ctsd	2	6	10	0.0246	X / Y	0.8877	FALSE	0.7617	1.0346	0.218389	0.0437042	-0.0517	0.0044235
142	Q9QZT0	CUZD1_RAT	CUB and zona pellucida-like domain-containing protein 1	Cuzd1	2	7	11	0.0247	X / Y	1.1775	FALSE	1.0018	1.384	0.155927	0.082604	0.071	0.00492412
143	P00173	CYB5_RAT	Cytochrome b5	Cyb5a	2	3	4	0.0672	X / Y	0.9912	FALSE	0.8269	1.1881	0.480551	0.20202	-0.0038	0.00619261
144	P04166	CYB5B_RAT	Cytochrome b5 type B	Cyb5b	2	2	5	0.089	X / Y	0.9794	FALSE	0.8226	1.166	0.452453	0.388774	-0.0091	0.00574077
145	P20070	NB5R3_RAT	NADH-cytochrome b5 reductase 3	Cyb5r3	2	4	5	0.0432	X / Y	1.0653	FALSE	0.9626	1.179	0.266258	0.348424	0.0275	0.00193878
146	P62898	CYC_RAT	Cytochrome c, somatic	Cycs	2	3	6	0.1619	X / Y	0.9462	FALSE	0.8653	1.0346	0.267835	0.212969	-0.024	0.00150626
147	Q64654	CP51A_RAT	Lanosterol 14-alpha demethylase	Cyp51a1	2	2	2	0.0358	X / Y	1.0848	FALSE	0.8469	1.3896	0.3712	0.0742725	0.0353	0.011564
148	Q63688	CP7B1_RAT	25-hydroxycholesterol 7-alpha-hydroxylase	Cyp7b1	2	5	6	0.0193	X / Y	1.0393	FALSE	0.9522	1.1343	0.329959	0.112608	0.0167	0.00144413
149	P61805	DAD1_RAT	Dolichyl-diphosphooligosaccharide--protein glycosyltransferase subunit DAD1	Dad1	2	2	3	0.1062	X / Y	1.0068	FALSE	0.855	1.1855	0.483525	0.587829	0.0029	0.005036
150	P15178	SYDC_RAT	Aspartate--tRNA ligase, cytoplasmic	Dars	2	18	40	0.022	X / Y	0.935	FALSE	0.8949	0.9769	0.0624186	0.307327	-0.0292	0.000361631
151	P28023	DCTN1_RAT	Dynactin subunit 1	Dctn1	2	2	2	0.0094	X / Y	0.9478	FALSE	0.8621	1.042	0.285626	0.440583	-0.0233	0.00169278
152	Q6AYH5	DCTN2_RAT	Dynactin subunit 2	Dctn2	2	9	12	0.0348	X / Y	0.8681	FALSE	0.7697	0.9792	0.120012	0.00773881	-0.0614	0.00273236
153	Q9ESW0	DDB1_RAT	DNA damage-binding protein 1	Ddb1	2	3	3	0.0114	X / Y	0.9903	FALSE	0.8823	1.1115	0.466293	0.220369	-0.0042	0.00251399
154	Q641Y0	OST48_RAT	Dolichyl-diphosphooligosaccharide--protein glycosyltransferase 48 kDa subunit	Ddost	2	11	42	0.0249	X / Y	1.0336	FALSE	0.8737	1.2228	0.422129	0.3497	0.0143	0.00532896
155	Q641Y8	DDX1_RAT	ATP-dependent RNA helicase DDX1	Ddx1	2	20	34	0.023	X / Y	0.9926	FALSE	0.9046	1.0891	0.468075	0.325141	-0.0032	0.00162422
156	Q63413	DX39B_RAT	Spliceosome RNA helicase Ddx39b	Ddx39b	2	2	3	0.0234	X / Y	0.9445	FALSE	0.7637	1.1682	0.394124	0.0852724	-0.0248	0.00852149
157	Q64591	DECR_RAT	2,4-dienoyl-CoA reductase, mitochondrial	Decr1	2	10	16	0.0239	X / Y	0.9284	FALSE	0.7755	1.1114	0.339826	0.0457057	-0.0323	0.00610452
158	Q8VID1	DHRS4_RAT	Dehydrogenase/reductase SDR family member 4	Dhrs4	2	2	2	0.0502	X / Y	1.0041	FALSE	0.8755	1.1515	0.488114	0.53142	0.0018	0.00354021
159	P08461	ODP2_RAT	Dihydrolipoyllysine-residue acetyltransferase component of pyruvate dehydrogenase complex, mitochondrial	Dlat	2	8	13	0.0348	X / Y	0.954	FALSE	0.7894	1.1531	0.401979	0.137753	-0.0204	0.00677323
160	Q6P6R2	DLDH_RAT	Dihydrolipoyl dehydrogenase, mitochondrial	Dld	2	10	27	0.0472	X / Y	0.9347	FALSE	0.7745	1.1282	0.359891	0.201654	-0.0293	0.00667419
161	Q01205	ODO2_RAT	Dihydrolipoyllysine-residue succinyltransferase component of 2-oxoglutarate dehydrogenase complex, mitochondrial	Dlst	2	3	6	0.0242	X / Y	1.0033	FALSE	0.8729	1.1532	0.490539	0.114073	0.0014	0.00365579
162	O35824	DNJA2_RAT	DnaJ homolog subfamily A member 2	Dnaja2	2	2	2	0.0316	X / Y	1.0281	FALSE	0.8745	1.2088	0.431964	0.40653	0.012	0.00494387
163	Q6TUG0	DJB11_RAT	DnaJ homolog subfamily B member 11	Dnajb11	2	8	15	0.0531	X / Y	1.0855	FALSE	0.9692	1.2157	0.234468	0.360398	0.0356	0.00241978
164	Q9R0T3	DNJC3_RAT	DnaJ homolog subfamily C member 3	Dnajc3	2	12	15	0.0159	X / Y	1.0336	FALSE	0.8676	1.2315	0.425099	0.325166	0.0144	0.00578593
165	P39052	DYN2_RAT	Dynamin-2	Dnm2	2	3	3	0.0195	X / Y	1.0165	FALSE	0.9194	1.1238	0.435435	0.342649	0.0071	0.00190104
166	P31430	DPEP1_RAT	Dipeptidase 1	Dpep1	2	7	9	0.0585	X / Y	0.9882	FALSE	0.7739	1.2618	0.480579	0.367576	-0.0052	0.0112704
167	Q7M0E3	DEST_RAT	Destrin	Dstn	2	3	5	0.0545	X / Y	1.0307	FALSE	0.6642	1.5996	0.472535	0.0839381	0.0131	0.0364237
168	P38650	DYHC1_RAT	Cytoplasmic dynein 1 heavy chain 1	Dync1h1	2	48	60	0.0052	X / Y	1.0253	FALSE	0.9381	1.1206	0.389439	0.461112	0.0108	0.00149091
169	Q62871	DC1I2_RAT	Cytoplasmic dynein 1 intermediate chain 2	Dync1i2	2	4	5	0.0329	X / Y	0.8607	FALSE	0.7773	0.9531	0.0706031	0.0200281	-0.0652	0.00196084
170	Q9QXU8	DC1L1_RAT	Cytoplasmic dynein 1 light intermediate chain 1	Dync1li1	2	2	3	0.0134	X / Y	1.0495	FALSE	0.9413	1.1702	0.328597	0.108593	0.021	0.00223488
171	Q62651	ECH1_RAT	Delta(3,5)-Delta(2,4)-dienoyl-CoA isomerase, mitochondrial	Ech1	2	3	4	0.0826	X / Y	0.8308	FALSE	0.7149	0.9655	0.108613	0.000996449	-0.0805	0.00425796
172	Q6AYG5	ECHD1_RAT	Ethylmalonyl-CoA decarboxylase	Echdc1	2	7	10	0.0468	X / Y	0.8735	FALSE	0.7165	1.0648	0.247283	0.0681208	-0.0587	0.00739739
173	P14604	ECHM_RAT	Enoyl-CoA hydratase, mitochondrial	Echs1	2	7	14	0.031	X / Y	0.8972	FALSE	0.7571	1.0631	0.261212	0.000506334	-0.0471	0.00543011
174	P23965	ECI1_RAT	Enoyl-CoA delta isomerase 1, mitochondrial	Eci1	2	7	16	0.0346	X / Y	0.8316	FALSE	0.6542	1.0572	0.221172	0.0283495	-0.0801	0.0108643
175	P69736	EDF1_RAT	Endothelial differentiation-related factor 1	Edf1	2	2	3	0.0811	X / Y	0.8338	TRUE	0.773	0.8992	0.00808392	0.00762482	-0.079	0.00107792
176	P62630	EF1A1_RAT	Elongation factor 1-alpha 1	Eef1a1	2	20	71	0.0325	X / Y	0.9792	FALSE	0.8582	1.1172	0.43673	0.0678136	-0.0091	0.00327963
177	Q68FR9	EF1D_RAT	Elongation factor 1-delta	Eef1d	2	5	17	0.0427	X / Y	0.8018	TRUE	0.7111	0.9042	0.032955	0.00662898	-0.0959	0.00271994
178	Q68FR6	EF1G_RAT	Elongation factor 1-gamma	Eef1g	2	11	19	0.016	X / Y	0.7669	FALSE	0.6423	0.9157	0.0672494	0.00313777	-0.1152	0.00592867
179	P05197	EF2_RAT	Elongation factor 2	Eef2	2	39	149	0.0105	X / Y	0.6822	TRUE	0.6472	0.7191	1.98469e-13	0.000118087	-0.1661	0.000523832
180	Q641Z6	EHD1_RAT	EH domain-containing protein 1	Ehd1	2	1	1	0.0169	X / Y	1.1853	FALSE	0.7355	1.9102	0.360803	0.0178366	0.0738	0.0429496
181	Q4V8H8	EHD2_RAT	EH domain-containing protein 2	Ehd2	2	2	2	0.0166	X / Y	1.04	FALSE	0.7773	1.3915	0.446418	0.133734	0.017	0.0159882
182	P07896	ECHP_RAT	Peroxisomal bifunctional enzyme	Ehhadh	2	3	4	0.0208	X / Y	1.0391	FALSE	0.6932	1.5576	0.462281	0.0465782	0.0166	0.0309105
183	Q6VV72	IF1A_RAT	Eukaryotic translation initiation factor 1A	Eif1a	2	3	5	0.1111	X / Y	1.0351	FALSE	0.8514	1.2585	0.429897	0.159861	0.015	0.00720052
184	P68101	IF2A_RAT	Eukaryotic translation initiation factor 2 subunit 1	Eif2s1	2	12	18	0.0222	X / Y	1.0451	FALSE	1.0067	1.0849	0.119309	0.326522	0.0191	0.00026372
185	P81795	IF2G_RAT	Eukaryotic translation initiation factor 2 subunit 3	Eif2s3	2	8	11	0.0339	X / Y	1.0065	FALSE	0.9487	1.0679	0.456221	0.777743	0.0028	0.000661022
186	Q1JU68	EIF3A_RAT	Eukaryotic translation initiation factor 3 subunit A	Eif3a	2	27	47	0.0066	X / Y	0.9998	FALSE	0.8616	1.16	0.499332	0.564206	-0.0001	0.00417038
187	Q4G061	EIF3B_RAT	Eukaryotic translation initiation factor 3 subunit B	Eif3b	2	17	35	0.0289	X / Y	0.9697	FALSE	0.8488	1.1078	0.408645	0.248877	-0.0134	0.00334505
188	B5DFC8	EIF3C_RAT	Eukaryotic translation initiation factor 3 subunit C	Eif3c	2	18	27	0.0099	X / Y	0.9863	FALSE	0.8792	1.1065	0.452277	0.71347	-0.006	0.00249356
189	Q6AYK8	EIF3D_RAT	Eukaryotic translation initiation factor 3 subunit D	Eif3d	2	10	20	0.042	X / Y	0.9925	FALSE	0.8908	1.1059	0.472365	0.579281	-0.0033	0.00220502
190	Q641X8	EIF3E_RAT	Eukaryotic translation initiation factor 3 subunit E	Eif3e	2	11	20	0.0292	X / Y	1.0173	FALSE	0.8928	1.1591	0.447797	0.591102	0.0074	0.00321136
191	Q5RK09	EIF3G_RAT	Eukaryotic translation initiation factor 3 subunit G	Eif3g	2	5	5	0.0438	X / Y	0.9701	FALSE	0.7642	1.2315	0.449439	0.0738184	-0.0132	0.0107356
192	Q6P9U8	EIF3H_RAT	Eukaryotic translation initiation factor 3 subunit H	Eif3h	2	9	17	0.054	X / Y	0.929	FALSE	0.7921	1.0894	0.321872	0.312905	-0.032	0.00478799
193	B0BNA7	EIF3I_RAT	Eukaryotic translation initiation factor 3 subunit I	Eif3i	2	9	11	0.0338	X / Y	0.9746	FALSE	0.8529	1.1136	0.423398	0.215558	-0.0112	0.00335556
194	A0JPM9	EIF3J_RAT	Eukaryotic translation initiation factor 3 subunit J	Eif3j	2	9	23	0.0347	X / Y	0.9249	FALSE	0.8125	1.0528	0.273354	0.125647	-0.0339	0.00316618
195	Q5RKI1	IF4A2_RAT	Eukaryotic initiation factor 4A-II	Eif4a2	2	9	20	0.0393	X / Y	0.9059	FALSE	0.8286	0.9903	0.133708	0.210704	-0.0429	0.00149805
196	Q3B8Q2	IF4A3_RAT	Eukaryotic initiation factor 4A-III	Eif4a3	2	1	1	0.0389	X / Y	0.7181	TRUE	0.6154	0.8379	0.0159522	0.00318041	-0.1438	0.00449357
197	Q07205	IF5_RAT	Eukaryotic translation initiation factor 5	Eif5	2	10	18	0.0186	X / Y	0.9693	FALSE	0.9237	1.0171	0.258695	0.310832	-0.0136	0.000438299
198	Q3T1J1	IF5A1_RAT	Eukaryotic translation initiation factor 5A-1	Eif5a	2	6	21	0.0519	X / Y	0.9795	FALSE	0.8197	1.1704	0.453661	0.132721	-0.009	0.0059828
199	B2GUV7	IF2P_RAT	Eukaryotic translation initiation factor 5B	Eif5b	2	10	16	0.0082	X / Y	0.8416	FALSE	0.7174	0.9874	0.140171	0.0161797	-0.0749	0.00480972
200	B0BNG0	EMC2_RAT	ER membrane protein complex subunit 2	Emc2	2	4	4	0.064	X / Y	1.0121	FALSE	0.8934	1.1465	0.461604	0.427675	0.0052	0.00293419
201	Q5U2V8	EMC3_RAT	ER membrane protein complex subunit 3	Emc3	2	2	2	0.0498	X / Y	1.017	FALSE	0.8438	1.2258	0.46404	0.285818	0.0073	0.00657787
202	Q5FVL2	EMC8_RAT	ER membrane protein complex subunit 8	Emc8	2	3	3	0.0483	X / Y	0.9945	FALSE	0.8596	1.1506	0.484838	0.598843	-0.0024	0.00400908
203	P97675	ENPP3_RAT	Ectonucleotide pyrophosphatase/phosphodiesterase family member 3	Enpp3	2	4	7	0.0183	X / Y	1.1168	FALSE	1.0191	1.2239	0.113871	0.00895046	0.048	0.00158186
204	O35795	ENTP2_RAT	Ectonucleoside triphosphate diphosphohydrolase 2	Entpd2	2	2	2	0.0343	X / Y	0.9419	FALSE	0.8587	1.0332	0.258735	0.265875	-0.026	0.00161418
205	O55159	EPCAM_RAT	Epithelial cell adhesion molecule	Epcam	2	2	2	0.0635	X / Y	1.4611	TRUE	1.2399	1.7218	0.0104457	0.00105059	0.1647	0.00508262
206	P07687	HYEP_RAT	Epoxide hydrolase 1	Ephx1	2	9	19	0.0308	X / Y	1.1103	FALSE	1.012	1.2182	0.129539	0.053913	0.0455	0.00162204
207	B5DEH2	ERLN2_RAT	Erlin-2	Erlin2	2	2	2	0.0354	X / Y	0.7715	FALSE	0.485	1.2272	0.288108	0.00756619	-0.1127	0.0406276
208	Q6UPR8	ERMP1_RAT	Endoplasmic reticulum metallopeptidase 1	Ermp1	2	3	3	0.01	X / Y	1.0377	FALSE	0.9556	1.1268	0.326735	0.190433	0.0161	0.00127958
209	Q8R4A1	ERO1A_RAT	ERO1-like protein alpha	Ero1l	2	3	4	0.0366	X / Y	1.1424	FALSE	0.9114	1.432	0.277769	0.0339401	0.0578	0.00962362
210	P52555	ERP29_RAT	Endoplasmic reticulum resident protein 29	Erp29	2	5	11	0.0462	X / Y	1.043	FALSE	0.9347	1.1639	0.350461	0.359998	0.0183	0.00226824
211	Q9Z1X1	ESYT1_RAT	Extended synaptotagmin-1	Esyt1	2	5	9	0.0193	X / Y	0.9758	FALSE	0.8812	1.0807	0.405308	0.187445	-0.0106	0.00196342
212	Q5U2Q7	ERF1_RAT	Eukaryotic peptide chain release factor subunit 1	Etf1	2	9	15	0.0343	X / Y	1.1204	TRUE	1.0479	1.1978	0.0445025	0.0204675	0.0494	0.000842573
213	P13803	ETFA_RAT	Electron transfer flavoprotein subunit alpha, mitochondrial	Etfa	2	9	14	0.039	X / Y	0.8832	FALSE	0.772	1.0104	0.178029	0.0835708	-0.0539	0.00341483
214	Q68FU3	ETFB_RAT	Electron transfer flavoprotein subunit beta	Etfb	2	10	16	0.0353	X / Y	0.9632	FALSE	0.8509	1.0903	0.381131	0.146914	-0.0163	0.00289642
215	Q6UPE1	ETFD_RAT	Electron transfer flavoprotein-ubiquinone oxidoreductase, mitochondrial	Etfdh	2	13	13	0.013	X / Y	1.0776	FALSE	0.9935	1.1689	0.178898	0.238864	0.0325	0.00124701
216	P31977	EZRI_RAT	Ezrin	Ezr	2	2	2	0.029	X / Y	0.9385	FALSE	0.8732	1.0088	0.189808	0.394304	-0.0275	0.000983072
217	Q9ESN0	NIBAN_RAT	Protein Niban	Fam129a	2	6	8	0.0085	X / Y	1.1382	FALSE	0.9921	1.3057	0.172991	0.318382	0.0562	0.00355676
218	Q6AXX6	F213A_RAT	Redox-regulatory protein FAM213A	Fam213a	2	5	14	0.0524	X / Y	0.9853	FALSE	0.7379	1.3156	0.479533	0.0409906	-0.0064	0.0157663
219	Q5FWT1	FA98A_RAT	Protein FAM98A	Fam98a	2	5	8	0.0466	X / Y	0.9965	FALSE	0.936	1.0608	0.47745	0.57855	-0.0015	0.000738521
220	Q505J8	SYFA_RAT	Phenylalanine--tRNA ligase alpha subunit	Farsa	2	5	7	0.0276	X / Y	0.9794	FALSE	0.9018	1.0637	0.400483	0.28366	-0.009	0.0012847
221	P12785	FAS_RAT	Fatty acid synthase	Fasn	2	2	2	0.0044	X / Y	0.7856	FALSE	0.4549	1.3567	0.329341	0.00511351	-0.1048	0.0563139
222	P06399	FIBA_RAT	Fibrinogen alpha chain [Cleaved into: Fibrinopeptide A; Fibrinogen alpha chain]	Fga	2	3	6	0.0166	X / Y	2.0299	TRUE	1.6284	2.5305	0.000657894	1.43338e-06	0.3075	0.00916132
223	P14480	FIBB_RAT	Fibrinogen beta chain	Fgb	2	4	5	0.0188	X / Y	2.5936	TRUE	1.6742	4.018	0.014727	3.98796e-07	0.4139	0.0361373
224	P02680	FIBG_RAT	Fibrinogen gamma chain	Fgg	2	2	2	0.0382	X / Y	2.2186	TRUE	1.5886	3.0985	0.00852298	4.82374e-07	0.3461	0.0210443
225	P14408	FUMH_RAT	Fumarate hydratase, mitochondrial	Fh	2	6	7	0.0138	X / Y	0.8953	FALSE	0.7524	1.0654	0.262443	0.0212452	-0.048	0.00570348
226	P84817	FIS1_RAT	Mitochondrial fission 1 protein	Fis1	2	2	3	0.0789	X / Y	1.0409	FALSE	0.9423	1.1498	0.343547	0.357501	0.0174	0.0018664
227	D3ZHA0	FLNC_RAT	Filamin-C	Flnc	2	2	4	0.004	X / Y	1.2553	FALSE	0.7808	2.0179	0.316008	0.022202	0.0987	0.0425042
228	P04937	FINC_RAT	Fibronectin	Fn1	2	2	3	0.0069	X / Y	1.7545	TRUE	1.2502	2.4621	0.0485507	7.84427e-05	0.2441	0.0216552
229	P02793	FRIL1_RAT	Ferritin light chain 1	Ftl1	2	2	3	0.0874	X / Y	0.8374	FALSE	0.7045	0.9953	0.152114	0.0475287	-0.0771	0.0056276
230	P04797	G3P_RAT	Glyceraldehyde-3-phosphate dehydrogenase	Gapdh	2	8	19	0.021	X / Y	0.8925	FALSE	0.6477	1.2296	0.361282	0.0668617	-0.0494	0.0193713
231	Q5I0G4	SYG_RAT	Glycine--tRNA ligase	Gars	2	2	6	0.0204	X / Y	1.0877	FALSE	0.9345	1.266	0.289796	0.257828	0.0365	0.004346
232	P50442	GATM_RAT	Glycine amidinotransferase, mitochondrial	Gatm	2	14	27	0.0426	X / Y	0.9489	FALSE	0.6797	1.3246	0.437487	0.0213217	-0.0228	0.0209916
233	P06883	GLUC_RAT	Glucagon [Cleaved into: Glicentin; Glicentin-related polypeptide	Gcg	2	4	11	0.0667	X / Y	0.6383	TRUE	0.5394	0.7552	0.00380167	2.46571e-05	-0.195	0.00533691
234	Q9JL55	GDE1_RAT	Glycerophosphodiester phosphodiesterase 1	Gde1	2	2	2	0.0453	X / Y	1.1655	TRUE	1.073	1.2659	0.0319933	0.0177131	0.0665	0.00128874
235	P50399	GDIB_RAT	Rab GDP dissociation inhibitor beta	Gdi2	2	19	36	0.0247	X / Y	1.1454	FALSE	0.876	1.4976	0.306339	0.210487	0.059	0.0135613
236	Q62867	GGH_RAT	Gamma-glutamyl hydrolase	Ggh	2	5	7	0.041	X / Y	0.872	FALSE	0.799	0.9517	0.058623	0.194802	-0.0595	0.00144199
237	P07314	GGT1_RAT	Gamma-glutamyltranspeptidase 1	Ggt1	2	8	16	0.0282	X / Y	1.0799	FALSE	0.9373	1.2443	0.293667	0.31293	0.0334	0.00378502
238	Q62638	GSLG1_RAT	Golgi apparatus protein 1	Glg1	2	3	3	0.0111	X / Y	1.1296	FALSE	0.8493	1.5024	0.334595	0.0185129	0.0529	0.0153433
239	P28492	GLSL_RAT	Glutaminase liver isoform, mitochondrial	Gls2	2	2	2	0.0233	X / Y	0.9695	FALSE	0.7979	1.178	0.436834	0.378618	-0.0135	0.00716004
240	P10860	DHE3_RAT	Glutamate dehydrogenase 1, mitochondrial	Glud1	2	21	53	0.0269	X / Y	0.7998	FALSE	0.5644	1.1334	0.260843	0.000540276	-0.097	0.0229189
241	P09606	GLNA_RAT	Glutamine synthetase	Glul	2	2	2	0.0214	X / Y	0.8091	FALSE	0.4788	1.3673	0.343204	0.0380893	-0.092	0.0519172
242	Q5XIC1	GMPPA_RAT	Mannose-1-phosphate guanyltransferase alpha	Gmppa	2	3	7	0.0429	X / Y	0.8564	FALSE	0.7707	0.9517	0.0707969	0.0232746	-0.0673	0.00209781
243	P04897	GNAI2_RAT	Guanine nucleotide-binding protein G(i) subunit alpha-2	Gnai2	2	2	2	0.031	X / Y	1.1089	FALSE	1.0346	1.1886	0.0680314	0.183416	0.0449	0.000907274
244	P08753	GNAI3_RAT	Guanine nucleotide-binding protein G(k) subunit alpha	Gnai3	2	1	1	0.0311	X / Y	1.2457	TRUE	1.1364	1.3656	0.0083942	0.0129398	0.0954	0.00159222
245	P82471	GNAQ_RAT	Guanine nucleotide-binding protein G(q) subunit alpha	Gnaq	2	2	3	0.0306	X / Y	1.0975	FALSE	0.9671	1.2455	0.230901	0.0277275	0.0404	0.00301714
246	P63095	GNAS2_RAT	Guanine nucleotide-binding protein G(s) subunit alpha isoforms short	Gnas	2	3	3	0.0279	X / Y	1.2804	FALSE	1.0996	1.4909	0.0521844	0.0109414	0.1074	0.00436964
247	P54311	GBB1_RAT	Guanine nucleotide-binding protein G(I)/G(S)/G(T) subunit beta-1	Gnb1	2	2	2	0.0294	X / Y	1.0115	FALSE	0.8913	1.148	0.463987	0.495371	0.005	0.00302056
248	P54313	GBB2_RAT	Guanine nucleotide-binding protein G(I)/G(S)/G(T) subunit beta-2	Gnb2	2	5	6	0.0588	X / Y	1.1871	FALSE	0.9879	1.4264	0.175161	0.0179658	0.0745	0.00636127
249	P63245	GBLP_RAT	Guanine nucleotide-binding protein subunit beta-2-like 1	Gnb2l1	2	16	68	0.0757	X / Y	1.0567	FALSE	0.9112	1.2254	0.35495	0.210095	0.0239	0.00414042
250	Q9ERE4	GOLP3_RAT	Golgi phosphoprotein 3	Golph3	2	2	2	0.0436	X / Y	0.9794	FALSE	0.8761	1.0948	0.425852	0.734557	-0.009	0.00234216
251	O35165	GOSR2_RAT	Golgi SNAP receptor complex member 2	Gosr2	2	3	6	0.0519	X / Y	0.972	FALSE	0.8848	1.0678	0.381381	0.345007	-0.0123	0.00166665
252	P00507	AATM_RAT	Aspartate aminotransferase, mitochondrial	Got2	2	3	4	0.0209	X / Y	0.9976	FALSE	0.7181	1.3857	0.497025	0.070202	-0.0011	0.0203731
253	P19218	GP2_RAT	Pancreatic secretory granule membrane major glycoprotein GP2	Gp2	2	15	51	0.0302	X / Y	1.0861	FALSE	0.948	1.2444	0.271788	0.241156	0.0359	0.00348969
254	P35571	GPDM_RAT	Glycerol-3-phosphate dehydrogenase, mitochondrial	Gpd2	2	2	3	0.0124	X / Y	0.982	FALSE	0.7754	1.2436	0.469292	0.0756003	-0.0079	0.0105219
255	Q6P6V6	GP108_RAT	Protein GPR108	Gpr108	2	2	2	0.0121	X / Y	1.1344	FALSE	0.9059	1.4206	0.287501	0.0477572	0.0548	0.00954402
256	P24473	GSTK1_RAT	Glutathione S-transferase kappa 1	Gstk1	2	3	3	0.0575	X / Y	0.9789	FALSE	0.8743	1.096	0.425075	0.105483	-0.0093	0.00240958
257	P08009, P08010	GSTM2_RAT, GSTM4_RAT	Glutathione S-transferase Mu 2, Glutathione S-transferase Yb-3	Gstm2, Gstm3	2	2	2	0.078	X / Y	1.0449	FALSE	0.8586	1.2717	0.411425	0.251226	0.0191	0.00727478
258	P57113	MAAI_RAT	Maleylacetoacetate isomerase	Gstz1	2	2	3	0.1111	X / Y	1.0069	FALSE	0.9104	1.1136	0.472888	0.10101	0.003	0.00191277
259	P43278	H10_RAT	Histone H1.0	H1f0	2	2	3	0.067	X / Y	0.9291	FALSE	0.5397	1.5996	0.446176	0.133733	-0.0319	0.0556701
260	Q9WVK7	HCDH_RAT	Hydroxyacyl-coenzyme A dehydrogenase, mitochondrial	Hadh	2	6	15	0.0255	X / Y	0.7904	FALSE	0.6462	0.9667	0.121335	0.0603655	-0.1022	0.00764782
261	Q64428	ECHA_RAT	Trifunctional enzyme subunit alpha, mitochondrial	Hadha	2	23	59	0.0105	X / Y	1.0497	FALSE	0.9089	1.2123	0.368208	0.40148	0.0211	0.00391329
262	Q60587	ECHB_RAT	Trifunctional enzyme subunit beta, mitochondrial	Hadhb	2	6	10	0.0189	X / Y	1.0249	FALSE	0.8668	1.2117	0.441738	0.262511	0.0107	0.0052923
263	O35952	GLO2_RAT	Hydroxyacylglutathione hydrolase, mitochondrial	Hagh	2	2	3	0.0388	X / Y	0.9883	FALSE	0.9324	1.0476	0.420069	0.477483	-0.0051	0.00063986
264	P01946	HBA_RAT	Hemoglobin subunit alpha-1/2	Hba1	2	7	18	0.0493	X / Y	0.9784	FALSE	0.8479	1.1289	0.43925	0.260578	-0.0095	0.00386335
265	P02091	HBB1_RAT	Hemoglobin subunit beta-1	Hbb	2	2	16	0.0544	X / Y	0.9467	FALSE	0.8179	1.0958	0.354066	0.126999	-0.0238	0.00403512
266	Q9Z1A6	VIGLN_RAT	Vigilin	Hdlbp	2	45	125	0.0118	X / Y	1.0392	FALSE	0.9119	1.1843	0.384285	0.337122	0.0167	0.00322259
267	P15865	H14_RAT	Histone H1.4	Hist1h1e	2	5	7	0.0594	X / Y	0.5625	FALSE	0.2463	1.2846	0.242986	0.0220283	-0.2499	0.128663
268	P62804	H4_RAT	Histone H4 [Cleaved into: Osteogenic growth peptide	Hist1h4b	2	9	28	0.0777	X / Y	0.7377	FALSE	0.3739	1.4555	0.327211	0.00486441	-0.1321	0.0870946
269	P05708	HXK1_RAT	Hexokinase-1	Hk1	2	9	10	0.0131	X / Y	0.9758	FALSE	0.8175	1.1649	0.445055	0.401857	-0.0106	0.0059153
270	P63159	HMGB1_RAT	High mobility group protein B1	Hmgb1	2	3	3	0.0651	X / Y	0.9361	FALSE	0.8595	1.0194	0.219284	0.106217	-0.0287	0.00137247
271	P97519	HMGCL_RAT	Hydroxymethylglutaryl-CoA lyase, mitochondrial	Hmgcl	2	2	2	0.0431	X / Y	0.9406	FALSE	0.7947	1.1133	0.358261	0.276301	-0.0266	0.00536012
272	P22791	HMCS2_RAT	Hydroxymethylglutaryl-CoA synthase, mitochondrial	Hmgcs2	2	2	3	0.0197	X / Y	0.8473	FALSE	0.7207	0.9963	0.153117	0.00380468	-0.0719	0.0049434
273	A7VJC2	ROA2_RAT	Heterogeneous nuclear ribonucleoproteins A2/B1	Hnrnpa2b1	2	1	1	0.0198	X / Y	0.5184	TRUE	0.3633	0.7395	0.0322268	0.000144365	-0.2854	0.0238194
274	Q6URK4	ROA3_RAT	Heterogeneous nuclear ribonucleoprotein A3	Hnrnpa3	2	3	3	0.0369	X / Y	0.6501	FALSE	0.4778	0.8844	0.0809261	0.000910639	-0.1871	0.0178799
275	Q3SWU3	HNRDL_RAT	Heterogeneous nuclear ribonucleoprotein D-like	Hnrnpdl	2	2	2	0.0311	X / Y	0.9585	FALSE	0.6964	1.3194	0.44729	0.0763073	-0.0184	0.0192528
276	P61980	HNRPK_RAT	Heterogeneous nuclear ribonucleoprotein K	Hnrnpk	2	8	9	0.0367	X / Y	0.6903	TRUE	0.5907	0.8066	0.00868129	7.35556e-05	-0.161	0.00457944
277	Q62826	HNRPM_RAT	Heterogeneous nuclear ribonucleoprotein M	Hnrnpm	2	7	9	0.0145	X / Y	0.9729	FALSE	0.7953	1.1901	0.445725	0.356018	-0.0119	0.00766287
278	P20059	HEMO_RAT	Hemopexin	Hpx	2	2	2	0.0174	X / Y	3.0488	TRUE	1.7581	5.2873	0.0214422	3.80304e-07	0.4841	0.0571683
279	Q99PS8	HRG_RAT	Histidine-rich glycoprotein	Hrg	2	3	4	0.0286	X / Y	4.6245	TRUE	2.4499	8.7295	0.00796885	2.05308e-09	0.6651	0.0761329
280	O70351	HCD2_RAT	3-hydroxyacyl-CoA dehydrogenase type-2	Hsd17b10	2	10	28	0.0728	X / Y	1.1217	FALSE	1.0179	1.236	0.118425	0.203969	0.0499	0.00177746
281	Q6AYS8	DHB11_RAT	Estradiol 17-beta-dehydrogenase 11	Hsd17b11	2	4	8	0.0604	X / Y	1.1778	FALSE	1.0575	1.3118	0.0644247	0.0270474	0.0711	0.00219054
282	Q5M875	DHB13_RAT	17-beta-hydroxysteroid dehydrogenase 13	Hsd17b13	2	12	42	0.0267	X / Y	1.0442	FALSE	0.9037	1.2064	0.382423	0.163104	0.0188	0.00393574
283	P97852	DHB4_RAT	Peroxisomal multifunctional enzyme type 2	Hsd17b4	2	4	4	0.0122	X / Y	1.1379	TRUE	1.0766	1.2028	0.00986513	0.00416415	0.0561	0.000579193
284	P34058	HS90B_RAT	Heat shock protein HSP 90-beta	Hsp90ab1	2	5	5	0.0166	X / Y	0.8954	FALSE	0.7118	1.1263	0.315049	0.0947213	-0.048	0.00993362
285	Q66HD0	ENPL_RAT	Endoplasmin	Hsp90b1	2	31	74	0.0299	X / Y	1.0669	FALSE	0.8415	1.3526	0.392488	0.133057	0.0281	0.01062
286	O35162	HSP13_RAT	Heat shock 70 kDa protein 13	Hspa13	2	5	5	0.034	X / Y	1.0632	FALSE	0.9152	1.2351	0.341373	0.205812	0.0266	0.00423698
287	P06761	GRP78_RAT	78 kDa glucose-regulated protein	Hspa5	2	29	137	0.0168	X / Y	1.0367	FALSE	0.8759	1.2269	0.415399	0.270457	0.0156	0.00535523
288	P63018	HSP7C_RAT	Heat shock cognate 71 kDa protein	Hspa8	2	17	36	0.0341	X / Y	0.8811	TRUE	0.827	0.9389	0.0230627	0.0150693	-0.055	0.000759359
289	P48721	GRP75_RAT	Stress-70 protein, mitochondrial	Hspa9	2	10	23	0.0206	X / Y	0.991	FALSE	0.8493	1.1563	0.476608	0.0536899	-0.0039	0.00448983
290	P63039	CH60_RAT	60 kDa heat shock protein, mitochondrial	Hspd1	2	26	87	0.0366	X / Y	0.9977	FALSE	0.8431	1.1806	0.494502	0.157425	-0.001	0.00534537
291	P26772	CH10_RAT	10 kDa heat shock protein, mitochondrial	Hspe1	2	3	5	0.098	X / Y	1.039	FALSE	0.7511	1.4372	0.453071	0.0652609	0.0166	0.0198538
292	Q63617	HYOU1_RAT	Hypoxia up-regulated protein 1	Hyou1	2	25	54	0.014	X / Y	1.0056	FALSE	0.8487	1.1916	0.486799	0.402591	0.0024	0.0054304
293	P56574	IDHP_RAT	Isocitrate dehydrogenase [NADP], mitochondrial	Idh2	2	13	17	0.0243	X / Y	1.1625	FALSE	0.8921	1.5149	0.284805	0.0416223	0.0654	0.0132228
294	P20695	IFRD1_RAT	Interferon-related developmental regulator 1	Ifrd1	2	3	4	0.02	X / Y	1.9142	TRUE	1.5948	2.2975	0.000187702	9.01789e-06	0.282	0.00628518
295	P20760	IGG2A_RAT	Ig gamma-2A chain C region	Igg-2a	2	2	2	0.0621	X / Y	1.9501	TRUE	1.3388	2.8407	0.0379016	6.69721e-06	0.2901	0.0266879
296	Q3KR86	MIC60_RAT	MICOS complex subunit Mic60	Immt	2	16	19	0.0115	X / Y	1.0981	FALSE	0.9564	1.2607	0.249124	0.142812	0.0406	0.00359856
297	P01322	INS1_RAT	Insulin-1 [Cleaved into: Insulin-1 B chain; Insulin-1 A chain]	Ins1	2	4	5	0.1727	X / Y	0.5422	FALSE	0.3301	0.8906	0.108713	0.00955535	-0.2658	0.0464531
298	P49134	ITB1_RAT	Integrin beta-1	Itgb1	2	2	2	0.0113	X / Y	1.2085	FALSE	1.0543	1.3853	0.0826987	0.0340844	0.0823	0.00351637
299	P12007	IVD_RAT	Isovaleryl-CoA dehydrogenase, mitochondrial	Ivd	2	4	6	0.0259	X / Y	0.9289	FALSE	0.6938	1.2437	0.40026	0.139061	-0.032	0.0160589
300	Q4KM64	JAGN1_RAT	Protein jagunal homolog 1	Jagn1	2	3	3	0.0656	X / Y	0.4194	TRUE	0.3236	0.5436	0.000405003	4.75082e-07	-0.3774	0.0126944
301	Q6P0K8	PLAK_RAT	Junction plakoglobin	Jup	2	2	3	0.0107	X / Y	1.1574	FALSE	0.9903	1.3526	0.174212	0.0531578	0.0635	0.00458335
302	Q2PQA9	KINH_RAT	Kinesin-1 heavy chain	Kif5b	2	4	6	0.0166	X / Y	0.8991	FALSE	0.8209	0.9848	0.121457	0.00764212	-0.0462	0.00156365
303	Q6IMF3	K2C1_RAT	Keratin, type II cytoskeletal 1	Krt1	2	2	2	0.0112	X / Y	0.961	FALSE	0.49	1.8847	0.476451	0.0438906	-0.0173	0.0855625
304	Q6IFW6	K1C10_RAT	Keratin, type I cytoskeletal 10	Krt10	2	2	3	0.0342	X / Y	0.6819	FALSE	0.4127	1.1265	0.222823	0.0744781	-0.1663	0.0475387
305	Q5BJY9	K1C18_RAT	Keratin, type I cytoskeletal 18	Krt18	2	18	33	0.052	X / Y	0.9688	FALSE	0.7972	1.1774	0.435432	0.517594	-0.0138	0.00717196
306	Q63279	K1C19_RAT	Keratin, type I cytoskeletal 19	Krt19	2	1	1	0.0223	X / Y	0.7684	FALSE	0.5776	1.0222	0.177961	0.0108168	-0.1144	0.0153596
307	Q4FZU2	K2C6A_RAT	Keratin, type II cytoskeletal 6A	Krt6a	2	1	1	0.0127	X / Y	1.0425	FALSE	0.4965	2.1886	0.477645	0.0796504	0.0181	0.103753
308	Q6IG05	K2C75_RAT	Keratin, type II cytoskeletal 75	Krt75	2			0.0129	X / Y		FALSE			1	1
309	Q10758	K2C8_RAT	Keratin, type II cytoskeletal 8	Krt8	2	15	26	0.058	X / Y	1.0771	FALSE	0.8856	1.31	0.352272	0.328484	0.0322	0.00722932
310	P14562	LAMP1_RAT	Lysosome-associated membrane glycoprotein 1	Lamp1	2	3	8	0.0197	X / Y	1.0591	FALSE	0.9475	1.1837	0.303051	0.172472	0.0249	0.00233604
311	P17046	LAMP2_RAT	Lysosome-associated membrane glycoprotein 2	Lamp2	2	2	3	0.0219	X / Y	1.2723	TRUE	1.1914	1.3587	0.000123083	0.00454472	0.1046	0.000814048
312	Q9QX69	LANC1_RAT	LanC-like protein 1	Lancl1	2	2	2	0.0201	X / Y	1.0691	FALSE	0.9528	1.1996	0.280826	0.19061	0.029	0.00250093
313	Q68FS4	AMPL_RAT	Cytosol aminopeptidase	Lap3	2	5	8	0.0347	X / Y	1.054	FALSE	0.8769	1.2669	0.387508	0.538396	0.0228	0.00638282
314	P04642	LDHA_RAT	L-lactate dehydrogenase A chain	Ldha	2	5	5	0.0271	X / Y	0.8739	FALSE	0.7002	1.0906	0.271464	0.05956	-0.0585	0.00925994
315	Q5XIN6	LETM1_RAT	LETM1 and EF-hand domain-containing protein 1, mitochondrial	Letm1	2	5	10	0.0108	X / Y	0.9916	FALSE	0.8892	1.1057	0.468972	0.13985	-0.0037	0.00223758
316	Q9Z144	LEG2_RAT	Galectin-2	Lgals2	2	4	5	0.0769	X / Y	1.3265	FALSE	1.1025	1.596	0.0633325	0.015215	0.1227	0.0064529
317	Q62902	LMAN1_RAT	Protein ERGIC-53	Lman1	2	14	23	0.0426	X / Y	1.0703	FALSE	0.8914	1.2852	0.35515	0.201242	0.0295	0.00631271
318	A1L1J9	LMF2_RAT	Lipase maturation factor 2	Lmf2	2	2	2	0.0228	X / Y	1.1877	FALSE	1.0606	1.3301	0.0643129	0.00636818	0.0747	0.00241796
319	P48679	LMNA_RAT	Prelamin-A/C [Cleaved into: Lamin-A/C]	Lmna	2	6	7	0.0195	X / Y	0.907	FALSE	0.4572	1.7992	0.443319	0.0104267	-0.0424	0.0885074
320	Q924S5	LONM_RAT	Lon protease homolog, mitochondrial	Lonp1	2	7	10	0.0116	X / Y	1.1632	FALSE	1.0494	1.2892	0.0709409	0.123803	0.0656	0.00199712
321	Q5FVN0	MBOA5_RAT	Lysophospholipid acyltransferase 5	Lpcat3	2	3	4	0.0267	X / Y	1.16	FALSE	1.0709	1.2565	0.0316147	0.0863903	0.0645	0.00120394
322	Q5SGE0	LPPRC_RAT	Leucine-rich PPR motif-containing protein, mitochondrial	Lrpprc	2	4	4	0.0129	X / Y	1.1394	FALSE	1.0022	1.2953	0.15458	0.0429852	0.0567	0.00310423
323	Q5RJR8	LRC59_RAT	Leucine-rich repeat-containing protein 59	Lrrc59	2	14	46	0.0684	X / Y	0.9732	FALSE	0.8794	1.0769	0.394091	0.315991	-0.0118	0.00193447
324	O35777	MAGT1_RAT	Magnesium transporter protein 1	Magt1	2	2	4	0.0299	X / Y	1.0602	FALSE	0.9419	1.1934	0.310568	0.152361	0.0254	0.00263962
325	P28494	MA2A1_RAT	Alpha-mannosidase 2	Man2a1	2	7	7	0.0166	X / Y	1.0322	FALSE	0.8434	1.2632	0.437681	0.0431412	0.0138	0.00769423
326	P0C5H9	MANF_RAT	Mesencephalic astrocyte-derived neurotrophic factor	Manf	2	11	28	0.0838	X / Y	0.9911	FALSE	0.8322	1.1803	0.479614	0.322023	-0.0039	0.00575762
327	P21396	AOFA_RAT	Amine oxidase [flavin-containing] A	Maoa	2	13	21	0.0171	X / Y	1.196	FALSE	1.0602	1.3492	0.068718	0.042544	0.0777	0.00273947
328	Q3B8Q0	MARE2_RAT	Microtubule-associated protein RP/EB family member 2	Mapre2	2	3	4	0.0215	X / Y	1.1029	FALSE	1.0296	1.1815	0.0773557	0.152033	0.0426	0.000894003
329	O88994	MARC2_RAT	Mitochondrial amidoxime reducing component 2	Marc2	2	6	6	0.0296	X / Y	1.135	FALSE	0.9836	1.3098	0.188291	0.105873	0.055	0.00386953
330	P30009	MARCS_RAT	Myristoylated alanine-rich C-kinase substrate	Marcks	2	2	2	0.0485	X / Y	0.7102	TRUE	0.588	0.8578	0.0350122	0.00106253	-0.1486	0.00672929
331	P43244	MATR3_RAT	Matrin-3	Matr3	2	3	4	0.0296	X / Y	1.0241	FALSE	0.8985	1.1673	0.427817	0.60612	0.0103	0.003231
332	Q5I0C3	MCCA_RAT	Methylcrotonoyl-CoA carboxylase subunit alpha, mitochondrial	Mccc1	2	18	33	0.021	X / Y	1.0998	FALSE	0.9758	1.2396	0.213204	0.1741	0.0413	0.00270041
333	Q5XIT9	MCCB_RAT	Methylcrotonoyl-CoA carboxylase beta chain, mitochondrial	Mccc2	2	22	56	0.0142	X / Y	1.0768	FALSE	0.982	1.1806	0.21102	0.269274	0.0321	0.00160012
334	Q8K5B3	MCFD2_RAT	Multiple coagulation factor deficiency protein 2 homolog	Mcfd2	2	2	3	0.1655	X / Y	0.2996	TRUE	0.2222	0.4039	2.74842e-05	5.98802e-08	-0.5235	0.0168453
335	P09650	MCPT1_RAT	Mast cell protease 1	Mcpt1	2	2	2	0.05	X / Y	0.7448	FALSE	0.4148	1.3374	0.307348	0.0388565	-0.128	0.0646231
336	Q4G009	MCTS1_RAT	Malignant T-cell-amplified sequence 1	Mcts1	2	2	3	0.0934	X / Y	0.771	TRUE	0.7279	0.8166	3.01591e-06	0.0010001	-0.113	0.000623064
337	P04636	MDHM_RAT	Malate dehydrogenase, mitochondrial	Mdh2	2	14	41	0.0562	X / Y	1.1748	FALSE	0.8461	1.6312	0.31176	0.011596	0.07	0.0203184
338	Q8R431	MGLL_RAT	Monoglyceride lipase	Mgll	2	2	6	0.0825	X / Y	1.151	FALSE	1.0053	1.3178	0.14936	0.0343126	0.0611	0.00345361
339	P30904	MIF_RAT	Macrophage migration inhibitory factor	Mif	2	2	4	0.1826	X / Y	1.0277	FALSE	0.8167	1.2931	0.452686	0.273691	0.0119	0.0099555
340	Q5FVQ4	MLEC_RAT	Malectin	Mlec	2	9	27	0.0241	X / Y	1.0525	FALSE	0.891	1.2432	0.379437	0.228896	0.0222	0.0052345
341	Q920F5	DCMC_RAT	Malonyl-CoA decarboxylase, mitochondrial	Mlycd	2	2	2	0.0467	X / Y	0.5818	TRUE	0.502	0.6744	0.000122299	4.93658e-05	-0.2352	0.00411221
342	O88941	MOGS_RAT	Mannosyl-oligosaccharide glucosidase	Mogs	2	16	22	0.0096	X / Y	1.0499	FALSE	0.9235	1.1935	0.352128	0.714077	0.0211	0.00309986
343	P38718	MPC2_RAT	Mitochondrial pyruvate carrier 2	Mpc2	2	3	3	0.0866	X / Y	1.0702	FALSE	0.7852	1.4587	0.413252	0.273455	0.0295	0.0180892
344	O35763	MOES_RAT	Moesin	Msn	2	4	4	0.0295	X / Y	0.9035	FALSE	0.7433	1.0982	0.301586	0.157329	-0.0441	0.00718283
345	P00406	COX2_RAT	Cytochrome c oxidase subunit 2	Mtco2	2	3	8	0.0705	X / Y	1.0358	FALSE	0.7877	1.3619	0.448935	0.11512	0.0153	0.0141351
346	P27653	C1TC_RAT	C-1-tetrahydrofolate synthase, cytoplasmic	Mthfd1	2	10	13	0.031	X / Y	0.9506	FALSE	0.8603	1.0503	0.305751	0.13716	-0.022	0.00187733
347	P05508	NU4M_RAT	NADH-ubiquinone oxidoreductase chain 4	Mtnd4	2	3	11	0.0261	X / Y	1.1907	FALSE	1.0646	1.3318	0.0594363	0.0784597	0.0758	0.00236318
348	Q62667	MVP_RAT	Major vault protein	Mvp	2	7	10	0.0186	X / Y	1.08	FALSE	1.0106	1.1541	0.12332	0.124766	0.0334	0.000831747
349	O35821	MBB1A_RAT	Myb-binding protein 1A	Mybbp1a	2	5	9	0.0067	X / Y	1.025	FALSE	0.9072	1.1583	0.419782	0.0427432	0.0107	0.00281548
350	Q9JLT0	MYH10_RAT	Myosin-10	Myh10	2	3	3	0.0096	X / Y	1.1179	FALSE	1.019	1.2264	0.114354	0.178208	0.0484	0.00161732
351	Q62812	MYH9_RAT	Myosin-9	Myh9	2	26	35	0.0041	X / Y	0.9637	FALSE	0.821	1.1312	0.408781	0.499737	-0.0161	0.00484545
352	P18666, P13832	ML12B_RAT, MRLCA_RAT	Myosin regulatory light chain 12B, Myosin regulatory light chain RLC-A	Myl12b, Rlc-a	2	4	4	0.1047	X / Y	0.974	FALSE	0.875	1.0843	0.403136	0.15165	-0.0114	0.00216911
353	Q64119	MYL6_RAT	Myosin light polypeptide 6	Myl6	2	7	8	0.053	X / Y	0.9188	FALSE	0.8355	1.0105	0.186767	0.169826	-0.0368	0.00170668
354	Q63355	MYO1C_RAT	Unconventional myosin-Ic	Myo1c	2	5	7	0.0192	X / Y	1.0957	FALSE	0.988	1.2152	0.188511	0.161794	0.0397	0.00202031
355	P54921	SNAA_RAT	Alpha-soluble NSF attachment protein	Napa	2	9	13	0.0441	X / Y	1.0669	FALSE	0.9932	1.1462	0.182888	0.093695	0.0281	0.000967766
356	B2GV54	NCEH1_RAT	Neutral cholesterol ester hydrolase 1	Nceh1	2	5	6	0.0294	X / Y	0.9925	FALSE	0.8897	1.1072	0.472646	0.656161	-0.0033	0.00225654
357	Q5XIA1	NCLN_RAT	Nicalin	Ncln	2	13	20	0.0142	X / Y	1.0371	FALSE	0.9224	1.1662	0.377935	0.391129	0.0158	0.00259383
358	Q6JE36	NDRG1_RAT	Protein NDRG1	Ndrg1	2	2	2	0.0482	X / Y	1.268	FALSE	0.8757	1.8361	0.260622	0.0307423	0.1031	0.0258456
359	Q561S0	NDUAA_RAT	NADH dehydrogenase [ubiquinone] 1 alpha subcomplex subunit 10, mitochondrial	Ndufa10	2	4	6	0.031	X / Y	1.1257	FALSE	0.9966	1.2716	0.165493	0.31269	0.0514	0.00279897
360	Q80W89	NDUAB_RAT	NADH dehydrogenase [ubiquinone] 1 alpha subcomplex subunit 11	Ndufa11	2	3	3	0.1135	X / Y	0.9607	FALSE	0.7804	1.1828	0.423649	0.173087	-0.0174	0.00815669
361	Q63362	NDUA5_RAT	NADH dehydrogenase [ubiquinone] 1 alpha subcomplex subunit 5	Ndufa5	2	5	13	0.1379	X / Y	1.1308	FALSE	0.9691	1.3195	0.212843	0.111099	0.0534	0.00449059
362	Q5BK63	NDUA9_RAT	NADH dehydrogenase [ubiquinone] 1 alpha subcomplex subunit 9, mitochondrial	Ndufa9	2	5	8	0.0345	X / Y	1.0487	FALSE	0.8936	1.2308	0.383239	0.154703	0.0206	0.00483375
363	Q66HF1	NDUS1_RAT	NADH-ubiquinone oxidoreductase 75 kDa subunit, mitochondrial	Ndufs1	2	19	42	0.011	X / Y	1.1797	FALSE	1.0185	1.3664	0.130378	0.108128	0.0718	0.00407169
364	Q641Y2	NDUS2_RAT	NADH dehydrogenase [ubiquinone] iron-sulfur protein 2, mitochondrial	Ndufs2	2	8	9	0.0238	X / Y	1.0867	FALSE	0.9106	1.2969	0.319105	0.206219	0.0361	0.00589718
365	Q5XIF3	NDUS4_RAT	NADH dehydrogenase [ubiquinone] iron-sulfur protein 4, mitochondrial	Ndufs4	2	4	6	0.0571	X / Y	1.0049	FALSE	0.8443	1.1961	0.488734	0.440494	0.0021	0.00572136
366	P52504	NDUS6_RAT	NADH dehydrogenase [ubiquinone] iron-sulfur protein 6, mitochondrial	Ndufs6	2	2	3	0.1293	X / Y	1.0585	FALSE	0.8806	1.2724	0.378598	0.18165	0.0247	0.0063861
367	P19234	NDUV2_RAT	NADH dehydrogenase [ubiquinone] flavoprotein 2, mitochondrial	Ndufv2	2	5	11	0.0806	X / Y	1.1318	FALSE	1.013	1.2644	0.132004	0.187337	0.0538	0.00231643
368	P19804	NDKB_RAT	Nucleoside diphosphate kinase B	Nme2	2	7	23	0.0789	X / Y	1.0548	FALSE	0.7426	1.4983	0.439534	0.261495	0.0232	0.0232309
369	Q8K1Q0	NMT1_RAT	Glycylpeptide N-tetradecanoyltransferase 1	Nmt1	2	6	8	0.0262	X / Y	1.0917	FALSE	0.9559	1.2467	0.254487	0.11328	0.0381	0.00332607
370	Q5FVM4	NONO_RAT	Non-POU domain-containing octamer-binding protein	Nono	2	4	5	0.0483	X / Y	1.5796	FALSE	1.1	2.2683	0.103215	3.733e-05	0.1986	0.0246962
371	P13084	NPM_RAT	Nucleophosmin	Npm1	2	3	3	0.0274	X / Y	0.9211	FALSE	0.8374	1.013	0.193735	0.493072	-0.0357	0.00170803
372	Q9QUL6	NSF_RAT	Vesicle-fusing ATPase	Nsf	2	7	7	0.0148	X / Y	1.0458	FALSE	0.9015	1.2133	0.381455	0.320169	0.0195	0.00416285
373	Q9JI85	NUCB2_RAT	Nucleobindin-2	Nucb2	2	10	13	0.0167	X / Y	0.999	FALSE	0.7726	1.2917	0.498447	0.282083	-0.0004	0.0124559
374	Q5XIG4	OCAD1_RAT	OCIA domain-containing protein 1	Ociad1	2	2	2	0.0729	X / Y	0.9932	FALSE	0.8501	1.1604	0.482546	0.377294	-0.003	0.00456491
375	Q5XI78	ODO1_RAT	2-oxoglutarate dehydrogenase, mitochondrial	Ogdh	2	12	15	0.0068	X / Y	0.9835	FALSE	0.788	1.2274	0.470021	0.819158	-0.0072	0.00925693
376	Q2TA68	OPA1_RAT	Dynamin-like 120 kDa protein, mitochondrial	Opa1	2	7	7	0.0146	X / Y	1.1071	FALSE	1.036	1.1831	0.0627303	0.292732	0.0442	0.000831322
377	Q8K4M9	OSBL1_RAT	Oxysterol-binding protein-related protein 1	Osbpl1a	2	6	9	0.0105	X / Y	1.091	FALSE	1.0116	1.1766	0.124527	0.143713	0.0378	0.00107617
378	P01835	KACB_RAT	Ig kappa chain C region, B allele		2	3	5	0.1321	X / Y	4.1078	TRUE	2.0083	8.4023	0.0241697	1.81439e-07	0.6136	0.0965892
379	P11517	HBB2_RAT	Hemoglobin subunit beta-2		2	3	10	0.0544	X / Y	1.0746	FALSE	0.9395	1.2291	0.296113	0.792572	0.0312	0.00340338
380	P32821, P32822	TRYA_RAT, TRYB_RAT	Trypsin V-A, Trypsin V-B		2	3	10	0.0813	X / Y	1.2685	FALSE	1.0519	1.5297	0.102045	0.00159009	0.1033	0.00661276
381	P04785	PDIA1_RAT	Protein disulfide-isomerase	P4hb	2	35	136	0.0255	X / Y	1.0483	FALSE	0.76	1.446	0.441647	0.101235	0.0205	0.019507
382	P56571	ES1_RAT	ES1 protein homolog, mitochondrial		2	5	7	0.094	X / Y	1.0747	FALSE	0.8623	1.3395	0.371728	0.00900258	0.0313	0.00914874
383	Q9EPH8	PABP1_RAT	Polyadenylate-binding protein 1	Pabpc1	2	12	24	0.0267	X / Y	0.6658	TRUE	0.5564	0.7969	0.0117766	0.000980905	-0.1766	0.00608446
384	Q9QY17	PACN2_RAT	Protein kinase C and casein kinase substrate in neurons 2 protein	Pacsin2	2	5	6	0.0246	X / Y	1.1912	FALSE	1.0088	1.4067	0.146291	0.0206444	0.076	0.0052137
385	P51583	PUR6_RAT	Multifunctional protein ADE2 [Includes: Phosphoribosylaminoimidazole-succinocarboxamide synthase	Paics	2	2	2	0.0471	X / Y	1.1201	FALSE	1.0579	1.1859	0.0234988	0.0509374	0.0493	0.000615026
386	P52873	PYC_RAT	Pyruvate carboxylase, mitochondrial	Pc	2	11	18	0.0127	X / Y	1.0055	FALSE	0.8236	1.2275	0.489089	0.125891	0.0024	0.00750633
387	P14882	PCCA_RAT	Propionyl-CoA carboxylase alpha chain, mitochondrial	Pcca	2	15	23	0.019	X / Y	1.0267	FALSE	0.8686	1.2136	0.43735	0.3069	0.0115	0.00527531
388	P07633	PCCB_RAT	Propionyl-CoA carboxylase beta chain, mitochondrial	Pccb	2	8	11	0.037	X / Y	1.0778	FALSE	0.8376	1.387	0.383136	0.473878	0.0326	0.0119955
389	Q99ML5	PCYOX_RAT	Prenylcysteine oxidase	Pcyox1	2	3	4	0.0337	X / Y	1.0337	FALSE	0.8741	1.2225	0.421609	0.428231	0.0144	0.00530433
390	Q62785	HAP28_RAT	28 kDa heat- and acid-stable phosphoprotein	Pdap1	2	10	14	0.0884	X / Y	0.6793	FALSE	0.5025	0.9183	0.0997938	0.000999987	-0.1679	0.0171404
391	Q9JID1	PDCD4_RAT	Programmed cell death protein 4	Pdcd4	2	2	2	0.0235	X / Y	0.3081	TRUE	0.2339	0.4058	9.62248e-06	7.53909e-08	-0.5113	0.0143172
392	Q9QZA2	PDC6I_RAT	Programmed cell death 6-interacting protein	Pdcd6ip	2	2	2	0.0103	X / Y	0.9647	FALSE	0.856	1.0873	0.381982	0.638903	-0.0156	0.00269825
393	P26284	ODPA_RAT	Pyruvate dehydrogenase E1 component subunit alpha, somatic form, mitochondrial	Pdha1	2	7	11	0.0333	X / Y	0.8658	FALSE	0.6835	1.0967	0.271062	0.0428204	-0.0626	0.010538
394	P49432	ODPB_RAT	Pyruvate dehydrogenase E1 component subunit beta, mitochondrial	Pdhb	2	8	14	0.0446	X / Y	0.9514	FALSE	0.8095	1.1182	0.378918	0.0738807	-0.0216	0.00492044
395	P11598	PDIA3_RAT	Protein disulfide-isomerase A3	Pdia3	2	25	62	0.0277	X / Y	0.9592	FALSE	0.7932	1.16	0.413313	0.262109	-0.0181	0.00680919
396	P38659	PDIA4_RAT	Protein disulfide-isomerase A4	Pdia4	2	19	36	0.0124	X / Y	1.019	FALSE	0.8365	1.2414	0.462013	0.217047	0.0082	0.0073485
397	Q5I0H9	PDIA5_RAT	Protein disulfide-isomerase A5	Pdia5	2	6	7	0.0193	X / Y	1.0145	FALSE	0.8766	1.1741	0.460789	0.50445	0.0062	0.0040286
398	Q63081	PDIA6_RAT	Protein disulfide-isomerase A6	Pdia6	2	17	51	0.0409	X / Y	1.045	FALSE	0.9428	1.1583	0.334539	0.344343	0.0191	0.00199919
399	Q9WVK3	PECR_RAT	Peroxisomal trans-2-enoyl-CoA reductase	Pecr	2	7	11	0.0891	X / Y	1.2639	FALSE	0.9507	1.6801	0.205373	0.0069365	0.1017	0.0152859
400	Q5XIP1	PELO_RAT	Protein pelota homolog	Pelo	2	2	2	0.0182	X / Y	1.0323	FALSE	0.9437	1.1292	0.361579	0.487416	0.0138	0.00151758
401	P30835	PFKAL_RAT	ATP-dependent 6-phosphofructokinase, liver type	Pfkl	2	2	2	0.0218	X / Y	0.8528	TRUE	0.7881	0.9228	0.0217313	0.0451729	-0.0692	0.00117327
402	P70580	PGRC1_RAT	Membrane-associated progesterone receptor component 1	Pgrmc1	2	4	7	0.1026	X / Y	0.9516	FALSE	0.8724	1.0381	0.284218	0.398449	-0.0215	0.00142619
403	Q5XIU9	PGRC2_RAT	Membrane-associated progesterone receptor component 2	Pgrmc2	2	4	4	0.0461	X / Y	1.044	FALSE	0.9551	1.1411	0.314339	0.629061	0.0187	0.00149207
404	P67779	PHB_RAT	Prohibitin	Phb	2	14	33	0.0882	X / Y	1.144	FALSE	1.03	1.2706	0.0999833	0.130204	0.0584	0.0020785
405	Q5XIH7	PHB2_RAT	Prohibitin-2	Phb2	2	11	35	0.0368	X / Y	1.1644	FALSE	1.0662	1.2717	0.0420842	0.0998024	0.0661	0.00146561
406	O08651	SERA_RAT	D-3-phosphoglycerate dehydrogenase	Phgdh	2	3	3	0.0206	X / Y	1.0785	FALSE	0.8145	1.428	0.393951	0.138732	0.0328	0.0148673
407	P16446	PIPNA_RAT	Phosphatidylinositol transfer protein alpha isoform	Pitpna	2	2	3	0.048	X / Y	1.2711	FALSE	1.0677	1.5132	0.0844147	0.210796	0.1042	0.0057321
408	P04055	PA21B_RAT	Phospholipase A2	Pla2g1b	2	4	6	0.0685	X / Y	1.1543	FALSE	1.0016	1.3302	0.155872	0.126795	0.0623	0.00379482
409	Q01177	PLMN_RAT	Plasminogen	Plg	2	9	14	0.0123	X / Y	1.5938	FALSE	1.1422	2.2239	0.0808963	3.13932e-06	0.2024	0.020935
410	P27657	LIPP_RAT	Pancreatic triacylglycerol lipase	Pnlip	2	24	191	0.0151	X / Y	1.1149	FALSE	0.9212	1.3494	0.284364	0.243926	0.0472	0.0068718
411	P54316	LIPR1_RAT	Inactive pancreatic lipase-related protein 1	Pnliprp1	2	21	73	0.0486	X / Y	1.1113	FALSE	0.7515	1.6433	0.393711	0.165859	0.0458	0.0288639
412	P54318	LIPR2_RAT	Pancreatic lipase-related protein 2	Pnliprp2	2	19	62	0.0256	X / Y	1.0768	FALSE	0.7663	1.5131	0.413858	0.162556	0.0322	0.0218244
413	Q6AXM8	PON2_RAT	Serum paraoxonase/arylesterase 2	Pon2	2	3	3	0.0311	X / Y	1.1111	FALSE	0.978	1.2623	0.204454	0.354604	0.0458	0.00307027
414	P00388	NCPR_RAT	NADPH--cytochrome P450 reductase	Por	2	3	3	0.0103	X / Y	1	FALSE	0.9229	1.0836	0.499867	0.7905	0	0.00121576
415	P10111	PPIA_RAT	Peptidyl-prolyl cis-trans isomerase A	Ppia	2	9	19	0.1098	X / Y	0.9019	FALSE	0.748	1.0874	0.290448	0.0443549	-0.0448	0.0065986
416	P24368	PPIB_RAT	Peptidyl-prolyl cis-trans isomerase B	Ppib	2	10	20	0.0648	X / Y	1.0872	FALSE	0.9451	1.2508	0.275303	0.240311	0.0363	0.00370331
417	P06303	PAHO_RAT	Pancreatic prohormone	Ppy	2	2	3	0.0816	X / Y	0.8412	FALSE	0.708	0.9994	0.157772	0.0870327	-0.0751	0.0056023
418	Q63716	PRDX1_RAT	Peroxiredoxin-1	Prdx1	2	5	11	0.0553	X / Y	0.331	TRUE	0.2898	0.3781	4.79125e-17	9.17851e-08	-0.4802	0.00333917
419	Q9Z0V5	PRDX4_RAT	Peroxiredoxin-4	Prdx4	2	7	33	0.0769	X / Y	0.9312	FALSE	0.699	1.2404	0.401807	0.23681	-0.031	0.0155086
420	Q9R063	PRDX5_RAT	Peroxiredoxin-5, mitochondrial	Prdx5	2	2	3	0.0376	X / Y	0.9742	FALSE	0.6807	1.3942	0.470889	0.117431	-0.0114	0.0242415
421	Q9WTV0	PREB_RAT	Prolactin regulatory element-binding protein	Preb	2	4	5	0.0336	X / Y	1.0469	FALSE	1.0002	1.0958	0.157382	0.274728	0.0199	0.000392229
422	P12368	KAP2_RAT	cAMP-dependent protein kinase type II-alpha regulatory subunit	Prkar2a	2	2	2	0.0374	X / Y	0.797	FALSE	0.6888	0.9221	0.0599054	0.00079191	-0.0986	0.00401419
423	Q3T1I4	PRRC1_RAT	Protein PRRC1	Prrc1	2	3	9	0.0655	X / Y	0.7859	FALSE	0.5667	1.0899	0.230661	0.0441869	-0.1046	0.0201735
424	P00762	TRY1_RAT	Anionic trypsin-1	Prss1	2	3	20	0.0813	X / Y	1.017	FALSE	0.7871	1.3142	0.47375	0.0496343	0.0073	0.0123939
425	P00763	TRY2_RAT	Anionic trypsin-2	Prss2	2	4	8	0.0813	X / Y	0.9551	FALSE	0.6679	1.3658	0.448912	0.015817	-0.0199	0.0241339
426	P18420	PSA1_RAT	Proteasome subunit alpha type-1	Psma1	2	4	8	0.038	X / Y	0.8592	FALSE	0.7674	0.9621	0.0897726	0.0112134	-0.0659	0.00241002
427	P17220	PSA2_RAT	Proteasome subunit alpha type-2	Psma2	2	4	10	0.0598	X / Y	0.8914	FALSE	0.8204	0.9686	0.0830397	0.0254371	-0.0499	0.00129897
428	P21670	PSA4_RAT	Proteasome subunit alpha type-4	Psma4	2	5	5	0.0345	X / Y	0.8093	FALSE	0.6949	0.9425	0.0824712	0.0873029	-0.0919	0.00437857
429	P34064	PSA5_RAT	Proteasome subunit alpha type-5	Psma5	2	3	3	0.0415	X / Y	0.8544	FALSE	0.758	0.9631	0.0943609	0.0220727	-0.0684	0.00270447
430	P60901	PSA6_RAT	Proteasome subunit alpha type-6	Psma6	2	2	2	0.0366	X / Y	0.8331	TRUE	0.7457	0.9306	0.0495781	0.0303012	-0.0793	0.00231359
431	P48004	PSA7_RAT	Proteasome subunit alpha type-7	Psma7	2	3	3	0.0748	X / Y	0.8856	FALSE	0.8131	0.9646	0.0774952	0.0159687	-0.0528	0.00137627
432	P18421	PSB1_RAT	Proteasome subunit beta type-1	Psmb1	2	2	2	0.0708	X / Y	0.8522	FALSE	0.7303	0.9946	0.150276	0.0447487	-0.0694	0.00449948
433	P40112	PSB3_RAT	Proteasome subunit beta type-3	Psmb3	2	3	5	0.0878	X / Y	0.969	FALSE	0.8256	1.1373	0.422103	0.53919	-0.0137	0.00483673
434	P34067	PSB4_RAT	Proteasome subunit beta type-4	Psmb4	2	2	3	0.076	X / Y	0.9136	FALSE	0.7848	1.0637	0.27623	0.075156	-0.0392	0.00435873
435	P28075	PSB5_RAT	Proteasome subunit beta type-5	Psmb5	2	5	6	0.0456	X / Y	1.0751	FALSE	0.9614	1.2022	0.258668	0.294678	0.0314	0.00235675
436	P28073	PSB6_RAT	Proteasome subunit beta type-6	Psmb6	2	2	2	0.0504	X / Y	0.9234	FALSE	0.8567	0.9952	0.143683	0.207348	-0.0346	0.00105866
437	Q9JHW0	PSB7_RAT	Proteasome subunit beta type-7	Psmb7	2	2	3	0.0361	X / Y	0.8619	FALSE	0.7328	1.0137	0.179862	0.0431665	-0.0645	0.0049658
438	P62193	PRS4_RAT	26S protease regulatory subunit 4	Psmc1	2	3	3	0.0455	X / Y	0.8649	FALSE	0.7784	0.9611	0.0843446	0.0112179	-0.063	0.002096
439	Q63347	PRS7_RAT	26S protease regulatory subunit 7	Psmc2	2	4	4	0.0254	X / Y	0.8755	FALSE	0.791	0.969	0.095053	0.147747	-0.0578	0.00194339
440	Q63569	PRS6A_RAT	26S protease regulatory subunit 6A	Psmc3	2	5	5	0.0205	X / Y	0.922	FALSE	0.8154	1.0426	0.254384	0.262409	-0.0353	0.00284772
441	Q63570	PRS6B_RAT	26S protease regulatory subunit 6B	Psmc4	2	4	7	0.0478	X / Y	0.8811	FALSE	0.7914	0.981	0.119265	0.0478697	-0.055	0.00217475
442	P62198	PRS8_RAT	26S protease regulatory subunit 8	Psmc5	2	3	3	0.0197	X / Y	0.9177	FALSE	0.8321	1.0121	0.190204	0.147423	-0.0373	0.00180751
443	O88761	PSMD1_RAT	26S proteasome non-ATPase regulatory subunit 1	Psmd1	2	3	3	0.021	X / Y	0.9233	FALSE	0.8834	0.9651	0.0356923	0.275585	-0.0346	0.000368977
444	F1LMZ8	PSD11_RAT	26S proteasome non-ATPase regulatory subunit 11	Psmd11	2	4	4	0.0284	X / Y	0.9763	FALSE	0.859	1.1096	0.425653	0.216902	-0.0104	0.00309175
445	B0BN93	PSD13_RAT	26S proteasome non-ATPase regulatory subunit 13	Psmd13	2	4	5	0.0399	X / Y	1.012	FALSE	0.8879	1.1535	0.463547	0.660357	0.0052	0.00322825
446	Q4FZT9	PSMD2_RAT	26S proteasome non-ATPase regulatory subunit 2	Psmd2	2	7	7	0.0099	X / Y	0.9772	FALSE	0.883	1.0814	0.409871	0.407866	-0.01	0.00193534
447	Q00438	PTBP1_RAT	Polypyrimidine tract-binding protein 1	Ptbp1	2	5	13	0.036	X / Y	0.9729	FALSE	0.8414	1.125	0.425002	0.0197267	-0.0119	0.00397919
448	P81718	PTN6_RAT	Tyrosine-protein phosphatase non-receptor type 6	Ptpn6	2	3	3	0.0147	X / Y	0.8988	FALSE	0.8573	0.9423	0.0119288	0.137221	-0.0463	0.000420632
449	P85125	PTRF_RAT	Polymerase I and transcript release factor	Ptrf	2	3	5	0.0459	X / Y	0.8581	FALSE	0.7724	0.9534	0.0730979	0.0411308	-0.0665	0.0020914
450	Q6AY23	P5CR2_RAT	Pyrroline-5-carboxylate reductase 2	Pycr2	2	2	5	0.0344	X / Y	1.1827	FALSE	1.0432	1.3409	0.0906127	0.0597928	0.0729	0.00297124
451	Q00715	H2B1_RAT	Histone H2B type 1		2	6	18	0.08	X / Y	0.9411	FALSE	0.7794	1.1365	0.373843	0.0287178	-0.0263	0.00670918
452	P35281	RAB10_RAT	Ras-related protein Rab-10	Rab10	2	2	3	0.055	X / Y	1.044	FALSE	0.8263	1.319	0.426956	0.256265	0.0187	0.0103139
453	O35509	RB11B_RAT	Ras-related protein Rab-11B	Rab11b	2	5	7	0.0413	X / Y	1.1271	FALSE	1.0298	1.2335	0.0924841	0.126438	0.0519	0.00153544
454	P61107	RAB14_RAT	Ras-related protein Rab-14	Rab14	2	6	7	0.0512	X / Y	0.9708	FALSE	0.8998	1.0474	0.348125	0.316345	-0.0129	0.00108669
455	Q5EB77	RAB18_RAT	Ras-related protein Rab-18	Rab18	2	7	10	0.0534	X / Y	1.0633	FALSE	0.9598	1.1779	0.274549	0.269701	0.0266	0.00197794
456	Q6NYB7	RAB1A_RAT	Ras-related protein Rab-1A	Rab1A	2	6	14	0.0537	X / Y	1.0591	FALSE	0.9835	1.1406	0.218987	0.39121	0.025	0.00103482
457	P10536	RAB1B_RAT	Ras-related protein Rab-1B	Rab1b	2	2	5	0.0547	X / Y	1.0944	FALSE	0.9415	1.272	0.274491	0.209079	0.0392	0.0042695
458	P23640	RB27A_RAT	Ras-related protein Rab-27A	Rab27a	2	1	1	0.0498	X / Y	0.9816	FALSE	0.9082	1.0609	0.405617	0.586141	-0.0081	0.00113883
459	Q99P74	RB27B_RAT	Ras-related protein Rab-27B	Rab27b	2	2	3	0.0459	X / Y	1.1396	TRUE	1.0736	1.2097	0.0142867	0.0272659	0.0567	0.000671771
460	P05712	RAB2A_RAT	Ras-related protein Rab-2A	Rab2a	2	6	16	0.0519	X / Y	1.0382	FALSE	0.908	1.187	0.389945	0.541653	0.0163	0.00338582
461	Q63942	RAB3D_RAT	GTP-binding protein Rab-3D	Rab3d	2	6	11	0.0548	X / Y	1.2107	FALSE	1.0947	1.3391	0.0288889	0.0718573	0.083	0.0019158
462	Q9WVB1	RAB6A_RAT	Ras-related protein Rab-6A	Rab6a	2	3	4	0.0529	X / Y	1.1067	FALSE	0.936	1.3085	0.272475	0.103937	0.044	0.00529209
463	P09527	RAB7A_RAT	Ras-related protein Rab-7a	Rab7a	2	8	12	0.0531	X / Y	0.9641	FALSE	0.8415	1.1045	0.393906	0.246643	-0.0159	0.0034873
464	P35280	RAB8A_RAT	Ras-related protein Rab-8A	Rab8a	2	1	1	0.0531	X / Y	1.2936	TRUE	1.1707	1.4296	0.00497872	0.00142237	0.1118	0.00188224
465	Q6RUV5	RAC1_RAT	Ras-related C3 botulinum toxin substrate 1	Rac1	2	4	5	0.0573	X / Y	1.0361	FALSE	0.9346	1.1487	0.365466	0.372737	0.0154	0.00200688
466	P63322	RALA_RAT	Ras-related protein Ral-A	Rala	2	1	2	0.0728	X / Y	1.1313	FALSE	1.0552	1.2129	0.0382922	0.103749	0.0536	0.00091543
467	P36860	RALB_RAT	Ras-related protein Ral-B	Ralb	2	1	1	0.0777	X / Y	1.3019	TRUE	1.1617	1.4591	0.0103052	0.00646793	0.1146	0.00244994
468	P62828	RAN_RAT	GTP-binding nuclear protein Ran	Ran	2	2	4	0.0833	X / Y	1.0628	FALSE	0.8996	1.2555	0.35743	0.292356	0.0264	0.0052396
469	P62836	RAP1A_RAT	Ras-related protein Rap-1A	Rap1a	2	1	1	0.0598	X / Y	1.2371	TRUE	1.1025	1.388	0.032347	0.0181722	0.0924	0.00250106
470	Q62636	RAP1B_RAT	Ras-related protein Rap-1b	Rap1b	2	1	2	0.0598	X / Y	1.0571	FALSE	0.9407	1.1879	0.317162	0.258436	0.0241	0.00256781
471	P40329	SYRC_RAT	Arginine--tRNA ligase, cytoplasmic	Rars	2	20	34	0.0152	X / Y	0.8982	FALSE	0.7773	1.0378	0.228634	0.0140165	-0.0466	0.00393831
472	Q4V898	RBMX_RAT	RNA-binding motif protein, X chromosome	Rbmx	2	1	1	0.0333	X / Y	0.8982	FALSE	0.6516	1.2382	0.369003	0.612688	-0.0466	0.019436
473	P84586, D4AE41	RMXL1_RAT, RMXRL_RAT	RNA-binding motif protein, X chromosome retrogene-like, RNA binding motif protein, X-linked-like-1	Rbmxl1, Rbmxrtl	2	1	1	0.0335	X / Y	0.9191	FALSE	0.5725	1.4756	0.429266	0.0973568	-0.0366	0.0422735
474	B2RZ37	REEP5_RAT	Receptor expression-enhancing protein 5	Reep5	2	8	21	0.0476	X / Y	0.9712	FALSE	0.8466	1.114	0.415609	0.0900972	-0.0127	0.0035523
475	P10758	LITH_RAT	Lithostathine	Reg1	2	2	7	0.103	X / Y	0.9651	FALSE	0.6718	1.3865	0.460921	0.0947492	-0.0154	0.0247598
476	Q62639	RHEB_RAT	GTP-binding protein Rheb	Rheb	2	2	2	0.0435	X / Y	1.0712	FALSE	0.9818	1.1688	0.215021	0.220093	0.0299	0.0014329
477	P61589	RHOA_RAT	Transforming protein RhoA	Rhoa	2	6	14	0.057	X / Y	0.9208	FALSE	0.8123	1.0438	0.25532	0.420185	-0.0358	0.0029662
478	Q7TSA0	MIRO2_RAT	Mitochondrial Rho GTPase 2	Rhot2	2	2	2	0.0145	X / Y	1.1874	TRUE	1.1032	1.278	0.00973217	0.0118436	0.0746	0.00101919
479	P00684	RNS1B_RAT	Ribonuclease pancreatic beta-type	Rnase1	2	5	16	0.0658	X / Y	1.0431	FALSE	0.8842	1.2305	0.399238	0.275568	0.0183	0.00515139
480	Q6PDV7	RL10_RAT	60S ribosomal protein L10	Rpl10	2	6	30	0.1355	X / Y	1.0462	FALSE	0.924	1.1847	0.357984	0.492081	0.0196	0.00291171
481	P62907	RL10A_RAT	60S ribosomal protein L10a	Rpl10a	2	11	35	0.0369	X / Y	0.9775	FALSE	0.8535	1.1195	0.43339	0.572499	-0.0099	0.0034703
482	P62914	RL11_RAT	60S ribosomal protein L11	Rpl11	2	5	23	0.073	X / Y	1.0251	FALSE	0.9001	1.1676	0.424318	0.351569	0.0108	0.00319251
483	P23358	RL12_RAT	60S ribosomal protein L12	Rpl12	2	8	28	0.0909	X / Y	1.0189	FALSE	0.944	1.0998	0.403141	0.757871	0.0081	0.00110021
484	P41123	RL13_RAT	60S ribosomal protein L13	Rpl13	2	8	25	0.0474	X / Y	0.9937	FALSE	0.9156	1.0785	0.469319	0.729976	-0.0027	0.00126431
485	P35427	RL13A_RAT	60S ribosomal protein L13a	Rpl13a	2	7	28	0.0542	X / Y	1.0691	FALSE	0.9619	1.1883	0.263469	0.357781	0.029	0.00210652
486	Q63507	RL14_RAT	60S ribosomal protein L14	Rpl14	2	5	19	0.0561	X / Y	1.0649	FALSE	0.9135	1.2413	0.340906	0.252962	0.0273	0.00443405
487	P61314	RL15_RAT	60S ribosomal protein L15	Rpl15	2	6	19	0.0441	X / Y	1.1239	FALSE	0.9981	1.2656	0.162648	0.239988	0.0507	0.00265877
488	P24049	RL17_RAT	60S ribosomal protein L17	Rpl17	2	6	23	0.0543	X / Y	1.035	FALSE	0.928	1.1543	0.376232	0.444302	0.0149	0.00224568
489	P12001	RL18_RAT	60S ribosomal protein L18	Rpl18	2	3	11	0.0585	X / Y	1.0598	FALSE	0.9466	1.1866	0.303618	0.26417	0.0252	0.0024077
490	P62718	RL18A_RAT	60S ribosomal protein L18a	Rpl18a	2	6	25	0.0568	X / Y	1.0401	FALSE	0.9419	1.1485	0.34578	0.541472	0.0171	0.00185369
491	P84100	RL19_RAT	60S ribosomal protein L19	Rpl19	2	4	9	0.0918	X / Y	0.9683	FALSE	0.8778	1.0681	0.37122	0.776713	-0.014	0.00181553
492	P47198	RL22_RAT	60S ribosomal protein L22	Rpl22	2	2	10	0.2031	X / Y	1.0689	FALSE	0.9299	1.2287	0.316254	0.161057	0.0289	0.00366066
493	P62832	RL23_RAT	60S ribosomal protein L23	Rpl23	2	6	33	0.1429	X / Y	0.9899	FALSE	0.9562	1.0247	0.384312	0.656249	-0.0044	0.000225993
494	P62752	RL23A_RAT	60S ribosomal protein L23a	Rpl23a	2	9	37	0.0513	X / Y	0.9887	FALSE	0.8944	1.093	0.454994	0.266046	-0.0049	0.00189556
495	P83732	RL24_RAT	60S ribosomal protein L24	Rpl24	2	5	36	0.0637	X / Y	0.9619	FALSE	0.9034	1.0242	0.267991	0.443627	-0.0169	0.000742152
496	P12749	RL26_RAT	60S ribosomal protein L26	Rpl26	2	5	10	0.0621	X / Y	0.9752	FALSE	0.8765	1.085	0.407063	0.0188077	-0.0109	0.00214757
497	P61354	RL27_RAT	60S ribosomal protein L27	Rpl27	2	2	2	0.1544	X / Y	0.978	FALSE	0.8697	1.0997	0.42469	0.292979	-0.0097	0.00259661
498	P18445	RL27A_RAT	60S ribosomal protein L27a	Rpl27a	2	6	22	0.0541	X / Y	1.1295	FALSE	1.0107	1.2623	0.136666	0.0955046	0.0529	0.00233155
499	P17702	RL28_RAT	60S ribosomal protein L28	Rpl28	2	2	10	0.0584	X / Y	1.0705	FALSE	0.9918	1.1554	0.186238	0.33509	0.0296	0.00109924
500	P25886	RL29_RAT	60S ribosomal protein L29	Rpl29	2	2	3	0.0513	X / Y	0.991	FALSE	0.8799	1.1162	0.46986	0.374345	-0.0039	0.00266902
501	P21531	RL3_RAT	60S ribosomal protein L3	Rpl3	2	13	38	0.0298	X / Y	1.022	FALSE	0.9258	1.1282	0.412878	0.463477	0.0095	0.00184354
502	P62890	RL30_RAT	60S ribosomal protein L30	Rpl30	2	4	17	0.1043	X / Y	0.9807	FALSE	0.8749	1.0993	0.432278	0.685617	-0.0085	0.00245721
503	P62902	RL31_RAT	60S ribosomal protein L31	Rpl31	2	7	24	0.072	X / Y	0.9991	FALSE	0.9451	1.0562	0.493599	0.174166	-0.0004	0.000583171
504	P62912	RL32_RAT	60S ribosomal protein L32	Rpl32	2	5	14	0.1037	X / Y	1.0401	FALSE	0.9551	1.1327	0.322478	0.439151	0.0171	0.00137197
505	P11250	RL34_RAT	60S ribosomal protein L34	Rpl34	2	2	3	0.0769	X / Y	1.0345	FALSE	0.9721	1.1009	0.292796	0.502335	0.0147	0.000729373
506	P17078	RL35_RAT	60S ribosomal protein L35	Rpl35	2	4	9	0.1057	X / Y	0.9852	FALSE	0.9223	1.0524	0.410711	0.558028	-0.0065	0.00082036
507	P04646	RL35A_RAT	60S ribosomal protein L35a	Rpl35a	2	3	5	0.0636	X / Y	1.0236	FALSE	0.8959	1.1696	0.430475	0.50816	0.0101	0.00335118
508	P39032	RL36_RAT	60S ribosomal protein L36	Rpl36	2	3	6	0.0857	X / Y	0.8273	TRUE	0.7661	0.8935	0.00684957	0.00563087	-0.0823	0.00111536
509	P83883	RL36A_RAT	60S ribosomal protein L36a	Rpl36a	2	5	7	0.0943	X / Y	0.999	FALSE	0.8909	1.1201	0.496418	0.713501	-0.0004	0.0024717
510	P61515	RL37P_RAT	Putative 60S ribosomal protein L37a	Rpl37a-ps1	2	4	6	0.0978	X / Y	0.9404	FALSE	0.8128	1.0881	0.336782	0.314537	-0.0267	0.00401306
511	P63174	RL38_RAT	60S ribosomal protein L38	Rpl38	2	4	24	0.1714	X / Y	1.0754	FALSE	0.9463	1.2222	0.284867	0.443213	0.0316	0.00308646
512	P50878	RL4_RAT	60S ribosomal protein L4	Rpl4	2	15	45	0.0214	X / Y	1.0569	FALSE	0.9694	1.1522	0.260908	0.182236	0.024	0.00140649
513	P09895	RL5_RAT	60S ribosomal protein L5	Rpl5	2	13	58	0.0236	X / Y	1.1008	FALSE	0.9935	1.2197	0.174623	0.348943	0.0417	0.00198439
514	P21533	RL6_RAT	60S ribosomal protein L6	Rpl6	2	9	25	0.0336	X / Y	0.9945	FALSE	0.9018	1.0967	0.477372	0.472142	-0.0024	0.00180515
515	P05426	RL7_RAT	60S ribosomal protein L7	Rpl7	2	14	61	0.0385	X / Y	1.0471	FALSE	0.9579	1.1446	0.302558	0.466215	0.02	0.00149532
516	P62425	RL7A_RAT	60S ribosomal protein L7a	Rpl7a	2	18	64	0.0338	X / Y	1.0783	FALSE	1.0162	1.1441	0.101686	0.254009	0.0327	0.000661877
517	P62919	RL8_RAT	60S ribosomal protein L8	Rpl8	2	5	16	0.0817	X / Y	0.9953	FALSE	0.9429	1.0507	0.465427	0.300083	-0.002	0.000552728
518	P17077	RL9_RAT	60S ribosomal protein L9	Rpl9	2	8	32	0.099	X / Y	1.0799	FALSE	0.9816	1.1881	0.21017	0.383893	0.0334	0.00171776
519	P19945	RLA0_RAT	60S acidic ribosomal protein P0	Rplp0	2	12	48	0.0315	X / Y	0.9912	FALSE	0.9169	1.0715	0.454671	0.526808	-0.0039	0.00114433
520	P19944	RLA1_RAT	60S acidic ribosomal protein P1	Rplp1	2	3	25	0.2281	X / Y	1.0359	FALSE	0.9357	1.1467	0.364374	0.210374	0.0153	0.00194962
521	P02401	RLA2_RAT	60S acidic ribosomal protein P2	Rplp2	2	7	23	0.1652	X / Y	0.9814	FALSE	0.9069	1.0621	0.406269	0.45897	-0.0081	0.00117626
522	P07153	RPN1_RAT	Dolichyl-diphosphooligosaccharide--protein glycosyltransferase subunit 1	Rpn1	2	33	94	0.0215	X / Y	1.0291	FALSE	0.8616	1.2291	0.435949	0.389738	0.0124	0.00595251
523	P25235	RPN2_RAT	Dolichyl-diphosphooligosaccharide--protein glycosyltransferase subunit 2	Rpn2	2	18	63	0.0143	X / Y	1.0288	FALSE	0.8844	1.1968	0.4256	0.532461	0.0123	0.00431548
524	P63326	RS10_RAT	40S ribosomal protein S10	Rps10	2	10	36	0.0545	X / Y	0.8723	FALSE	0.7843	0.9702	0.0994593	0.00479403	-0.0593	0.00213307
525	P62282	RS11_RAT	40S ribosomal protein S11	Rps11	2	8	24	0.057	X / Y	1.039	FALSE	0.9508	1.1355	0.33317	0.380887	0.0166	0.00148637
526	P63324	RS12_RAT	40S ribosomal protein S12	Rps12	2	5	11	0.0758	X / Y	0.7852	FALSE	0.6747	0.9139	0.0555695	0.00570057	-0.105	0.00434397
527	P62278	RS13_RAT	40S ribosomal protein S13	Rps13	2	6	14	0.0795	X / Y	1.017	FALSE	0.9184	1.1261	0.434474	0.423859	0.0073	0.00196023
528	P13471	RS14_RAT	40S ribosomal protein S14	Rps14	2	4	16	0.1391	X / Y	1.0469	FALSE	0.9489	1.155	0.320447	0.197052	0.0199	0.00182122
529	P62845	RS15_RAT	40S ribosomal protein S15	Rps15	2	3	11	0.1517	X / Y	1.0825	FALSE	0.9789	1.197	0.215371	0.17485	0.0344	0.00190839
530	P62246	RS15A_RAT	40S ribosomal protein S15a	Rps15a	2	5	13	0.0692	X / Y	0.8286	FALSE	0.7233	0.9492	0.0832644	0.0138449	-0.0817	0.00348367
531	P62250	RS16_RAT	40S ribosomal protein S16	Rps16	2	7	21	0.0616	X / Y	1.0227	FALSE	0.9275	1.1278	0.409063	0.556539	0.0098	0.00180347
532	P04644	RS17_RAT	40S ribosomal protein S17	Rps17	2	10	46	0.0667	X / Y	1.1086	FALSE	1.0515	1.1687	0.0255268	0.20514	0.0448	0.000526613
533	P62271	RS18_RAT	40S ribosomal protein S18	Rps18	2	6	21	0.0592	X / Y	1.0052	FALSE	0.9131	1.1065	0.478661	0.616845	0.0022	0.0017394
534	P17074	RS19_RAT	40S ribosomal protein S19	Rps19	2	10	31	0.0621	X / Y	0.9845	FALSE	0.9069	1.0686	0.424328	0.594362	-0.0068	0.00126906
535	P27952	RS2_RAT	40S ribosomal protein S2	Rps2	2	13	59	0.0375	X / Y	1.0636	FALSE	0.9651	1.1722	0.263022	0.383153	0.0268	0.00178243
536	P60868	RS20_RAT	40S ribosomal protein S20	Rps20	2	6	18	0.1261	X / Y	1.0406	FALSE	0.9461	1.1446	0.337863	0.612178	0.0173	0.00170922
537	P05765	RS21_RAT	40S ribosomal protein S21	Rps21	2	3	5	0.1687	X / Y	1.05	FALSE	0.9671	1.1401	0.276573	0.321452	0.0212	0.00127833
538	P62268	RS23_RAT	40S ribosomal protein S23	Rps23	2	6	21	0.0559	X / Y	1.0291	FALSE	0.9622	1.1007	0.33473	0.535657	0.0125	0.00085315
539	P62850	RS24_RAT	40S ribosomal protein S24	Rps24	2	3	26	0.0827	X / Y	1.0203	FALSE	0.9383	1.1094	0.405255	0.530628	0.0087	0.00132189
540	P62853	RS25_RAT	40S ribosomal protein S25	Rps25	2	4	16	0.088	X / Y	1.004	FALSE	0.9049	1.1138	0.484847	0.569682	0.0017	0.00203498
541	P62856	RS26_RAT	40S ribosomal protein S26	Rps26	2	2	14	0.0783	X / Y	0.872	FALSE	0.7769	0.9787	0.117641	0.111314	-0.0595	0.00251338
542	P62982	RS27A_RAT	Ubiquitin-40S ribosomal protein S27a	Rps27a	2	7	21	0.1026	X / Y	0.7839	FALSE	0.6044	1.0168	0.174615	0.00250021	-0.1057	0.012755
543	P24051	RS27L_RAT	40S ribosomal protein S27-like	Rps27l	2	4	22	0.131	X / Y	1.0909	FALSE	0.9958	1.1951	0.170093	0.131246	0.0378	0.00156912
544	P62859	RS28_RAT	40S ribosomal protein S28	Rps28	2	2	7	0.1304	X / Y	0.8135	TRUE	0.7328	0.9031	0.0241256	0.00220147	-0.0896	0.00205885
545	P62909	RS3_RAT	40S ribosomal protein S3	Rps3	2	15	67	0.037	X / Y	1.0465	FALSE	0.9639	1.1363	0.290213	0.590486	0.0198	0.00127749
546	P49242	RS3A_RAT	40S ribosomal protein S3a	Rps3a	2	17	60	0.0265	X / Y	1.0424	FALSE	0.9559	1.1367	0.315799	0.468772	0.018	0.00141431
547	P62703	RS4X_RAT	40S ribosomal protein S4, X isoform	Rps4x	2	12	52	0.0228	X / Y	1.021	FALSE	0.9626	1.083	0.362034	0.583255	0.009	0.000655244
548	P24050	RS5_RAT	40S ribosomal protein S5 [Cleaved into: 40S ribosomal protein S5, N-terminally processed]	Rps5	2	3	10	0.098	X / Y	1.0014	FALSE	0.9422	1.0645	0.490565	0.685072	0.0006	0.000702362
549	P62755	RS6_RAT	40S ribosomal protein S6	Rps6	2	8	29	0.0482	X / Y	1.0136	FALSE	0.9669	1.0626	0.387114	0.785821	0.0059	0.000420053
550	P62083	RS7_RAT	40S ribosomal protein S7	Rps7	2	6	22	0.0412	X / Y	1.0358	FALSE	0.9478	1.132	0.346065	0.50427	0.0153	0.00148703
551	P62243	RS8_RAT	40S ribosomal protein S8	Rps8	2	9	27	0.0529	X / Y	1.0472	FALSE	0.9629	1.1389	0.291341	0.479539	0.02	0.00132873
552	P29314	RS9_RAT	40S ribosomal protein S9	Rps9	2	5	11	0.0567	X / Y	1.0889	FALSE	0.9675	1.2256	0.235573	0.502187	0.037	0.00263551
553	P38983	RSSA_RAT	40S ribosomal protein SA	Rpsa	2	10	30	0.0542	X / Y	0.9624	FALSE	0.8527	1.0862	0.375672	0.6453	-0.0167	0.00276305
554	Q6AYT3	RTCB_RAT	tRNA-splicing ligase RtcB homolog	Rtcb	2	12	17	0.0238	X / Y	1.0014	FALSE	0.8987	1.1157	0.494991	0.69068	0.0006	0.00220639
555	Q6RJR6	RTN3_RAT	Reticulon-3	Rtn3	2	2	4	0.016	X / Y	1.4888	FALSE	1.1651	1.9024	0.0522553	0.000235029	0.1728	0.011336
556	Q9ES21	SAC1_RAT	Phosphatidylinositide phosphatase SAC1	Sacm1l	2	8	12	0.0187	X / Y	0.9998	FALSE	0.9083	1.1005	0.499264	0.234295	-0.0001	0.00173645
557	Q6AXV4	SAM50_RAT	Sorting and assembly machinery component 50 homolog	Samm50	2	4	6	0.0299	X / Y	1.1639	FALSE	1.0337	1.3105	0.100325	0.0558037	0.0659	0.00265316
558	Q5HZY2	SAR1B_RAT	GTP-binding protein SAR1b	Sar1b	2	3	7	0.0556	X / Y	1.2585	FALSE	0.9342	1.6954	0.220202	0.0384076	0.0999	0.0167514
559	Q6AY30	SCPDL_RAT	Saccharopine dehydrogenase-like oxidoreductase	Sccpdh	2	2	3	0.0233	X / Y	1.0621	FALSE	0.9257	1.2185	0.33054	0.159818	0.0262	0.00356135
560	Q62991	SCFD1_RAT	Sec1 family domain-containing protein 1	Scfd1	2	4	5	0.0204	X / Y	0.9694	FALSE	0.8995	1.0446	0.338689	0.430015	-0.0135	0.00105479
561	Q920L2	SDHA_RAT	Succinate dehydrogenase [ubiquinone] flavoprotein subunit, mitochondrial	Sdha	2	13	32	0.0259	X / Y	1.0914	FALSE	0.9415	1.2653	0.276911	0.132561	0.038	0.00411968
562	P21913	SDHB_RAT	Succinate dehydrogenase [ubiquinone] iron-sulfur subunit, mitochondrial	Sdhb	2	8	11	0.039	X / Y	1.0889	FALSE	0.9227	1.2851	0.303581	0.139411	0.037	0.0051764
563	P42667	SC11A_RAT	Signal peptidase complex catalytic subunit SEC11A	Sec11a	2	6	8	0.0615	X / Y	1.1213	FALSE	1.0225	1.2297	0.107278	0.0906256	0.0497	0.00160544
564	Q9WTR7	SC11C_RAT	Signal peptidase complex catalytic subunit SEC11C	Sec11c	2	7	17	0.1042	X / Y	1.0804	FALSE	0.968	1.2058	0.240647	0.178148	0.0336	0.00227403
565	Q5XFW8	SEC13_RAT	Protein SEC13 homolog	Sec13	2	5	6	0.0248	X / Y	0.8366	FALSE	0.6238	1.122	0.271683	0.00199509	-0.0775	0.016253
566	Q4KM74	SC22B_RAT	Vesicle-trafficking protein SEC22b	Sec22b	2	9	20	0.0884	X / Y	1.0015	FALSE	0.8793	1.1406	0.495438	0.0246293	0.0006	0.00319263
567	Q9Z2Q1	SC31A_RAT	Protein transport protein Sec31A	Sec31a	2	18	31	0.0104	X / Y	0.9094	FALSE	0.8061	1.0261	0.215736	0.0213283	-0.0412	0.00274611
568	P61621	S61A1_RAT	Protein transport protein Sec61 subunit alpha isoform 1	Sec61a1	2	9	31	0.0525	X / Y	1.0285	FALSE	0.864	1.2243	0.435913	0.0497693	0.0122	0.00572737
569	Q80Z70	SE1L1_RAT	Protein sel-1 homolog 1	Sel1l	2	13	24	0.0189	X / Y	1.1291	FALSE	0.9451	1.3488	0.247395	0.103286	0.0527	0.0059643
570	Q9WVC0	SEPT7_RAT	Septin-7	Sept7	2	2	2	0.0206	X / Y	0.7856	FALSE	0.645	0.9569	0.110587	0.00280327	-0.1048	0.00733707
571	Q6AXS5	PAIRB_RAT	Plasminogen activator inhibitor 1 RNA-binding protein	Serbp1	2	9	18	0.0369	X / Y	0.8581	FALSE	0.7254	1.0151	0.181253	0.024234	-0.0665	0.00532715
572	Q4G075	ILEUA_RAT	Leukocyte elastase inhibitor A	Serpinb1a	2	2	3	0.0264	X / Y	0.9196	FALSE	0.8059	1.0494	0.262706	0.279729	-0.0364	0.00328581
573	P29457	SERPH_RAT	Serpin H1	Serpinh1	2	10	14	0.0312	X / Y	0.9707	FALSE	0.8643	1.0902	0.398971	0.190978	-0.0129	0.00254203
574	Q63965	SFXN1_RAT	Sideroflexin-1	Sfxn1	2	6	11	0.028	X / Y	1.1489	TRUE	1.0634	1.2412	0.0362719	0.0225536	0.0603	0.00112695
575	Q9JHY2	SFXN3_RAT	Sideroflexin-3	Sfxn3	2	1	4	0.028	X / Y	1.314	TRUE	1.1372	1.5184	0.0294139	0.00854279	0.1186	0.00394009
576	Q8CHN6	SGPL1_RAT	Sphingosine-1-phosphate lyase 1	Sgpl1	2	2	3	0.0264	X / Y	1.1554	FALSE	1.1006	1.2129	0.00147242	0.19277	0.0627	0.000445086
577	P32089	TXTP_RAT	Tricarboxylate transport protein, mitochondrial	Slc25a1	2	4	5	0.0386	X / Y	1.1077	FALSE	0.9839	1.2471	0.193994	0.270653	0.0444	0.00264937
578	P97700	M2OM_RAT	Mitochondrial 2-oxoglutarate/malate carrier protein	Slc25a11	2	7	14	0.0318	X / Y	1.217	TRUE	1.0943	1.3533	0.0322585	0.0332979	0.0853	0.00212787
579	P16036	MPCP_RAT	Phosphate carrier protein, mitochondrial	Slc25a3	2	8	9	0.0449	X / Y	1.1576	FALSE	0.9721	1.3783	0.200966	0.140785	0.0635	0.00574692
580	Q05962	ADT1_RAT	ADP/ATP translocase 1	Slc25a4	2	1	2	0.0268	X / Y	0.8727	FALSE	0.7929	0.9604	0.0776104	0.0922324	-0.0591	0.00173162
581	P0C546	S2542_RAT	Mitochondrial coenzyme A transporter SLC25A42	Slc25a42	2	2	3	0.0535	X / Y	1.1236	FALSE	0.9909	1.274	0.176871	0.212573	0.0506	0.00297814
582	Q09073	ADT2_RAT	ADP/ATP translocase 2	Slc25a5	2	4	28	0.0436	X / Y	1.1148	FALSE	0.9833	1.2638	0.193253	0.183595	0.0472	0.0029695
583	P97849	S27A1_RAT	Long-chain fatty acid transport protein 1	Slc27a1	2	2	3	0.0325	X / Y	0.7864	FALSE	0.6644	0.9309	0.077142	0.00941374	-0.1043	0.00536365
584	Q6AYY8	ACATN_RAT	Acetyl-coenzyme A transporter 1	Slc33a1	2	6	13	0.0236	X / Y	1.0486	FALSE	0.9616	1.1434	0.291957	0.0157105	0.0206	0.00141444
585	Q6V7K3	S35B1_RAT	Solute carrier family 35 member B1	Slc35b1	2	2	6	0.0311	X / Y	1.1853	FALSE	1.0531	1.3341	0.0752886	0.0166598	0.0738	0.00263838
586	A2VCW5	S38A5_RAT	Sodium-coupled neutral amino acid transporter 5	Slc38a5	2	4	7	0.0292	X / Y	1.2364	TRUE	1.0994	1.3905	0.0354324	0.00162018	0.0922	0.0026028
587	Q794F9	4F2_RAT	4F2 cell-surface antigen heavy chain	Slc3a2	2	12	34	0.0209	X / Y	1.1961	FALSE	1.0071	1.4205	0.148861	0.00257434	0.0778	0.00557691
588	Q63016	LAT1_RAT	Large neutral amino acids transporter small subunit 1	Slc7a5	2	4	6	0.0293	X / Y	1.0417	FALSE	0.8933	1.2147	0.395165	0.156925	0.0177	0.0044514
589	Q9WVR6	LAT2_RAT	Large neutral amino acids transporter small subunit 2	Slc7a8	2	3	4	0.0394	X / Y	1.1239	FALSE	1.0185	1.2402	0.117853	0.0204961	0.0507	0.00182889
590	Q9ET64	NSMA_RAT	Sphingomyelin phosphodiesterase 2	Smpd2	2	2	2	0.0284	X / Y	1.0641	FALSE	0.9337	1.2128	0.317296	0.222303	0.027	0.00322442
591	Q66X93	SND1_RAT	Staphylococcal nuclease domain-containing protein 1	Snd1	2	44	131	0.0077	X / Y	0.9587	FALSE	0.8529	1.0778	0.359409	0.523064	-0.0183	0.00258198
592	B1H267	SNX5_RAT	Sorting nexin-5	Snx5	2	2	2	0.0347	X / Y	0.9517	FALSE	0.6741	1.3438	0.442993	0.40044	-0.0215	0.0224456
593	O70536	SOAT1_RAT	Sterol O-acyltransferase 1	Soat1	2	2	3	0.022	X / Y	1.02	FALSE	0.8829	1.1784	0.445366	0.187296	0.0086	0.00392851
594	P07632	SODC_RAT	Superoxide dismutase [Cu-Zn]	Sod1	2	2	2	0.0909	X / Y	0.9417	FALSE	0.6765	1.3107	0.427875	0.156109	-0.0261	0.0206199
595	P07895	SODM_RAT	Superoxide dismutase [Mn], mitochondrial	Sod2	2	3	11	0.0631	X / Y	1.3248	FALSE	0.9993	1.7563	0.159246	0.00482449	0.1222	0.0149943
596	P09656	ISK3_RAT	Serine protease inhibitor Kazal-type 3	Spink3	2	2	4	0.1392	X / Y	0.9391	FALSE	0.7421	1.1885	0.394864	0.320008	-0.0273	0.0104589
597	P16086	SPTN1_RAT	Spectrin alpha chain, non-erythrocytic 1	Sptan1	2	17	19	0.0049	X / Y	1.0432	FALSE	0.9303	1.1699	0.355988	0.165273	0.0184	0.00247611
598	Q6AYB5	SRP54_RAT	Signal recognition particle 54 kDa protein	Srp54	2	13	18	0.0357	X / Y	0.98	FALSE	0.8875	1.0821	0.419109	0.0476942	-0.0088	0.00185257
599	Q4FZX7	SRPRB_RAT	Signal recognition particle receptor subunit beta	Srprb	2	10	28	0.0446	X / Y	1.0512	FALSE	0.9091	1.2155	0.36545	0.342468	0.0217	0.00397785
600	P38656	LA_RAT	Lupus La protein homolog	Ssb	2	8	20	0.0386	X / Y	1.0216	FALSE	0.9431	1.1068	0.39451	0.58102	0.0093	0.00120836
601	P28042	SSBP_RAT	Single-stranded DNA-binding protein, mitochondrial	Ssbp1	2	4	9	0.0993	X / Y	1.0703	FALSE	0.9321	1.2288	0.311552	0.118	0.0295	0.00360085
602	Q7TPJ0	SSRA_RAT	Translocon-associated protein subunit alpha	Ssr1	2	3	8	0.0345	X / Y	0.9585	FALSE	0.8162	1.1255	0.395857	0.423807	-0.0184	0.0048702
603	Q08013	SSRG_RAT	Translocon-associated protein subunit gamma	Ssr3	2	2	8	0.0757	X / Y	0.9806	FALSE	0.8506	1.1305	0.445346	0.194175	-0.0085	0.00381646
604	Q07984	SSRD_RAT	Translocon-associated protein subunit delta	Ssr4	2	5	25	0.0751	X / Y	1.1324	FALSE	0.9964	1.2868	0.165488	0.261484	0.054	0.00308337
605	Q4FZT0	STML2_RAT	Stomatin-like protein 2, mitochondrial	Stoml2	2	6	7	0.0482	X / Y	1.0769	FALSE	0.9582	1.2103	0.263029	0.0862821	0.0322	0.00257295
606	Q68FW4	STX18_RAT	Syntaxin-18	Stx18	2	3	3	0.0389	X / Y	1.078	FALSE	0.9185	1.2652	0.319595	0.250847	0.0326	0.00483734
607	P13086	SUCA_RAT	Succinyl-CoA ligase [ADP/GDP-forming] subunit alpha, mitochondrial	Suclg1	2	8	11	0.026	X / Y	1.0324	FALSE	0.9753	1.0929	0.287695	0.606042	0.0138	0.00061134
608	O35775	SYCN_RAT	Syncollin	Sycn	2	5	21	0.0672	X / Y	1.3019	FALSE	0.8268	2.05	0.280601	0.0339346	0.1146	0.0388798
609	Q7TP47	HNRPQ_RAT	Heterogeneous nuclear ribonucleoprotein Q	Syncrip	2	8	10	0.0244	X / Y	1.0632	FALSE	0.9632	1.1735	0.267465	0.226641	0.0266	0.00183933
610	Q5XHY5	SYTC_RAT	Threonine--tRNA ligase, cytoplasmic	Tars	2	1	1	0.0187	X / Y	1.1054	FALSE	0.8368	1.4603	0.3594	0.0848337	0.0435	0.0146205
611	Q68FW7	SYTM_RAT	Threonine--tRNA ligase, mitochondrial	Tars2	2	1	1	0.018	X / Y	1.0469	FALSE	0.9219	1.1888	0.359296	0.317704	0.0199	0.00304887
612	P28480	TCPA_RAT	T-complex protein 1 subunit alpha	Tcp1	2	5	6	0.018	X / Y	1.074	FALSE	0.9704	1.1888	0.240805	0.620244	0.031	0.00194343
613	Q64232	TECR_RAT	Very-long-chain enoyl-CoA reductase	Tecr	2	5	6	0.0552	X / Y	1.1246	FALSE	0.9538	1.3259	0.237906	0.243416	0.051	0.00511583
614	Q2LAP6	TES_RAT	Testin	Tes	2	4	8	0.0334	X / Y	0.8971	FALSE	0.7924	1.0156	0.190692	0.13698	-0.0472	0.00290522
615	P12346	TRFE_RAT	Serotransferrin	Tf	2	6	8	0.0272	X / Y	1.6442	FALSE	1.2104	2.2335	0.0522428	2.93523e-06	0.216	0.0176961
616	Q9WVA1	TIM8A_RAT	Mitochondrial import inner membrane translocase subunit Tim8 A	Timm8a	2	2	3	0.1546	X / Y	0.9584	FALSE	0.7185	1.2786	0.44145	0.42576	-0.0184	0.0156641
617	P50137	TKT_RAT	Transketolase	Tkt	2	3	3	0.0193	X / Y	0.7225	TRUE	0.628	0.8313	0.0102276	0.0032541	-0.1412	0.00370922
618	Q66HG5	TM9S2_RAT	Transmembrane 9 superfamily member 2	Tm9sf2	2	5	7	0.0211	X / Y	1.0621	FALSE	0.9692	1.164	0.255174	0.0864045	0.0262	0.00158219
619	Q4KLL4	TM9S4_RAT	Transmembrane 9 superfamily member 4	Tm9sf4	2	4	4	0.0311	X / Y	1.0826	FALSE	0.9032	1.2976	0.3307	0.139014	0.0345	0.00619144
620	P55062	BI1_RAT	Bax inhibitor 1	Tmbim6	2	2	4	0.0253	X / Y	0.8977	FALSE	0.7556	1.0664	0.265446	0.137253	-0.0469	0.00559842
621	Q63584	TMEDA_RAT	Transmembrane emp24 domain-containing protein 10	Tmed10	2	8	19	0.0959	X / Y	1.0397	FALSE	0.8598	1.2573	0.418808	0.165939	0.0169	0.00680845
622	Q63524	TMED2_RAT	Transmembrane emp24 domain-containing protein 2	Tmed2	2	7	18	0.0597	X / Y	1.1018	FALSE	0.895	1.3564	0.320434	0.0910934	0.0421	0.00815078
623	Q6AY25	TMED3_RAT	Transmembrane emp24 domain-containing protein 3	Tmed3	2	3	7	0.0543	X / Y	1.1474	FALSE	0.9336	1.4103	0.25243	0.106347	0.0597	0.00802344
624	D3ZTX0	TMED7_RAT	Transmembrane emp24 domain-containing protein 7	Tmed7	2	2	5	0.0575	X / Y	1.0301	FALSE	0.8107	1.3087	0.450782	0.1559	0.0129	0.010812
625	Q5I0E7	TMED9_RAT	Transmembrane emp24 domain-containing protein 9	Tmed9	2	6	8	0.0426	X / Y	1.0995	FALSE	0.981	1.2322	0.202813	0.160947	0.0412	0.00245179
626	Q6AYQ4	TM109_RAT	Transmembrane protein 109	Tmem109	2	3	5	0.037	X / Y	1.0005	FALSE	0.9263	1.0806	0.497506	0.494728	0.0002	0.00111949
627	A1L1L2	TM214_RAT	Transmembrane protein 214	Tmem214	2	10	16	0.0161	X / Y	1.0572	FALSE	0.8459	1.3212	0.401535	0.265965	0.0241	0.00937293
628	Q6PCT3	TPD54_RAT	Tumor protein D54	Tpd52l2	2	6	8	0.0864	X / Y	0.919	FALSE	0.8215	1.0282	0.225869	0.105151	-0.0367	0.00237514
629	P48500	TPIS_RAT	Triosephosphate isomerase	Tpi1	2	2	2	0.0562	X / Y	1.0335	FALSE	0.9101	1.1736	0.397776	0.501043	0.0143	0.00304828
630	P09495, P58775	TPM2_RAT, TPM4_RAT	Tropomyosin alpha-4 chain, Tropomyosin beta chain	Tpm2, Tpm4	2	1	1	0.0378	X / Y	1.0365	FALSE	0.5795	1.8539	0.475442	0.150049	0.0156	0.0637749
631	Q63610	TPM3_RAT	Tropomyosin alpha-3 chain	Tpm3	2	1	1	0.0605	X / Y	0.9473	FALSE	0.6728	1.334	0.437218	0.12436	-0.0235	0.0220966
632	P63029	TCTP_RAT	Translationally-controlled tumor protein	Tpt1	2	2	2	0.0814	X / Y	0.5032	TRUE	0.3962	0.639	0.00202692	3.30985e-06	-0.2983	0.0107701
633	Q5XI41	TRAM1_RAT	Translocating chain-associated membrane protein 1	Tram1	2	5	19	0.0321	X / Y	1.087	FALSE	1.0464	1.1291	0.0141722	0.214846	0.0362	0.000272928
634	Q5XHZ0	TRAP1_RAT	Heat shock protein 75 kDa, mitochondrial	Trap1	2	3	3	0.0113	X / Y	0.9339	FALSE	0.7761	1.1237	0.355799	0.0522627	-0.0297	0.00645951
635	P08426	TRY3_RAT	Cationic trypsin-3	Try3	2	5	26	0.081	X / Y	1.2396	FALSE	1.013	1.517	0.143646	0.00466077	0.0933	0.00768747
636	P24329	THTR_RAT	Thiosulfate sulfurtransferase	Tst	2	5	8	0.0404	X / Y	0.9711	FALSE	0.853	1.1056	0.410671	0.310791	-0.0127	0.00317319
637	P19814	TGON3_RAT	Trans-Golgi network integral membrane protein TGN38	Ttgn1	2	2	2	0.0364	X / Y	1.032	FALSE	0.915	1.1641	0.396673	0.399748	0.0137	0.00273494
638	P68370	TBA1A_RAT	Tubulin alpha-1A chain	Tuba1a	2	1	1	0.0443	X / Y		FALSE			1	1
639	Q6P9V9	TBA1B_RAT	Tubulin alpha-1B chain	Tuba1b	2			0.0443	X / Y		FALSE			1	1
640	Q5XIF6	TBA4A_RAT	Tubulin alpha-4A chain	Tuba4a	2	4	8	0.0446	X / Y	1.055	FALSE	0.8956	1.2427	0.37194	0.280873	0.0232	0.0050583
641	Q3KRE8, P85108	TBB2A_RAT, TBB2B_RAT	Tubulin beta-2A chain, Tubulin beta-2B chain	Tubb2a, Tubb2b	2			0.0337	X / Y		FALSE			1	1
642	Q4QRB4	TBB3_RAT	Tubulin beta-3 chain	Tubb3	2			0.0333	X / Y		FALSE			1	1
643	Q6P9T8	TBB4B_RAT	Tubulin beta-4B chain	Tubb4b	2	2	3	0.027	X / Y	1.0429	FALSE	0.5509	1.9743	0.473745	0.0929301	0.0183	0.0768165
644	P69897	TBB5_RAT	Tubulin beta-5 chain	Tubb5	2	4	14	0.0225	X / Y	1.0111	FALSE	0.9191	1.1122	0.454013	0.394968	0.0048	0.00171445
645	P85834	EFTU_RAT	Elongation factor Tu, mitochondrial	Tufm	2	16	27	0.0199	X / Y	1.0544	FALSE	0.9067	1.2263	0.362733	0.206509	0.023	0.00429937
646	Q5M7A4	UBA5_RAT	Ubiquitin-like modifier-activating enzyme 5	Uba5	2	2	3	0.0248	X / Y	1.0327	FALSE	0.86	1.2402	0.430145	0.316404	0.014	0.00631857
647	Q9EQX9	UBE2N_RAT	Ubiquitin-conjugating enzyme E2 N	Ube2n	2	2	2	0.1316	X / Y	0.8239	FALSE	0.7297	0.9303	0.0554309	0.0139627	-0.0841	0.00278393
648	Q2TL32	UBR4_RAT	E3 ubiquitin-protein ligase UBR4	Ubr4	2	3	3	0.0027	X / Y	1.0149	FALSE	0.9032	1.1403	0.449578	0.534955	0.0064	0.00256197
649	Q5HZY0	UBXN4_RAT	UBX domain-containing protein 4	Ubxn4	2	3	3	0.0316	X / Y	1.0535	FALSE	0.9663	1.1486	0.273309	0.682865	0.0226	0.00140911
650	B2GV24	UFL1_RAT	E3 UFM1-protein ligase 1	Ufl1	2	21	38	0.0088	X / Y	1.0393	FALSE	0.9844	1.0974	0.238788	0.480005	0.0168	0.000557023
651	Q5BJP3	UFM1_RAT	Ubiquitin-fold modifier 1	Ufm1	2	2	6	0.1765	X / Y	0.9988	FALSE	0.8998	1.1087	0.495388	0.640262	-0.0005	0.00205589
652	Q5XIB4	UFSP2_RAT	Ufm1-specific protease 2	Ufsp2	2	5	11	0.0325	X / Y	0.9262	FALSE	0.7651	1.1211	0.344007	0.0312845	-0.0333	0.00688156
653	Q9JLA3	UGGG1_RAT	UDP-glucose:glycoprotein glucosyltransferase 1	Uggt1	2	17	29	0.0135	X / Y	0.9905	FALSE	0.8833	1.1107	0.466761	0.253061	-0.0041	0.00247263
654	Q68FY0	QCR1_RAT	Cytochrome b-c1 complex subunit 1, mitochondrial	Uqcrc1	2	10	14	0.05	X / Y	1.0976	FALSE	1.0313	1.1682	0.0675159	0.12997	0.0405	0.000732914
655	P32551	QCR2_RAT	Cytochrome b-c1 complex subunit 2, mitochondrial	Uqcrc2	2	9	23	0.0398	X / Y	1.1189	TRUE	1.0567	1.1848	0.0247218	0.0454848	0.0488	0.000616769
656	P20788	UCRI_RAT	Cytochrome b-c1 complex subunit Rieske, mitochondrial	Uqcrfs1	2	5	13	0.0292	X / Y	1.0739	FALSE	1.0075	1.1448	0.131935	0.292249	0.031	0.000768933
657	Q5M9I5	QCR6_RAT	Cytochrome b-c1 complex subunit 6, mitochondrial	Uqcrh	2	4	8	0.2135	X / Y	1.0535	FALSE	0.9146	1.2135	0.356123	0.271823	0.0226	0.00377031
658	P41542	USO1_RAT	General vesicular transport factor p115	Uso1	2	2	2	0.0198	X / Y	0.9747	FALSE	0.7287	1.3037	0.464879	0.347545	-0.0111	0.0159517
659	Q80W92	VAC14_RAT	Protein VAC14 homolog	Vac14	2	2	5	0.0204	X / Y	1.1078	FALSE	1.0309	1.1904	0.0773672	0.122664	0.0444	0.000975614
660	Q9WUF4	VAMP8_RAT	Vesicle-associated membrane protein 8	Vamp8	2	2	3	0.1	X / Y	1.0874	FALSE	0.9743	1.2137	0.222739	0.65881	0.0364	0.00227531
661	Q9Z270	VAPA_RAT	Vesicle-associated membrane protein-associated protein A	Vapa	2	5	7	0.0562	X / Y	1.056	FALSE	0.8319	1.3405	0.409642	0.0456731	0.0237	0.0107349
662	Q9Z269	VAPB_RAT	Vesicle-associated membrane protein-associated protein B	Vapb	2	2	3	0.0576	X / Y	0.8221	FALSE	0.6354	1.0635	0.223389	0.0221033	-0.0851	0.0125101
663	Q04462	SYVC_RAT	Valine--tRNA ligase	Vars	2	14	19	0.0127	X / Y	0.8368	FALSE	0.7396	0.9467	0.0744548	0.00734622	-0.0774	0.0028743
664	Q3MIE4	VAT1_RAT	Synaptic vesicle membrane protein VAT-1 homolog	Vat1	2	10	19	0.0371	X / Y	1.0136	FALSE	0.8528	1.2048	0.468791	0.48597	0.0059	0.00563061
665	P46462	TERA_RAT	Transitional endoplasmic reticulum ATPase	Vcp	2	23	38	0.0124	X / Y	0.8872	FALSE	0.7546	1.043	0.229649	0.090008	-0.052	0.00493792
666	Q9Z2L0	VDAC1_RAT	Voltage-dependent anion-selective channel protein 1	Vdac1	2	10	33	0.0283	X / Y	1.1908	FALSE	1.0215	1.3882	0.12744	0.0429535	0.0758	0.00443677
667	P81155	VDAC2_RAT	Voltage-dependent anion-selective channel protein 2	Vdac2	2	8	21	0.0271	X / Y	1.1306	FALSE	1.0255	1.2466	0.104296	0.0854187	0.0533	0.00179823
668	Q9R1Z0	VDAC3_RAT	Voltage-dependent anion-selective channel protein 3	Vdac3	2	9	15	0.0283	X / Y	1.1879	FALSE	1.0007	1.4101	0.157641	0.192868	0.0748	0.00554651
669	P31000	VIME_RAT	Vimentin	Vim	2	2	4	0.0215	X / Y	0.6322	FALSE	0.3486	1.1465	0.22055	0.000347362	-0.1991	0.066828
670	Q6TEK4	VKOR1_RAT	Vitamin K epoxide reductase complex subunit 1	Vkorc1	2	2	10	0.1118	X / Y	1.0765	FALSE	0.9435	1.2283	0.288095	0.343917	0.032	0.00328275
671	Q6TEK3	VKORL_RAT	Vitamin K epoxide reductase complex subunit 1-like protein 1	Vkorc1l1	2	3	4	0.0568	X / Y	1.0805	FALSE	1.009	1.1571	0.129075	0.378818	0.0336	0.000884181
672	B2RZ78	VPS29_RAT	Vacuolar protein sorting-associated protein 29	Vps29	2	5	6	0.0549	X / Y	0.7287	TRUE	0.6406	0.8288	0.00700215	0.00261914	-0.1375	0.00313039
673	O08700	VPS45_RAT	Vacuolar protein sorting-associated protein 45	Vps45	2	2	2	0.0228	X / Y	0.8365	FALSE	0.7108	0.9845	0.136513	0.0310675	-0.0775	0.00500117
674	Q6P7B0	SYWC_RAT	Tryptophan--tRNA ligase, cytoplasmic	Wars	2	5	5	0.0187	X / Y	0.9428	FALSE	0.7656	1.1612	0.38875	0.257333	-0.0256	0.00818273
675	Q4V7A0	WDR61_RAT	WD repeat-containing protein 61 [Cleaved into: WD repeat-containing protein 61, N-terminally processed]	Wdr61	2	3	4	0.0525	X / Y	0.8288	FALSE	0.6577	1.0444	0.208352	0.0740322	-0.0815	0.0100807
676	Q4KM49	SYYC_RAT	Tyrosine--tRNA ligase, cytoplasmic	Yars	2	15	19	0.0189	X / Y	0.9596	FALSE	0.7597	1.2122	0.429964	0.120741	-0.0179	0.0102945
677	Q5I0L3	SYYM_RAT	Tyrosine--tRNA ligase, mitochondrial	Yars2	2	2	2	0.0255	X / Y	1.1917	TRUE	1.0971	1.2944	0.0169679	0.0106386	0.0762	0.00128964
678	P62961	YBOX1_RAT	Nuclease-sensitive element-binding protein 1	Ybx1	2	3	6	0.0528	X / Y	0.9738	FALSE	0.9084	1.0439	0.35132	0.0979093	-0.0115	0.000911072
679	Q62764	YBOX3_RAT	Y-box-binding protein 3	Ybx3	2	2	2	0.0471	X / Y	0.9992	FALSE	0.8798	1.1348	0.497541	0.445305	-0.0003	0.0030537
680	P62260	1433E_RAT	14-3-3 protein epsilon	Ywhae	2	3	5	0.0314	X / Y	0.8811	FALSE	0.7586	1.0234	0.198976	0.00911478	-0.055	0.00422676
681	P61983	1433G_RAT	14-3-3 protein gamma [Cleaved into: 14-3-3 protein gamma, N-terminally processed]	Ywhag	2	2	2	0.0324	X / Y	0.744	FALSE	0.6196	0.8933	0.0530031	0.00042145	-0.1284	0.0063144
682	P68255	1433T_RAT	14-3-3 protein theta	Ywhaq	2	1	1	0.0571	X / Y	0.7833	FALSE	0.4924	1.2463	0.299481	0.0197252	-0.1061	0.0406689
683	P63102	1433Z_RAT	14-3-3 protein zeta/delta	Ywhaz	2	3	4	0.0571	X / Y	0.9468	FALSE	0.7636	1.1739	0.399641	0.0855007	-0.0237	0.0087195
684	Q6U6G5	ZC3HF_RAT	Zinc finger CCCH domain-containing protein 15	Zc3h15	2	6	9	0.0188	X / Y	0.9824	FALSE	0.8996	1.073	0.420338	0.0164795	-0.0077	0.00146499
685	Q8CJD3	ZG16_RAT	Zymogen granule membrane protein 16	Zg16	2	6	20	0.0659	X / Y	1.1269	FALSE	0.9461	1.3422	0.247206	0.278627	0.0519	0.00576538
686	Q4V8C2	ZW10_RAT	Centromere/kinetochore protein zw10 homolog	Zw10	2	2	6	0.0129	X / Y	1.0264	FALSE	0.9791	1.0759	0.290543	0.503948	0.0113	0.00041925

## Sheet: Identifications
Accessions	N Groups	N Acs	N Variants	Peptide	Modif	Charge	Theo Mass	Exp Mass	Parent Intens	Retention Time	Spectrum	Search Engine	Score	Use For Quant	X126 Mass	X127 Mass	X128 Mass	X129 Mass	X130 Mass	X131 Mass	X126 Ions	X127 Ions	X128 Ions	X129 Ions	X130 Ions	X131 Ions
A0JPM9	1	1	1	DDFTEFGK	TMTsixplex_Nterm::::::::TMTsixplex_K:	2	1415.73	1415.74	1	41	2014_12_01_CAP_OT_99_VIG_1406_membrane_01.6900.6903.2	Phenyx	6.95	TRUE	126.127	127.125	128.134	129.132	130.141	131.138	612633	569337	601494	621627	426503	575552
A0JPM9	1	1	1	DVCLSLELDDLKK	TMTsixplex_Nterm:::Cys_CAM:::::::::TMTsixplex_K:TMTsixplex_K:	3	2234.28	2234.28	8006372	46.23	2014_12_01_CAP_OT_100_VIG_1406_membrane_02.8423.8426.3	Phenyx	7.88	TRUE	126.127	127.125	128.134	129.132	130.14	131.138	351823	207016	341763	341572	190225	264471
A0JPM9	1	1	1	ETFGVNNTVYGLDAMNPSSR	TMTsixplex_Nterm:::::::::::::::::::::	3	2400.16	2400.16	8012486	43.9	2014_12_01_CAP_OT_100_VIG_1406_membrane_02.7772.7775.3	Phenyx	9.87	TRUE	126.127	127.125	128.134	129.132	130.141	131.138	281143	225215	259074	267999	260601	315910
A0JPM9	1	1	1	LQEESDLELAK	TMTsixplex_Nterm:::::::::::TMTsixplex_K:	3	1731.97	1731.97	1	40.6	2014_12_01_CAP_OT_99_VIG_1406_membrane_01.6787.6790.3	Phenyx	5.49	TRUE	126.127	127.125	128.134	129.132	130.141	131.138	2.08665e+06	1.73446e+06	1.91486e+06	1.7866e+06	1.55993e+06	1.94633e+06
A0JPM9	1	1	1	LQEESDLELAK	TMTsixplex_Nterm:::::::::::TMTsixplex_K:	2	1731.97	1731.97	9589697	40.52	2014_12_01_CAP_OT_99_VIG_1406_membrane_01.6767.6770.2	Phenyx	6.4	TRUE	126.127	127.125	128.134	129.132	130.14	131.138	355296	305357	334956	240308	246080	323998
A0JPM9	1	1	1	LTNSLTVLCSEK	TMTsixplex_Nterm:::::::::Cys_CAM:::TMTsixplex_K:	3	1822.03	1822.03	2429147	45.47	2014_12_01_CAP_OT_107_VIG_1406_membrane_08.8037.8040.3	Phenyx	5.92	TRUE	126.127	127.125	128.134	129.132	130.141	131.138	220737	201984	250395	238038	188652	234662
A0JPM9	1	1	1	LTNSLTVLCSEK	TMTsixplex_Nterm:::::::::Cys_CAM:::TMTsixplex_K:	2	1822.03	1822.03	6162300	43.92	2014_12_01_CAP_OT_106_VIG_1406_membrane_07.7673.7676.2	Phenyx	8.04	TRUE	126.127	127.125	128.134	129.132	130.14	131.138	179902	90275.2	182598	188775	98531.5	147943
A0JPM9	1	1	1	RLEEPEESK	TMTsixplex_Nterm:::::::::TMTsixplex_K:	3	1573.87	1573.87	1	27.82	2014_12_01_CAP_OT_101_VIG_1406_membrane_03.3766.3769.3	Phenyx	7.11	TRUE	126.128	127.125	128.134	129.132	130.141	131.138	590060	430919	557804	434572	316684	536981
A0JPM9	1	1	1	SLYYASFLEALVR	TMTsixplex_Nterm::::::::::::::	3	1759.97	1759.97	1038866	63	2014_12_01_CAP_OT_106_VIG_1406_membrane_07.12790.12793.3	Phenyx	7.67	TRUE	126.127	127.125	128.134	129.132	130.14	131.138	142786	138911	149943	153677	109826	146748
A0JPM9	1	1	1	SLYYASFLEALVR	TMTsixplex_Nterm::::::::::::::	3	1759.97	1759.97	10947	63.93	2014_12_01_CAP_OT_110_VIG_1406_membrane_11.9759.9762.3	Phenyx	5.64	TRUE	126.128	127.125	128.134	129.132	130.141	131.138	2615.92	1040.21	1897.29	1865.56	1702.93	1709.75
A0JPM9	1	1	1	SLYYASFLEALVR	TMTsixplex_Nterm::::::::::::::	2	1759.97	1759.97	10726	63.93	2014_12_01_CAP_OT_110_VIG_1406_membrane_11.9758.9761.2	Phenyx	7.84	TRUE	126.128	127.126	128.134	129.132	130.14	131.138	498.335	80.0287	428.49	496.691	222.697	413.35
A0JPM9	1	1	1	SLYYASFLEALVR	TMTsixplex_Nterm::::::::::::::	2	1759.97	1759.97	89337	63.78	2014_12_01_CAP_OT_108_VIG_1406_membrane_09.11787.11790.2	Phenyx	8.09	TRUE	126.128	127.125	128.134	129.132	130.141	131.138	2568.25	911.019	2376.98	2869.24	1521.3	2441.07
A0JPM9	1	1	1	SLYYASFLEALVR	TMTsixplex_Nterm::::::::::::::	3	1759.97	1759.97	34775	63.83	2014_12_01_CAP_OT_108_VIG_1406_membrane_09.11794.11797.3	Phenyx	6.75	TRUE	126.128	127.125	128.134	129.132	130.141	131.138	8328.22	4525.58	7247.14	8661.84	5827.32	8302.39
A0JPM9	1	1	1	SLYYASFLEALVR	TMTsixplex_Nterm::::::::::::::	2	1759.97	1759.97	1022595	62.93	2014_12_01_CAP_OT_106_VIG_1406_membrane_07.12775.12778.2	Phenyx	8.49	TRUE	126.128	127.125	128.134	129.132	130.141	131.138	28148.7	23609.6	29681.3	30470.5	17127.2	25023.4
A0JPM9	1	1	1	SLYYASFLEALVR	TMTsixplex_Nterm::::::::::::::	2	1759.97	1759.97	73790	63.75	2014_12_01_CAP_OT_111_VIG_1406_membrane_12.12264.12267.2	Phenyx	8.24	TRUE	126.128	127.126	128.134	129.132	130.141	131.138	1836.44	321.191	1637	1855.91	890.823	1606.14
A0JPM9	1	1	1	SLYYASFLEALVR	TMTsixplex_Nterm::::::::::::::	2	1759.97	1759.97	393290	63.5	2014_12_01_CAP_OT_107_VIG_1406_membrane_08.12279.12282.2	Phenyx	7.99	TRUE	126.127	127.125	128.134	129.132	130.14	131.138	9550.5	4848.95	9306.79	10045.1	4897.69	8491.54
A0JPM9	1	1	1	SLYYASFLEALVR	TMTsixplex_Nterm::::::::::::::	3	1759.97	1759.97	151448	63.8	2014_12_01_CAP_OT_111_VIG_1406_membrane_12.12271.12274.3	Phenyx	5.76	TRUE	126.128	127.125	128.134	129.132	130.141	131.138	10955.5	5307.41	8940.92	10898.9	8227.48	9792.42
A0JPM9	1	1	1	SLYYASFLEALVR	TMTsixplex_Nterm::::::::::::::	3	1759.97	1759.97	211357	63.7	2014_12_01_CAP_OT_104_VIG_1406_membrane_06.12549.12552.3	Phenyx	5.61	TRUE	126.127	127.125	128.134	129.132	130.141	131.138	25902.2	32488.2	27630.3	27527.7	22563	24502.2
A0JPM9	1	1	1	SLYYASFLEALVR	TMTsixplex_Nterm::::::::::::::	3	1759.97	1759.97	414362	63.53	2014_12_01_CAP_OT_107_VIG_1406_membrane_08.12285.12288.3	Phenyx	7.08	TRUE	126.127	127.125	128.134	129.132	130.14	131.138	38016.1	20609.1	33501.2	39142.1	20291.3	34528.5
A0JPM9	1	1	1	SLYYASFLEALVR	TMTsixplex_Nterm::::::::::::::	2	1759.97	1759.97	262577	63.67	2014_12_01_CAP_OT_104_VIG_1406_membrane_06.12543.12546.2	Phenyx	7.85	TRUE	126.128	127.125	128.134	129.132	130.141	131.138	14104.5	12854.3	16222.2	17289.3	19352.5	17165.6
A0JPM9	1	1	1	VLTPEEQLADK	TMTsixplex_Nterm:::::::::::TMTsixplex_K:	2	1699.98	1699.98	2	39.07	2014_12_01_CAP_OT_100_VIG_1406_membrane_02.6413.6416.2	Phenyx	7.24	TRUE	126.128	127.125	128.134	129.132	130.141	131.138	993069	691483	951643	708919	560394	906248
A0JPM9	1	1	1	VLTPEEQLADK	TMTsixplex_Nterm:::::::::::TMTsixplex_K:	2	1699.98	1699.98	2	39.15	2014_12_01_CAP_OT_100_VIG_1406_membrane_02.6434.6437.2	Phenyx	7.08	TRUE	126.127	127.125	128.134	129.132	130.14	131.138	1.24327e+06	899065	1.21735e+06	988723	709306	1.10768e+06
A0JPM9	1	1	1	VLTPEEQLADKLR	TMTsixplex_Nterm:::::::::::TMTsixplex_K:::	3	1969.16	1969.16	1	44.53	2014_12_01_CAP_OT_101_VIG_1406_membrane_03.8387.8390.3	Phenyx	6.02	TRUE	126.128	127.125	128.134	129.132	130.141	131.138	746849	517363	539063	555201	419041	546243
A1L1J9	1	1	1	LFSSVEHLQLANSYGLFR	TMTsixplex_Nterm:::::::::::::::::::	3	2309.24	2309.24	95670	55.12	2014_12_01_CAP_OT_109_VIG_1406_membrane_10.10134.10137.3	Phenyx	6.4	TRUE	126.128	127.125	128.134	129.132	130.141	131.139	6065.18	9926.69	6676.59	8719.09	9004.91	7538.79
A1L1J9	1	1	1	WQQLWETPTLLWEAPR	TMTsixplex_Nterm:::::::::::::::::	3	2282.2	2282.21	1035662	62.23	2014_12_01_CAP_OT_101_VIG_1406_membrane_03.13139.13142.3	Phenyx	8.83	TRUE	126.128	127.125	128.134	129.132	130.141	131.138	47948.7	32924.8	50418.7	59357.3	58964.4	48833.7
A1L1L2	1	1	1	AAGSGGWEVVK	TMTsixplex_Nterm:::::::::::TMTsixplex_K:	2	1517.86	1517.86	9885013	36.8	2014_12_01_CAP_OT_106_VIG_1406_membrane_07.5677.5680.2	Phenyx	6.6	TRUE	126.127	127.124	128.134	129.132	130.14	131.138	197478	261903	172061	138958	214060	162084
A1L1L2	1	1	1	AAGSGGWEVVK	TMTsixplex_Nterm:::::::::::TMTsixplex_K:	2	1517.86	1517.86	1	36.68	2014_12_01_CAP_OT_106_VIG_1406_membrane_07.5643.5646.2	Phenyx	6.09	TRUE	126.127	127.125	128.134	129.132	130.141	131.138	266182	329481	210396	161533	259520	198982
A1L1L2	1	1	1	ALDVAALQK	TMTsixplex_Nterm:::::::::TMTsixplex_K:	2	1385.86	1385.87	3596988	41.27	2014_12_01_CAP_OT_104_VIG_1406_membrane_06.6837.6840.2	Phenyx	5.38	TRUE	126.128	127.125	128.134	129.132	130.141	131.138	308303	392929	265700	229805	411522	272973
A1L1L2	1	1	1	ALDVAALQK	TMTsixplex_Nterm:::::::::TMTsixplex_K:	2	1385.86	1385.87	2526810	41.83	2014_12_01_CAP_OT_103_VIG_1406_membrane_05.7541.7544.2	Phenyx	5.46	TRUE	126.128	127.125	128.134	129.132	130.141	131.138	168462	248706	174636	157711	244933	185448
A1L1L2	1	1	1	EQVPPPAAESK	TMTsixplex_Nterm:::::::::::TMTsixplex_K:	2	1609.91	1609.91	6704905	28.6	2014_12_01_CAP_OT_100_VIG_1406_membrane_02.3454.3457.2	Phenyx	5.68	TRUE	126.127	127.125	128.134	129.132	130.141	131.138	1.07785e+06	1.78879e+06	1.00168e+06	1.22337e+06	1.409e+06	977522
A1L1L2	1	1	1	KGSGSNEHVVTCDTACK	TMTsixplex_Nterm:TMTsixplex_K:::::::::::Cys_CAM::::Cys_CAM:TMTsixplex_K:	4	2536.3	2536.3	151379	26.4	2014_12_01_CAP_OT_110_VIG_1406_membrane_11.2703.2706.4	Phenyx	5.68	TRUE	126.128	127.125	128.134	129.132	130.141	131.138	17494.7	21896	18828.8	15294.2	24733.1	21052.2
A1L1L2	1	1	1	KGSGSNEHVVTCDTACK	TMTsixplex_Nterm:TMTsixplex_K:::::::::::Cys_CAM::::Cys_CAM:TMTsixplex_K:	4	2536.3	2536.3	866258	26.22	2014_12_01_CAP_OT_108_VIG_1406_membrane_09.2805.2808.4	Phenyx	5.63	TRUE	126.128	127.125	128.134	129.132	130.141	131.138	31075.2	137462	42009.7	37106.5	57472.3	47483.4
A1L1L2	1	1	1	KGSGSNEHVVTCDTACK	TMTsixplex_Nterm:TMTsixplex_K:::::::::::Cys_CAM::::Cys_CAM:TMTsixplex_K:	4	2536.3	2536.3	356903	25.87	2014_12_01_CAP_OT_109_VIG_1406_membrane_10.2720.2723.4	Phenyx	5.3	TRUE	126.128	127.125	128.134	129.132	130.141	131.138	18395.6	48580.3	22200.5	21027.3	28311.3	25727.2
A1L1L2	1	1	1	LCLQALLQDKPK	TMTsixplex_Nterm::Cys_CAM::::::::TMTsixplex_K::TMTsixplex_K:	3	2113.29	2113.29	3150556	48.72	2014_12_01_CAP_OT_111_VIG_1406_membrane_12.8834.8837.3	Phenyx	8.13	TRUE	126.128	127.125	128.134	129.132	130.141	131.138	151046	130638	186033	155450	149766	229756
A1L1L2	1	1	1	LLLMYPNLTK	TMTsixplex_Nterm::::::::::TMTsixplex_K:	2	1663.02	1663.02	798418	54.88	2014_12_01_CAP_OT_111_VIG_1406_membrane_12.10414.10417.2	Phenyx	6.04	TRUE	126.128	127.125	128.134	129.132	130.141	131.138	68408.7	74639.2	69991.9	75054.2	62242	55495.8
A1L1L2	1	1	1	LVTSNLDK	TMTsixplex_Nterm::::::::TMTsixplex_K:	2	1346.82	1346.82	6856669	35.77	2014_12_01_CAP_OT_104_VIG_1406_membrane_06.5304.5307.2	Phenyx	5.41	TRUE	126.127	127.125	128.134	129.132	130.141	131.138	310251	376813	269320	337549	360182	285447
A1L1L2	1	1	1	LVTSNLDKFLELLR	TMTsixplex_Nterm::::::::TMTsixplex_K:::::::	3	2118.28	2118.28	1355177	61.58	2014_12_01_CAP_OT_106_VIG_1406_membrane_07.12439.12442.3	Phenyx	6.71	TRUE	126.128	127.125	128.134	129.132	130.141	131.138	91755.7	136147	70930.8	111912	172786	64617.9
A1L1L2	1	1	1	LVTSNLDKFLELLR	TMTsixplex_Nterm::::::::TMTsixplex_K:::::::	3	2118.28	2118.28	260853	62.18	2014_12_01_CAP_OT_107_VIG_1406_membrane_08.12054.12057.3	Phenyx	5.87	TRUE	126.127	127.125	128.134	129.132	130.141	131.138	13602.6	25087	12069.6	20148.9	28496.8	12521.8
A1L1L2	1	1	1	SLSPFALAYLDR	TMTsixplex_Nterm:::::::::::::	2	1580.88	1580.88	1895679	52.67	2014_12_01_CAP_OT_107_VIG_1406_membrane_08.9900.9903.2	Phenyx	7.41	TRUE	126.127	127.125	128.134	129.132	130.14	131.138	49881.1	52834.8	45313.8	56887.5	58361.6	47954.2
A1L1L2	1	1	1	YDLSSPLQPTSTLYER	TMTsixplex_Nterm:::::::::::::::::	3	2098.08	2098.08	6901883	42.28	2014_12_01_CAP_OT_100_VIG_1406_membrane_02.7317.7320.3	Phenyx	6.27	TRUE	126.127	127.125	128.133	129.132	130.14	131.138	672604	882992	638505	655475	673894	693539
A1L1L2	1	1	1	YDLSSPLQPTSTLYER	TMTsixplex_Nterm:::::::::::::::::	2	2098.08	2098.08	8875015	42.3	2014_12_01_CAP_OT_100_VIG_1406_membrane_02.7324.7327.2	Phenyx	9.36	TRUE	126.127	127.125	128.134	129.133	130.141	131.138	434368	687273	372966	104646	524827	326795
A2VCW5	1	1	1	ALQQLLFPSK	TMTsixplex_Nterm::::::::::TMTsixplex_K:	3	1601.99	1601.99	969309	52.65	2014_12_01_CAP_OT_111_VIG_1406_membrane_12.9854.9857.3	Phenyx	5.64	TRUE	126.128	127.125	128.134	129.132	130.141	131.138	129555	158190	148575	181190	208451	171725
A2VCW5	1	1	1	ALQQLLFPSK	TMTsixplex_Nterm::::::::::TMTsixplex_K:	2	1601.99	1601.99	652659	52.57	2014_12_01_CAP_OT_111_VIG_1406_membrane_12.9835.9838.2	Phenyx	7.13	TRUE	126.128	127.125	128.134	129.132	130.141	131.138	39129.5	45521	46514.3	57560.1	65798	54906.2
A2VCW5	1	1	1	ALQQLLFPSK	TMTsixplex_Nterm::::::::::TMTsixplex_K:	3	1601.99	1601.99	1764340	52.9	2014_12_01_CAP_OT_111_VIG_1406_membrane_12.9917.9920.3	Phenyx	5.85	TRUE	126.127	127.125	128.134	129.132	130.141	131.138	233315	301398	306267	369937	440053	348101
A2VCW5	1	1	1	EGFLPTTHGPAPGR	TMTsixplex_Nterm:::::::::::::::	3	1664.88	1664.88	2399390	34.28	2014_12_01_CAP_OT_109_VIG_1406_membrane_10.4939.4942.3	Phenyx	5.81	TRUE	126.128	127.125	128.134	129.132	130.141	131.138	209844	246109	250246	266851	280116	251120
A2VCW5	1	1	1	KPVQFLDFEGK	TMTsixplex_Nterm:TMTsixplex_K::::::::::TMTsixplex_K:	3	1994.18	1994.18	3214033	46.1	2014_12_01_CAP_OT_107_VIG_1406_membrane_08.8204.8207.3	Phenyx	5.51	TRUE	126.128	127.125	128.134	129.132	130.141	131.138	298757	433454	355269	509154	531629	455262
A2VCW5	1	1	1	KPVQFLDFEGK	TMTsixplex_Nterm:TMTsixplex_K::::::::::TMTsixplex_K:	3	1994.18	1994.18	8665010	44.22	2014_12_01_CAP_OT_106_VIG_1406_membrane_07.7757.7760.3	Phenyx	6.81	TRUE	126.127	127.125	128.134	129.132	130.141	131.138	387493	534614	505600	651146	895963	578961
A2VCW5	1	1	1	LVPADMEPLFSWPK	TMTsixplex_Nterm::::::::::::::TMTsixplex_K:	3	2087.15	2087.15	3398200	59.65	2014_12_01_CAP_OT_100_VIG_1406_membrane_02.12127.12130.3	Phenyx	5.82	TRUE	126.127	127.125	128.134	129.132	130.14	131.138	607260	539185	560787	740256	642015	525712
A7VJC2	1	1	1	GFGFVTFDDHDPVDK	TMTsixplex_Nterm:::::::::::::::TMTsixplex_K:	3	2153.08	2153.09	9093035	45.72	2014_12_01_CAP_OT_100_VIG_1406_membrane_02.8277.8280.3	Phenyx	7.12	TRUE	126.127	127.125	128.134	129.133	130.141	131.138	1.60975e+06	855152	1.7363e+06	545199	936574	835886
A7VJC2;Q6URK4	2	2	2	LFVGGLK	TMTsixplex_Nterm:::::::TMTsixplex_K:	2	1190.78	1190.78	3603897	46.3	2014_12_01_CAP_OT_111_VIG_1406_membrane_12.8182.8185.2	Phenyx	5.64	TRUE	126.128	127.125	128.134	129.133	130.141	131.138	240246	208426	172877	101096	239856	166162
B0BN93	1	1	1	DLPVSEQQER	TMTsixplex_Nterm:::::::::::	2	1428.74	1428.74	8637466	29.7	2014_12_01_CAP_OT_99_VIG_1406_membrane_01.3749.3752.2	Phenyx	7.13	TRUE	126.127	127.125	128.134	129.132	130.141	131.138	347707	312797	319986	350390	256633	303201
B0BN93	1	1	1	QLTFEELAK	TMTsixplex_Nterm:::::::::TMTsixplex_K:	2	1535.9	1535.89	4098300	44.05	2014_12_01_CAP_OT_101_VIG_1406_membrane_03.8254.8257.2	Phenyx	5.6	TRUE	126.128	127.125	128.134	129.132	130.141	131.138	236272	224428	223029	268647	227044	246724
B0BN93	1	1	1	VLDLQQLK	TMTsixplex_Nterm::::::::TMTsixplex_K:	2	1413.9	1413.9	979055	44.82	2014_12_01_CAP_OT_104_VIG_1406_membrane_06.7809.7812.2	Phenyx	5.37	TRUE	126.128	127.125	128.134	129.132	130.141	131.138	104993	93357.8	96098.9	99580.6	81298.5	100375
B0BN93	1	1	1	VNPLSLVELLLHVVR	TMTsixplex_Nterm::::::::::::::::	3	1929.2	1929.2	28507	68.22	2014_12_01_CAP_OT_110_VIG_1406_membrane_11.10310.10313.3	Phenyx	8.35	TRUE	126.128	127.125	128.134	129.132	130.141	131.138	1409.14	1489.36	1542.2	1578.42	1167.61	1616.79
B0BN93	1	1	1	VNPLSLVELLLHVVR	TMTsixplex_Nterm::::::::::::::::	3	1929.2	1929.2	78420	68.18	2014_12_01_CAP_OT_109_VIG_1406_membrane_10.12093.12096.3	Phenyx	9.46	TRUE	126.128	127.125	128.134	129.132	130.141	131.138	2769.71	2938.52	4105.69	3356.01	2037.62	3792.04
B0BNA7	1	1	1	DMTMFVTASK	TMTsixplex_Nterm::::::::::TMTsixplex_K:	2	1587.84	1587.84	1941253	45.07	2014_12_01_CAP_OT_104_VIG_1406_membrane_06.7874.7877.2	Phenyx	7.47	TRUE	126.127	127.125	128.134	129.132	130.14	131.138	55644.4	49902.9	58115.7	56104.7	44343.3	58427.9
B0BNA7	1	1	1	EGDLLFTVAK	TMTsixplex_Nterm::::::::::TMTsixplex_K:	2	1549.91	1549.91	1	46.73	2014_12_01_CAP_OT_100_VIG_1406_membrane_02.8563.8566.2	Phenyx	6.37	TRUE	126.127	127.125	128.134	129.132	130.14	131.138	1.3175e+06	1.26237e+06	1.57086e+06	1.2867e+06	977051	1.51859e+06
B0BNA7	1	1	1	FFHLAFEEEFGR	TMTsixplex_Nterm:::::::::::::	3	1756.88	1756.88	4436845	51.58	2014_12_01_CAP_OT_101_VIG_1406_membrane_03.10317.10320.3	Phenyx	7.01	TRUE	126.128	127.125	128.134	129.132	130.141	131.138	120432	117472	133053	123248	107410	137681
B0BNA7	1	1	1	LFDSTSLEHQK	TMTsixplex_Nterm:::::::::::TMTsixplex_K:	3	1761.97	1761.97	1312809	39.12	2014_12_01_CAP_OT_103_VIG_1406_membrane_05.6814.6817.3	Phenyx	5.87	TRUE	126.127	127.125	128.134	129.132	130.141	131.138	48179.1	214055	75222.7	68424.7	61953.9	70104.3
B0BNA7	1	1	1	LPCNDSK	TMTsixplex_Nterm:::Cys_CAM::::TMTsixplex_K:	2	1290.7	1290.7	4718887	29.3	2014_12_01_CAP_OT_104_VIG_1406_membrane_06.3492.3495.2	Phenyx	5.37	TRUE	126.127	127.125	128.134	129.132	130.141	131.138	695310	606717	762590	657642	569049	702667
B0BNA7	1	1	1	LWDCETGK	TMTsixplex_Nterm::::Cys_CAM::::TMTsixplex_K:	2	1465.76	1465.77	2	38.85	2014_12_01_CAP_OT_100_VIG_1406_membrane_02.6351.6354.2	Phenyx	6.12	TRUE	126.127	127.125	128.134	129.132	130.14	131.138	1.62508e+06	1.25799e+06	1.68457e+06	1.50803e+06	1.08461e+06	1.52376e+06
B0BNA7	1	1	1	MKPLLLQGHER	TMTsixplex_Nterm::TMTsixplex_K::::::::::	3	1779.06	1779.06	8483877	32.22	2014_12_01_CAP_OT_111_VIG_1406_membrane_12.4284.4287.3	Phenyx	6.15	TRUE	126.127	127.125	128.134	129.132	130.141	131.138	486478	509834	494870	496885	450481	528583
B0BNA7	1	1	1	QLNDLQLSR	TMTsixplex_Nterm::::::::::	2	1314.75	1314.75	6726349	33	2014_12_01_CAP_OT_106_VIG_1406_membrane_07.4600.4603.2	Phenyx	5.74	TRUE	126.127	127.125	128.134	129.132	130.14	131.138	452225	427179	508433	442638	367054	522573
B0BNA7	1	1	1	QLNDLQLSR	TMTsixplex_Nterm::::::::::	2	1314.75	1314.75	8682159	34.28	2014_12_01_CAP_OT_104_VIG_1406_membrane_06.4891.4894.2	Phenyx	6.13	TRUE	126.127	127.125	128.134	129.132	130.14	131.138	676168	595947	768716	606456	517688	752498
B0BNA7	1	1	1	QLNDLQLSR	TMTsixplex_Nterm::::::::::	2	1314.75	1314.75	5640527	34.78	2014_12_01_CAP_OT_107_VIG_1406_membrane_08.5118.5121.2	Phenyx	6.33	TRUE	126.127	127.125	128.134	129.132	130.14	131.138	361250	335325	413513	323178	282903	413078
B0BNA7	1	1	1	SYSSGGEDGYVR	TMTsixplex_Nterm:::::::::::::	2	1504.7	1504.7	2	28.38	2014_12_01_CAP_OT_100_VIG_1406_membrane_02.3390.3393.2	Phenyx	10.24	TRUE	126.128	127.125	128.134	129.132	130.141	131.138	1.03041e+06	1.21767e+06	1.2446e+06	1.0534e+06	882407	1.23736e+06
B0BNG0	1	1	1	LLQEDPTNTAAR	TMTsixplex_Nterm:::::::::::::	2	1556.84	1556.84	5727740	32.98	2014_12_01_CAP_OT_100_VIG_1406_membrane_02.4693.4696.2	Phenyx	7.36	TRUE	126.127	127.124	128.134	129.132	130.141	131.138	585992	708730	598835	699611	698392	579839
B0BNG0	1	1	1	NSEQLMEVGEELLNDYASK	TMTsixplex_Nterm:::::::::::::::::::TMTsixplex_K:	3	2626.32	2626.32	1675662	62.17	2014_12_01_CAP_OT_99_VIG_1406_membrane_01.12711.12714.3	Phenyx	8.12	TRUE	126.127	127.125	128.134	129.132	130.141	131.138	78662.2	93534.6	85544.9	89703.5	95251.2	76645.2
B0BNG0	1	1	1	YDDALQLYDR	TMTsixplex_Nterm:::::::::::	2	1499.75	1499.75	6046980	40.2	2014_12_01_CAP_OT_99_VIG_1406_membrane_01.6675.6678.2	Phenyx	7.4	TRUE	126.128	127.125	128.134	129.132	130.141	131.138	361105	434105	374388	330704	352811	366257
B0BNG0	1	1	1	YTQGGLENLELSR	TMTsixplex_Nterm::::::::::::::	2	1707.9	1707.9	4747810	39.77	2014_12_01_CAP_OT_100_VIG_1406_membrane_02.6610.6613.2	Phenyx	7.47	TRUE	126.128	127.125	128.134	129.132	130.141	131.138	72241.3	89422.1	75174.4	83477.4	92359.6	80181.1
B0K020	1	1	1	AMVNLQLQK	TMTsixplex_Nterm:::::::::TMTsixplex_K:	2	1501.91	1501.91	3863829	40.52	2014_12_01_CAP_OT_111_VIG_1406_membrane_12.6608.6611.2	Phenyx	5.18	TRUE	126.128	127.125	128.134	129.132	130.141	131.138	111142	102221	87032.6	95824.5	107159	82224.6
B0K020	1	1	1	FPFCDGAHLK	TMTsixplex_Nterm::::Cys_CAM::::::TMTsixplex_K:	3	1648.88	1648.88	1167630	42.78	2014_12_01_CAP_OT_109_VIG_1406_membrane_10.7195.7198.3	Phenyx	5.66	TRUE	126.128	127.125	128.134	129.132	130.141	131.138	207102	175289	125014	207791	172179	116915
B0K020	1	1	1	HNEETGDNVGPLLLK	TMTsixplex_Nterm:::::::::::::::TMTsixplex_K:	3	2093.15	2093.15	4390554	38.12	2014_12_01_CAP_OT_101_VIG_1406_membrane_03.6616.6619.3	Phenyx	5.67	TRUE	126.128	127.125	128.134	129.132	130.141	131.138	706100	640372	657123	769940	678471	773923
B0K020	1	1	1	HNEETGDNVGPLLLK	TMTsixplex_Nterm:::::::::::::::TMTsixplex_K:	3	2093.15	2093.15	1	37.88	2014_12_01_CAP_OT_101_VIG_1406_membrane_03.6551.6554.3	Phenyx	6.67	TRUE	126.128	127.125	128.134	129.132	130.141	131.138	2.12764e+06	1.94539e+06	1.90976e+06	1.9217e+06	1.77487e+06	2.0845e+06
B0K020	1	1	1	VVHAFDMEDLGDK	TMTsixplex_Nterm:::::::::::::TMTsixplex_K:	3	1933	1933	1	42.33	2014_12_01_CAP_OT_100_VIG_1406_membrane_02.7331.7334.3	Phenyx	7.61	TRUE	126.127	127.125	128.134	129.132	130.141	131.138	1.19524e+06	1.40627e+06	1.02179e+06	1.0437e+06	1.21435e+06	1.01435e+06
B1H267	1	1	1	LAETHQQECCQK	TMTsixplex_Nterm:::::::::Cys_CAM:Cys_CAM::TMTsixplex_K:	3	1988.98	1988.98	748131	26.1	2014_12_01_CAP_OT_103_VIG_1406_membrane_05.3349.3352.3	Phenyx	8.5	TRUE	126.128	127.125	128.134	129.132	130.141	131.138	66343.1	50856.6	56191.6	75125.5	54824.2	33736.4
B1H267	1	1	1	MKQELEAEYLAVFK	TMTsixplex_Nterm::TMTsixplex_K::::::::::::TMTsixplex_K:	3	2385.36	2385.35	479783	56.55	2014_12_01_CAP_OT_102_VIG_1406_membrane_04.9853.9856.3	Phenyx	5.68	TRUE	126.128	127.125	128.134	129.132	130.141	131.138	240080	173036	128172	232618	168850	135373
B2GUV7	1	1	1	ALLVEFAQQGLNAALFYENKDPR	TMTsixplex_Nterm::::::::::::::::::::TMTsixplex_K::::	4	3064.68	3064.67	650040	64.37	2014_12_01_CAP_OT_101_VIG_1406_membrane_03.13656.13659.4	Phenyx	7	TRUE	126.128	127.125	128.134	129.133	130.141	131.138	99640.2	103722	113611	60120.2	99047.1	95879.5
B2GUV7	1	1	1	ALLVEFAQQGLNAALFYENKDPR	TMTsixplex_Nterm::::::::::::::::::::TMTsixplex_K::::	4	3064.68	3064.67	550265	64.3	2014_12_01_CAP_OT_101_VIG_1406_membrane_03.13643.13646.4	Phenyx	6.09	TRUE	126.128	127.125	128.134	129.132	130.141	131.138	81347.1	80029.2	91715.5	50774.3	74569.4	76429.1
B2GUV7	1	1	1	ALLVEFAQQGLNAALFYENKDPR	TMTsixplex_Nterm::::::::::::::::::::TMTsixplex_K::::	3	3064.68	3064.68	184091	64.37	2014_12_01_CAP_OT_101_VIG_1406_membrane_03.13658.13661.3	Phenyx	7.68	TRUE	126.128	127.125	128.134	129.133	130.141	131.138	39392.7	38605.2	44062.2	25199.5	36631.9	37809.1
B2GUV7	1	1	1	APLLCVLGHVDTGK	TMTsixplex_Nterm:::::Cys_CAM:::::::::TMTsixplex_K:	3	1937.12	1937.12	282902	47.63	2014_12_01_CAP_OT_110_VIG_1406_membrane_11.7358.7361.3	Phenyx	6.83	TRUE	126.128	127.125	128.134	129.132	130.141	131.138	12912.4	8296.03	11891.4	10129.5	8876.07	10646
B2GUV7	1	1	1	APLLCVLGHVDTGK	TMTsixplex_Nterm:::::Cys_CAM:::::::::TMTsixplex_K:	3	1937.12	1937.12	1131315	47.08	2014_12_01_CAP_OT_109_VIG_1406_membrane_10.8300.8303.3	Phenyx	6.35	TRUE	126.128	127.125	128.134	129.132	130.141	131.138	95720.4	64123.1	109385	74561.4	67553	93096.9
B2GUV7	1	1	1	DAQEMADSLGVR	TMTsixplex_Nterm:::::::::::::	2	1519.75	1519.75	7826397	39.45	2014_12_01_CAP_OT_99_VIG_1406_membrane_01.6466.6469.2	Phenyx	8.77	TRUE	126.128	127.125	128.134	129.132	130.141	131.138	528533	463309	492443	322681	360898	444627
B2GUV7	1	1	1	DASSDSEYDSDDDRTK	TMTsixplex_Nterm::::::::::::::::TMTsixplex_K:	3	2263.01	2263.01	808474	26.08	2014_12_01_CAP_OT_99_VIG_1406_membrane_01.2771.2774.3	Phenyx	7.66	TRUE	126.127	127.125	128.134	129.132	130.141	131.138	6131.92	10300	25506.1	8491.68	14858	8075.3
B2GUV7	1	1	1	HKEVEAAQGVK	TMTsixplex_Nterm::TMTsixplex_K:::::::::TMTsixplex_K:	3	1882.12	1882.12	3196804	26.62	2014_12_01_CAP_OT_108_VIG_1406_membrane_09.2895.2898.3	Phenyx	8.07	TRUE	126.128	127.125	128.134	129.133	130.141	131.138	332596	284107	345968	165697	252153	280401
B2GUV7	1	1	1	HLQAQGVEVPSK	TMTsixplex_Nterm::::::::::::TMTsixplex_K:	3	1750.01	1750.01	5553353	32.77	2014_12_01_CAP_OT_108_VIG_1406_membrane_09.4470.4473.3	Phenyx	7.08	TRUE	126.128	127.125	128.134	129.133	130.141	131.138	2.07756e+06	1.64394e+06	2.44089e+06	1.11809e+06	1.5966e+06	2.2425e+06
B2GUV7	1	1	1	LKEGDTLLVPGVEGPLVTQLR	TMTsixplex_Nterm::TMTsixplex_K::::::::::::::::::::	3	2691.59	2691.59	133217	69.25	2014_12_01_CAP_OT_101_VIG_1406_membrane_03.14624.14627.3	Phenyx	7.7	TRUE		127.126	128.135	129.133	130.141	131.139		39745.3	42505.2	35494.3	37397	42594.2
B2GUV7	1	1	1	LKEGDTLLVPGVEGPLVTQLR	TMTsixplex_Nterm::TMTsixplex_K::::::::::::::::::::	4	2691.59	2691.6	2065142	47.75	2014_12_01_CAP_OT_101_VIG_1406_membrane_03.9274.9277.4	Phenyx	5.37	TRUE	126.128	127.125	128.134	129.132	130.141	131.138	409543	367282	381937	425897	391138	410762
B2GUV7	1	1	1	LKEGDTLLVPGVEGPLVTQLR	TMTsixplex_Nterm::TMTsixplex_K::::::::::::::::::::	3	2691.59	2691.6	6638892	47.82	2014_12_01_CAP_OT_101_VIG_1406_membrane_03.9289.9292.3	Phenyx	7.89	TRUE	126.128	127.125	128.134	129.132	130.141	131.138	1.32268e+06	1.36122e+06	1.35372e+06	890232	1.07962e+06	1.16304e+06
B2GUV7	1	1	1	RLEELEAK	TMTsixplex_Nterm::::::::TMTsixplex_K:	3	1444.87	1444.87	6223510	33.62	2014_12_01_CAP_OT_101_VIG_1406_membrane_03.5369.5372.3	Phenyx	5.43	TRUE	126.128	127.125	128.134	129.132	130.141	131.138	502555	396524	579207	403180	368697	560132
B2GUV7	1	1	1	RPDEEVLVLR	TMTsixplex_Nterm:::::::::::	3	1453.85	1453.85	8091875	35.88	2014_12_01_CAP_OT_101_VIG_1406_membrane_03.5998.6001.3	Phenyx	7.44	TRUE	126.128	127.125	128.134	129.133	130.141	131.138	727026	497090	818045	401579	575804	821595
B2GUV7	1	1	1	TSEVPYAGLNLGPVHK	TMTsixplex_Nterm::::::::::::::::TMTsixplex_K:	3	2139.21	2139.21	2261040	41.93	2014_12_01_CAP_OT_109_VIG_1406_membrane_10.6969.6972.3	Phenyx	7.15	TRUE	126.128	127.125	128.134	129.133	130.141	131.138	218360	203839	273796	143782	173306	215390
B2GUV7	1	1	1	TSEVPYAGLNLGPVHK	TMTsixplex_Nterm::::::::::::::::TMTsixplex_K:	3	2139.21	2139.21	591184	42.48	2014_12_01_CAP_OT_110_VIG_1406_membrane_11.6314.6317.3	Phenyx	7.36	TRUE	126.128	127.125	128.134	129.132	130.141	131.138	41216.1	32701.7	49945.8	27428.3	33615	39761.9
B2GV24	1	1	1	ATEGSGSVR	TMTsixplex_Nterm::::::::::	2	1091.58	1091.58	71891	18.82	2014_12_01_CAP_OT_106_VIG_1406_membrane_07.1651.1654.2	Phenyx	5.85	TRUE	126.127	127.125	128.134	129.132	130.141	131.138	1480.32	6914.42	1997.7	2146.32	1963.93	2290.38
B2GV24	1	1	1	ATEGSGSVR	TMTsixplex_Nterm::::::::::	2	1091.58	1091.58	13248	18.82	2014_12_01_CAP_OT_107_VIG_1406_membrane_08.1653.1656.2	Phenyx	6.7	TRUE	126.127	127.125	128.134	129.132	130.141	131.138	481.32	882.22	569.497	565.078	569.643	571.59
B2GV24	1	1	1	AVFVPDLYSR	TMTsixplex_Nterm:::::::::::	2	1394.78	1394.78	1350604	45.73	2014_12_01_CAP_OT_103_VIG_1406_membrane_05.8571.8574.2	Phenyx	6.59	TRUE	126.127	127.125	128.134	129.132	130.141	131.138	130852	171410	146773	154498	146651	150990
B2GV24	1	1	1	AVFVPDLYSR	TMTsixplex_Nterm:::::::::::	2	1394.78	1394.78	6019626	44.12	2014_12_01_CAP_OT_106_VIG_1406_membrane_07.7729.7732.2	Phenyx	6.31	TRUE	126.127	127.125	128.134	129.132	130.14	131.138	619812	696759	671578	667023	637048	694949
B2GV24	1	1	1	AVFVPDLYSR	TMTsixplex_Nterm:::::::::::	2	1394.78	1394.78	3004859	45.22	2014_12_01_CAP_OT_104_VIG_1406_membrane_06.7914.7917.2	Phenyx	6.59	TRUE	126.128	127.125	128.134	129.132	130.141	131.138	272873	310705	297099	295679	279677	286378
B2GV24	1	1	1	AVFVPDLYSR	TMTsixplex_Nterm:::::::::::	2	1394.78	1394.78	2129770	45.63	2014_12_01_CAP_OT_107_VIG_1406_membrane_08.8080.8083.2	Phenyx	6.99	TRUE	126.128	127.125	128.134	129.132	130.141	131.138	229548	215010	242588	248722	225933	268365
B2GV24	1	1	1	CVPQLLAFLHNK	TMTsixplex_Nterm:Cys_CAM:::::::::::TMTsixplex_K:	3	1897.1	1897.1	482626	52.45	2014_12_01_CAP_OT_111_VIG_1406_membrane_12.9806.9809.3	Phenyx	5.5	TRUE	126.128	127.125	128.134	129.132	130.141	131.138	61347	50412.1	67822.3	73168.1	75870.9	81241.4
B2GV24	1	1	1	DLQEEVSNLYNNLR	TMTsixplex_Nterm:::::::::::::::	3	1934.99	1934.99	3598329	51.77	2014_12_01_CAP_OT_99_VIG_1406_membrane_01.9888.9891.3	Phenyx	8.07	TRUE	126.127	127.125	128.134	129.132	130.141	131.138	320177	526376	459207	440662	404124	418518
B2GV24	1	1	1	DLQEEVSNLYNNLR	TMTsixplex_Nterm:::::::::::::::	2	1934.99	1934.99	3206988	51.77	2014_12_01_CAP_OT_99_VIG_1406_membrane_01.9889.9892.2	Phenyx	8.03	TRUE	126.128	127.125	128.134	129.132	130.141	131.138	130588	147147	135993	140828	130710	143171
B2GV24	1	1	1	ELQELSLSLK	TMTsixplex_Nterm::::::::::TMTsixplex_K:	2	1616.98	1616.98	1	46.28	2014_12_01_CAP_OT_100_VIG_1406_membrane_02.8438.8441.2	Phenyx	8	TRUE	126.128	127.125	128.134	129.132	130.141	131.138	404293	429437	411146	397313	410442	438345
B2GV24	1	1	1	EYLTPAQLSK	TMTsixplex_Nterm::::::::::TMTsixplex_K:	2	1606.93	1606.94	4173353	38.25	2014_12_01_CAP_OT_104_VIG_1406_membrane_06.5998.6001.2	Phenyx	7.05	TRUE	126.127	127.125	128.134	129.132	130.141	131.138	247310	335352	286989	293394	300005	298446
B2GV24	1	1	1	GVLFTEAFVAR	TMTsixplex_Nterm::::::::::::	2	1437.82	1437.82	2507078	49.12	2014_12_01_CAP_OT_104_VIG_1406_membrane_06.8972.8975.2	Phenyx	6.31	TRUE	126.127	127.125	128.134	129.132	130.14	131.138	91418.2	82767.5	93725.1	104193	93883.5	98369.9
B2GV24	1	1	1	GVLFTEAFVAR	TMTsixplex_Nterm::::::::::::	2	1437.82	1437.82	2520628	49.07	2014_12_01_CAP_OT_104_VIG_1406_membrane_06.8957.8960.2	Phenyx	6.3	TRUE	126.128	127.125	128.134	129.132	130.141	131.138	88011.2	82958.9	92451	106185	92605.7	99600.8
B2GV24	1	1	1	GVLFTEAFVAR	TMTsixplex_Nterm::::::::::::	2	1437.82	1437.82	4187089	49.42	2014_12_01_CAP_OT_107_VIG_1406_membrane_08.9066.9069.2	Phenyx	6.77	TRUE	126.127	127.125	128.134	129.132	130.14	131.138	117472	110875	117639	137217	121324	132753
B2GV24	1	1	1	GVLFTEAFVAR	TMTsixplex_Nterm::::::::::::	2	1437.82	1437.82	1	48.08	2014_12_01_CAP_OT_106_VIG_1406_membrane_07.8827.8830.2	Phenyx	7.59	TRUE	126.127	127.125	128.134	129.132	130.141	131.138	390964	361420	407312	458899	404960	434424
B2GV24	1	1	1	HLPDAPEEFLSELAEHLLKPLNK	TMTsixplex_Nterm:::::::::::::::::::TMTsixplex_K::::TMTsixplex_K:	4	3326.88	3326.88	84519	64.55	2014_12_01_CAP_OT_102_VIG_1406_membrane_04.11181.11184.4	Phenyx	8.21	TRUE	126.128	127.125	128.134	129.132	130.141	131.138	9023.76	12728.6	10393.3	10961	10016.5	11005.5
B2GV24	1	1	1	HLPDAPEEFLSELAEHLLKPLNK	TMTsixplex_Nterm:::::::::::::::::::TMTsixplex_K::::TMTsixplex_K:	5	3326.88	3326.88	163766	64.7	2014_12_01_CAP_OT_102_VIG_1406_membrane_04.11202.11205.5	Phenyx	6.44	TRUE	126.128	127.125	128.134	129.132	130.141	131.138	20736.1	28054.3	23661.3	24624.5	21017.1	23411.1
B2GV24	1	1	1	HLPDAPEEFLSELAEHLLKPLNK	TMTsixplex_Nterm:::::::::::::::::::TMTsixplex_K::::TMTsixplex_K:	5	3326.88	3326.88	32938	64.07	2014_12_01_CAP_OT_102_VIG_1406_membrane_04.11119.11122.5	Phenyx	6.12	TRUE	126.128	127.125	128.134	129.132	130.141	131.138	18425.4	27162.2	21784.4	24009.9	22350.9	22482.9
B2GV24	1	1	1	HVQMVLGQLVDENYLDR	TMTsixplex_Nterm::::::::::::::::::	3	2257.17	2257.17	5770402	48.07	2014_12_01_CAP_OT_101_VIG_1406_membrane_03.9358.9361.3	Phenyx	10.07	TRUE	126.128	127.125	128.134	129.132	130.141	131.138	564182	452501	585363	555290	553084	620767
B2GV24	1	1	1	KDEDSDDESQSSHAGK	TMTsixplex_Nterm:TMTsixplex_K::::PHOS:::::::::::TMTsixplex_K:	4	2501.15	2501.15	231716	23.9	2014_12_01_CAP_OT_99_VIG_1406_membrane_01.2294.2297.4	Phenyx	5.58	TRUE	126.128	127.125	128.133	129.132	130.141	131.138	7995.72	120031	22638.7	20749.2	22507.2	20428.3
B2GV24	1	1	1	KELQELSLSLK	TMTsixplex_Nterm:TMTsixplex_K::::::::::TMTsixplex_K:	3	1974.23	1974.23	4210240	43.23	2014_12_01_CAP_OT_106_VIG_1406_membrane_07.7483.7486.3	Phenyx	7.84	TRUE	126.127	127.125	128.134	129.132	130.14	131.138	418882	466879	373678	432409	422184	394745
B2GV24	1	1	1	LAADFQR	TMTsixplex_Nterm::::::::	2	1048.59	1048.59	1	34.37	2014_12_01_CAP_OT_104_VIG_1406_membrane_06.4912.4915.2	Phenyx	5.9	TRUE	126.127	127.125	128.134	129.132	130.141	131.138	1.4566e+06	1.7463e+06	1.64532e+06	1.62037e+06	1.55288e+06	1.60347e+06
B2GV24	1	1	1	LGLPDAVNYLK	TMTsixplex_Nterm:::::::::::TMTsixplex_K:	2	1660	1660	2115611	48.8	2014_12_01_CAP_OT_104_VIG_1406_membrane_06.8887.8890.2	Phenyx	7.38	TRUE	126.127	127.125	128.134	129.132	130.141	131.138	147154	181223	170508	166562	148599	156897
B2GV24	1	1	1	NNPVHLLTEEDLK	TMTsixplex_Nterm:::::::::::::TMTsixplex_K:	3	1979.11	1979.11	2	40.63	2014_12_01_CAP_OT_101_VIG_1406_membrane_03.7314.7317.3	Phenyx	5.71	TRUE	126.128	127.125	128.134	129.133	130.141	131.138	1.48663e+06	1.05519e+06	1.6092e+06	852861	2.72794e+06	2.44497e+06
B2GV24	1	1	1	NTPLLFLK	TMTsixplex_Nterm::::::::TMTsixplex_K:	2	1402.9	1402.9	1210288	51.38	2014_12_01_CAP_OT_111_VIG_1406_membrane_12.9534.9537.2	Phenyx	6.06	TRUE	126.128	127.125	128.134	129.132	130.141	131.138	100557	75916.8	89767.7	91103.2	98432.6	87808.3
B2GV24	1	1	1	QLEVVHTLDGK	TMTsixplex_Nterm:::::::::::TMTsixplex_K:	3	1695.99	1695.99	3388445	38.1	2014_12_01_CAP_OT_103_VIG_1406_membrane_05.6540.6543.3	Phenyx	5.53	TRUE	126.128	127.125	128.134	129.132	130.141	131.138	275719	286279	312962	282733	280007	319440
B2GV24	1	1	1	SLEDFLSCLDSATEACDLMVK	TMTsixplex_Nterm::::::::Cys_CAM::::::::Cys_CAM:::::TMTsixplex_K:	3	2861.39	2861.39	1160928	64.37	2014_12_01_CAP_OT_99_VIG_1406_membrane_01.13292.13295.3	Phenyx	9.05	TRUE	126.127	127.125	128.134	129.132	130.141	131.138	87401.4	75983	81217.5	100990	79342.1	77879.9
B2GV24	1	1	1	SLEDFLSCLDSATEACDLMVK	TMTsixplex_Nterm::::::::Cys_CAM::::::::Cys_CAM:::::TMTsixplex_K:	4	2861.39	2861.4	1171233	64.42	2014_12_01_CAP_OT_99_VIG_1406_membrane_01.13306.13309.4	Phenyx	7.02	TRUE	126.127	127.125	128.134	129.132	130.14	131.138	48231.2	48829	43403.9	48669	56991	47189.7
B2GV24	1	1	1	TQSTWVDSFFR	TMTsixplex_Nterm::::::::::::	2	1601.8	1601.81	2003673	52.58	2014_12_01_CAP_OT_107_VIG_1406_membrane_08.9879.9882.2	Phenyx	9.11	TRUE	126.128	127.125	128.134	129.132	130.141	131.138	184908	158498	192898	215172	185629	208520
B2GV24	1	1	1	TQSTWVDSFFR	TMTsixplex_Nterm::::::::::::	2	1601.8	1601.81	3905212	52.45	2014_12_01_CAP_OT_104_VIG_1406_membrane_06.9862.9865.2	Phenyx	9.95	TRUE	126.128	127.125	128.134	129.132	130.141	131.138	336402	288461	344950	392725	340643	359964
B2GV24	1	1	1	TQSTWVDSFFR	TMTsixplex_Nterm::::::::::::	2	1601.8	1601.81	4745261	51.47	2014_12_01_CAP_OT_106_VIG_1406_membrane_07.9758.9761.2	Phenyx	9.61	TRUE	126.128	127.125	128.134	129.132	130.141	131.138	455907	406645	495159	519660	496391	503395
B2GV24	1	1	1	TQSTWVDSFFR	TMTsixplex_Nterm::::::::::::	2	1601.8	1601.8	338985	52.92	2014_12_01_CAP_OT_103_VIG_1406_membrane_05.10398.10401.2	Phenyx	9.69	TRUE	126.128	127.125	128.134	129.132	130.141	131.138	43594.6	38881.8	43601.3	50822.7	42958.8	47789.8
B2GV24	1	1	1	TYDLPGDFLTQALTQR	TMTsixplex_Nterm:::::::::::::::::	3	2067.08	2067.09	2654174	56.25	2014_12_01_CAP_OT_100_VIG_1406_membrane_02.11189.11192.3	Phenyx	8.45	TRUE	126.127	127.125	128.134	129.132	130.14	131.138	736656	969108	840856	812699	746468	847902
B2GV24	1	1	1	TYDLPGDFLTQALTQR	TMTsixplex_Nterm:::::::::::::::::	2	2067.08	2067.08	3547047	56.3	2014_12_01_CAP_OT_100_VIG_1406_membrane_02.11203.11206.2	Phenyx	7.93	TRUE	126.127	127.124	128.134	129.132	130.14	131.138	368603	365004	334379	410449	340735	366428
B2GV24	1	1	1	VNLVDLQQVLNVDLTHLENR	TMTsixplex_Nterm:::::::::::::::::::::	3	2560.42	2560.42	9458994	59.07	2014_12_01_CAP_OT_100_VIG_1406_membrane_02.11964.11967.3	Phenyx	6.59	TRUE	126.128	127.125	128.134	129.132	130.141	131.138	545617	534859	577129	408522	437950	497763
B2GV24	1	1	1	VNLVDLQQVLNVDLTHLENR	TMTsixplex_Nterm:::::::::::::::::::::	3	2560.42	2560.42	6417284	59.23	2014_12_01_CAP_OT_100_VIG_1406_membrane_02.12013.12016.3	Phenyx	8.51	TRUE	126.127	127.125	128.134	129.132	130.141	131.138	329929	430052	370780	351705	392919	378042
B2GV24	1	1	1	VNLVDLQQVLNVDLTHLENR	TMTsixplex_Nterm:::::::::::::::::::::	3	2560.42	2560.42	2	59.12	2014_12_01_CAP_OT_100_VIG_1406_membrane_02.11978.11981.3	Phenyx	9	TRUE	126.127	127.125	128.134	129.132	130.141	131.138	1.03177e+06	1.22052e+06	1.18444e+06	963091	1.05156e+06	1.06743e+06
B2GV24	1	1	1	YGFQEQLLYSVLEELVSTGR	TMTsixplex_Nterm:::::::::::::::::::::	3	2559.34	2559.34	1866575	67.93	2014_12_01_CAP_OT_100_VIG_1406_membrane_02.14311.14314.3	Phenyx	7.18	TRUE	126.127	127.125	128.134	129.132	130.141	131.138	230152	342520	296867	309386	267126	314504
B2GV54	1	1	1	ELPQLLDAAASPLLAEQEVLQALPK	TMTsixplex_Nterm:::::::::::::::::::::::::TMTsixplex_K:	3	3114.8	3114.8	4390317	67.13	2014_12_01_CAP_OT_99_VIG_1406_membrane_01.14012.14015.3	Phenyx	6.81	TRUE	126.128	127.125	128.134	129.132	130.141	131.138	443933	417513	443705	485098	416834	470424
B2GV54	1	1	1	ELPQLLDAAASPLLAEQEVLQALPK	TMTsixplex_Nterm:::::::::::::::::::::::::TMTsixplex_K:	4	3114.8	3114.8	7539565	67.18	2014_12_01_CAP_OT_99_VIG_1406_membrane_01.14025.14028.4	Phenyx	5.79	TRUE	126.127	127.124	128.134	129.131	130.141	131.138	542478	622072	575621	726832	505306	541587
B2GV54	1	1	1	LVPQVYFPEQLHDVLR	TMTsixplex_Nterm:::::::::::::::::	3	2181.22	2181.22	1228282	50.82	2014_12_01_CAP_OT_103_VIG_1406_membrane_05.9879.9882.3	Phenyx	7.72	TRUE	126.127	127.125	128.134	129.132	130.141	131.138	76817.9	89569	74012.8	85574.1	73899.9	66866.8
B2GV54	1	1	1	TYLLTCEHDVLR	TMTsixplex_Nterm::::::Cys_CAM:::::::	3	1747.91	1747.91	1854568	39.43	2014_12_01_CAP_OT_103_VIG_1406_membrane_05.6896.6899.3	Phenyx	6.33	TRUE	126.128	127.125	128.134	129.132	130.141	131.138	140823	164296	148951	158272	160408	145122
B2GV54	1	1	1	VTDTDFDGVEVR	TMTsixplex_Nterm:::::::::::::	2	1580.79	1580.79	4538770	39.15	2014_12_01_CAP_OT_99_VIG_1406_membrane_01.6383.6386.2	Phenyx	8.15	TRUE	126.128	127.125	128.134	129.132	130.141	131.138	322095	366422	357828	400481	363229	325744
B2GV54	1	1	1	YWVDYFK	TMTsixplex_Nterm:::::::TMTsixplex_K:	2	1477.8	1477.8	1088237	53.32	2014_12_01_CAP_OT_104_VIG_1406_membrane_06.10092.10095.2	Phenyx	5.32	TRUE	126.128	127.125	128.134	129.132	130.141	131.138	82972.4	111144	81491.5	108765	94067.5	74446
B2RZ37	1	1	1	AKETADALSK	TMTsixplex_Nterm::TMTsixplex_K::::::::TMTsixplex_K:	3	1720.03	1720.04	2	28.82	2014_12_01_CAP_OT_106_VIG_1406_membrane_07.3408.3411.3	Phenyx	5.34	TRUE	126.127	127.125	128.134	129.132	130.141	131.138	3.94998e+07	3.44485e+07	2.70967e+07	3.16779e+07	4.06611e+07	3.12408e+07
B2RZ37	1	1	1	AKETADALSK	TMTsixplex_Nterm::TMTsixplex_K::::::::TMTsixplex_K:	2	1720.03	1720.04	1	28.8	2014_12_01_CAP_OT_106_VIG_1406_membrane_07.3402.3405.2	Phenyx	5.63	TRUE	126.127	127.125	128.134	129.132	130.141	131.138	915004	816319	645168	679068	920975	686182
B2RZ37	1	1	1	AKETADALSK	TMTsixplex_Nterm::TMTsixplex_K::::::::TMTsixplex_K:	3	1720.03	1720.04	1	28.75	2014_12_01_CAP_OT_106_VIG_1406_membrane_07.3387.3390.3	Phenyx	6.14	TRUE	126.128	127.125	128.134	129.132	130.141	131.138	5.17241e+06	4.65619e+06	3.43102e+06	3.59621e+06	5.06273e+06	3.71459e+06
B2RZ37	1	1	1	ATVNLLGDEK	TMTsixplex_Nterm::::::::::TMTsixplex_K:	2	1516.89	1516.89	1	39.8	2014_12_01_CAP_OT_101_VIG_1406_membrane_03.7083.7086.2	Phenyx	6.64	TRUE	126.128	127.125	128.134	129.133	130.141	131.138	773243	604142	593156	288021	644555	542939
B2RZ37	1	1	1	ATVNLLGDEKK	TMTsixplex_Nterm::::::::::TMTsixplex_K:TMTsixplex_K:	3	1874.14	1874.15	2	35.47	2014_12_01_CAP_OT_106_VIG_1406_membrane_07.5299.5302.3	Phenyx	6.88	TRUE	126.127	127.125	128.134	129.133	130.14	131.138	2.38506e+06	2.06747e+06	1.77059e+06	369323	461382	411300
B2RZ37	1	1	1	CGFLLWCMAPSPSNGAELLYR	TMTsixplex_Nterm:Cys_CAM::::::Cys_CAM:::::::::::::::	3	2670.3	2670.3	172637	59.92	2014_12_01_CAP_OT_107_VIG_1406_membrane_08.11594.11597.3	Phenyx	9.22	TRUE	126.127	127.125	128.134	129.132	130.141	131.138	14402	9745.36	14901.5	18953.3	17576.2	14210.8
B2RZ37	1	1	1	ETADALSK	TMTsixplex_Nterm::::::::TMTsixplex_K:	2	1291.74	1291.74	5564004	28.87	2014_12_01_CAP_OT_99_VIG_1406_membrane_01.3518.3521.2	Phenyx	5.44	TRUE	126.128	127.125	128.134	129.132	130.141	131.138	139822	124724	119682	142379	174086	157949
B2RZ37	1	1	1	ETADALSK	TMTsixplex_Nterm::::::::TMTsixplex_K:	2	1291.74	1291.74	2	29.27	2014_12_01_CAP_OT_100_VIG_1406_membrane_02.3641.3644.2	Phenyx	5.29	TRUE	126.128	127.125	128.134	129.132	130.141	131.138	6.31237e+06	5.37098e+06	4.77824e+06	5.2093e+06	6.32411e+06	5.72761e+06
B2RZ37	1	1	1	HESQVDSVVK	TMTsixplex_Nterm::::::::::TMTsixplex_K:	2	1584.89	1584.89	1723939	28.25	2014_12_01_CAP_OT_103_VIG_1406_membrane_05.3887.3890.2	Phenyx	7.65	TRUE	126.128	127.125	128.134	129.132	130.141	131.138	87059.9	124650	75117.3	86270.4	104497	88031
B2RZ37	1	1	1	HESQVDSVVK	TMTsixplex_Nterm::::::::::TMTsixplex_K:	3	1584.89	1584.89	2501636	28.17	2014_12_01_CAP_OT_103_VIG_1406_membrane_05.3865.3868.3	Phenyx	7.45	TRUE	126.128	127.125	128.134	129.132	130.141	131.138	883892	1.24701e+06	721843	800188	1.00443e+06	839014
B2RZ37	1	1	1	HESQVDSVVK	TMTsixplex_Nterm::::::::::TMTsixplex_K:	3	1584.89	1584.89	2149308	28.32	2014_12_01_CAP_OT_108_VIG_1406_membrane_09.3323.3326.3	Phenyx	7.56	TRUE	126.128	127.125	128.134	129.132	130.141	131.138	796511	817389	678342	782664	834871	835854
B2RZ37	1	1	1	KATVNLLGDEK	TMTsixplex_Nterm:TMTsixplex_K::::::::::TMTsixplex_K:	3	1874.14	1874.15	2	35.25	2014_12_01_CAP_OT_106_VIG_1406_membrane_07.5235.5238.3	Phenyx	6.9	TRUE	126.127	127.125	128.134	129.132	130.141	131.138	3.32072e+07	2.46161e+07	2.38265e+07	1.1113e+07	2.80629e+07	1.84392e+07
B2RZ37	1	1	1	KATVNLLGDEK	TMTsixplex_Nterm:TMTsixplex_K::::::::::TMTsixplex_K:	3	1874.14	1874.15	1	37.68	2014_12_01_CAP_OT_107_VIG_1406_membrane_08.5922.5925.3	Phenyx	5.69	TRUE	126.127	127.125	128.134	129.132	130.14	131.138	1.28795e+06	1.23397e+06	1.06578e+06	628391	1.10514e+06	943487
B2RZ37	1	1	1	KATVNLLGDEK	TMTsixplex_Nterm:TMTsixplex_K::::::::::TMTsixplex_K:	3	1874.14	1874.15	7	35.32	2014_12_01_CAP_OT_106_VIG_1406_membrane_07.5256.5259.3	Phenyx	6.46	TRUE	126.128	127.125	128.134	129.132	130.141	131.138	8.6092e+06	7.09767e+06	6.52528e+06	3.02243e+06	8.3628e+06	5.52493e+06
B2RZ37	1	1	1	KATVNLLGDEK	TMTsixplex_Nterm:TMTsixplex_K::::::::::TMTsixplex_K:	3	1874.14	1874.15	8103545	37.43	2014_12_01_CAP_OT_107_VIG_1406_membrane_08.5852.5855.3	Phenyx	5.95	TRUE	126.128	127.125	128.134	129.132	130.141	131.138	1.90586e+06	1.79143e+06	1.35307e+06	802351	1.4972e+06	1.27341e+06
B2RZ37	1	1	1	KATVNLLGDEK	TMTsixplex_Nterm:TMTsixplex_K::::::::::TMTsixplex_K:	3	1874.14	1874.15	4	37.53	2014_12_01_CAP_OT_107_VIG_1406_membrane_08.5880.5883.3	Phenyx	6.03	TRUE	126.127	127.125	128.134	129.132	130.141	131.138	8.13564e+06	8.23487e+06	6.2917e+06	3.62495e+06	7.24036e+06	5.75642e+06
B2RZ37	1	1	1	KATVNLLGDEK	TMTsixplex_Nterm:TMTsixplex_K::::::::::TMTsixplex_K:	3	1874.14	1874.15	2	35.05	2014_12_01_CAP_OT_106_VIG_1406_membrane_07.5181.5184.3	Phenyx	6.22	TRUE	126.127	127.125	128.134	129.132	130.141	131.138	5.11463e+06	4.12093e+06	3.76017e+06	1.89922e+06	4.20405e+06	3.09558e+06
B2RZ37	1	1	1	NCMTDLLAK	TMTsixplex_Nterm::Cys_CAM:::::::TMTsixplex_K:	2	1522.82	1522.82	1264824	44.05	2014_12_01_CAP_OT_103_VIG_1406_membrane_05.8130.8133.2	Phenyx	5.61	TRUE	126.128	127.125	128.134	129.132	130.141	131.138	69610	47021.1	74796.5	77303.6	60033	83408.2
B2RZ37	1	1	1	NCMTDLLAK	TMTsixplex_Nterm::Cys_CAM:::::::TMTsixplex_K:	2	1522.82	1522.83	3441507	44.05	2014_12_01_CAP_OT_107_VIG_1406_membrane_08.7658.7661.2	Phenyx	5.66	TRUE	126.127	127.125	128.134	129.132	130.141	131.138	181489	116296	206029	235183	153352	226830
B2RZ37	1	1	1	NCMTDLLAK	TMTsixplex_Nterm::Cys_CAM:::::::TMTsixplex_K:	2	1522.82	1522.83	9047590	43.45	2014_12_01_CAP_OT_104_VIG_1406_membrane_06.7438.7441.2	Phenyx	5.96	TRUE	126.128	127.125	128.134	129.132	130.141	131.138	520939	276286	593239	608138	438965	611016
B2RZ37	1	1	1	NCMTDLLAK	TMTsixplex_Nterm::Cys_CAM:::::::TMTsixplex_K:	2	1522.82	1522.83	1	42.05	2014_12_01_CAP_OT_106_VIG_1406_membrane_07.7153.7156.2	Phenyx	6.37	TRUE	126.128	127.125	128.134	129.132	130.141	131.138	634571	319711	722066	750103	512453	732153
B2RZ78	1	1	1	FEAFEHENK	TMTsixplex_Nterm:::::::::TMTsixplex_K:	3	1607.84	1607.84	8018403	36.78	2014_12_01_CAP_OT_101_VIG_1406_membrane_03.6245.6248.3	Phenyx	5.81	TRUE	126.128	127.125	128.134	129.132	130.141	131.138	504048	623772	600746	408997	462342	382139
B2RZ78	1	1	1	GDFDESLNYPEQK	TMTsixplex_Nterm:::::::::::::TMTsixplex_K:	3	1998.99	1999	5969033	39.3	2014_12_01_CAP_OT_99_VIG_1406_membrane_01.6424.6427.3	Phenyx	6.61	TRUE	126.127	127.125	128.134	129.132	130.141	131.138	1.07601e+06	1.33119e+06	1.20965e+06	895586	1.05135e+06	759945
B2RZ78	1	1	1	LGLLHGHQVLPWGDMASLALLQR	TMTsixplex_Nterm::::::::::::::::::::::::	3	2753.54	2753.54	240022	54.65	2014_12_01_CAP_OT_109_VIG_1406_membrane_10.10043.10046.3	Phenyx	8.32	TRUE	126.128	127.125	128.134	129.132	130.141	131.138	9536.77	4691.11	10203.5	9018.23	9701.22	7961.62
B2RZ78	1	1	1	TLAGDVHLVR	TMTsixplex_Nterm:::::::::::	3	1308.77	1308.77	581778	34.97	2014_12_01_CAP_OT_110_VIG_1406_membrane_11.4543.4546.3	Phenyx	6.17	TRUE	126.128	127.125	128.134	129.132	130.141	131.138	45286.6	67464.2	54058	44959.3	48119.3	40203.3
B2RZ78	1	1	1	TLAGDVHLVR	TMTsixplex_Nterm:::::::::::	3	1308.77	1308.77	5776189	33.9	2014_12_01_CAP_OT_109_VIG_1406_membrane_10.4835.4838.3	Phenyx	7.13	TRUE	126.128	127.125	128.134	129.132	130.141	131.138	274411	421836	336729	233320	280364	222172
B2RZ78	1	1	1	VVTVGQFK	TMTsixplex_Nterm::::::::TMTsixplex_K:	2	1334.83	1334.83	3190960	39.45	2014_12_01_CAP_OT_111_VIG_1406_membrane_12.6313.6316.2	Phenyx	5.73	TRUE	126.128	127.125	128.134	129.132	130.141	131.138	115087	120200	124297	91014.6	112866	79784.5
B5DEH2	1	1	1	LLLAAQK	TMTsixplex_Nterm:::::::TMTsixplex_K:	2	1213.82	1213.82	3893443	39.82	2014_12_01_CAP_OT_111_VIG_1406_membrane_12.6411.6414.2	Phenyx	6.7	TRUE	126.128	127.125	128.134	129.132	130.141	131.138	327565	453555	234645	242011	377474	184623
B5DEH2	1	1	1	SVQTTLQTDEVK	TMTsixplex_Nterm::::::::::::TMTsixplex_K:	2	1806.01	1806.01	8446051	34.18	2014_12_01_CAP_OT_100_VIG_1406_membrane_02.5036.5039.2	Phenyx	7.64	TRUE	126.127	127.124	128.134	129.132	130.141	131.138	242732	376450	167703	177699	281115	123355
B5DFC8	1	1	1	DLMLMSHLQDNLQHADPPVQLLYNR	TMTsixplex_Nterm::::::::::::::::::::::::::	4	3189.63	3189.63	1020618	50.78	2014_12_01_CAP_OT_103_VIG_1406_membrane_05.9873.9876.4	Phenyx	5.81	TRUE	126.128	127.125	128.134	129.132	130.141	131.138	86813.3	114731	104550	100238	73476.7	95591.8
B5DFC8	1	1	1	DLMLMSHLQDNLQHADPPVQLLYNR	TMTsixplex_Nterm::::::::::::::::::::::::::	4	3189.63	3189.63	368435	51.22	2014_12_01_CAP_OT_102_VIG_1406_membrane_04.8612.8615.4	Phenyx	5.95	TRUE	126.128	127.125	128.134	129.132	130.141	131.138	73694.2	77768.7	71382.1	74588.3	71861.8	81567.9
B5DFC8	1	1	1	DLMLMSHLQDNLQHADPPVQLLYNR	TMTsixplex_Nterm::::::::::::::::::::::::::	4	3189.63	3189.63	1475972	50.98	2014_12_01_CAP_OT_103_VIG_1406_membrane_05.9920.9923.4	Phenyx	6.53	TRUE	126.127	127.125	128.134	129.132	130.141	131.138	174429	233388	317673	227859	154541	229065
B5DFC8	1	1	1	EHVVAASK	TMTsixplex_Nterm::::::::TMTsixplex_K:	2	1297.78	1297.78	260136	24.95	2014_12_01_CAP_OT_108_VIG_1406_membrane_09.2525.2528.2	Phenyx	6.27	TRUE	126.128	127.125	128.134	129.132	130.141	131.138	16893.7	17901.4	19616.5	18307.4	15553.1	19805.1
B5DFC8	1	1	1	ELLGQGLLLR	TMTsixplex_Nterm:::::::::::	2	1339.84	1339.84	7622289	48.32	2014_12_01_CAP_OT_106_VIG_1406_membrane_07.8889.8892.2	Phenyx	5.4	TRUE	126.127	127.125	128.134	129.132	130.141	131.138	157384	145901	169583	164410	149253	166440
B5DFC8	1	1	1	ELLGQGLLLR	TMTsixplex_Nterm:::::::::::	2	1339.84	1339.84	5210940	49.62	2014_12_01_CAP_OT_107_VIG_1406_membrane_08.9121.9124.2	Phenyx	6.1	TRUE	126.128	127.125	128.134	129.132	130.141	131.138	131478	135430	157059	152800	127570	168956
B5DFC8	1	1	1	FEELTNLLR	TMTsixplex_Nterm::::::::::	2	1362.77	1362.77	9170980	51.93	2014_12_01_CAP_OT_100_VIG_1406_membrane_02.9998.10001.2	Phenyx	5.6	TRUE	126.127	127.125	128.134	129.132	130.14	131.138	215296	179524	216055	227230	149754	219169
B5DFC8	1	1	1	GCLLTLVER	TMTsixplex_Nterm::Cys_CAM::::::::	2	1288.74	1288.74	6466166	45.77	2014_12_01_CAP_OT_107_VIG_1406_membrane_08.8113.8116.2	Phenyx	6.61	TRUE	126.127	127.125	128.134	129.132	130.14	131.138	159251	113340	213553	168831	130176	204035
B5DFC8	1	1	1	GGVPLVK	TMTsixplex_Nterm:::::::TMTsixplex_K:	2	1126.75	1126.75	1	33.7	2014_12_01_CAP_OT_111_VIG_1406_membrane_12.4703.4706.2	Phenyx	5.44	TRUE	126.128	127.125	128.134	129.132	130.141	131.138	1.35372e+06	1.08608e+06	1.37424e+06	1.0555e+06	1.12817e+06	1.22087e+06
B5DFC8	1	1	1	GTELTHAVVLK	TMTsixplex_Nterm:::::::::::TMTsixplex_K:	2	1624.99	1624.99	2602616	35.1	2014_12_01_CAP_OT_109_VIG_1406_membrane_10.5158.5161.2	Phenyx	8.13	TRUE	126.128	127.125	128.134	129.132	130.141	131.138	61799.2	74000.5	70437.6	68520.5	52883.3	72379.2
B5DFC8	1	1	1	GTELTHAVVLK	TMTsixplex_Nterm:::::::::::TMTsixplex_K:	3	1624.99	1624.99	1047631	36.17	2014_12_01_CAP_OT_110_VIG_1406_membrane_11.4830.4833.3	Phenyx	5.32	TRUE	126.128	127.125	128.134	129.132	130.141	131.138	268644	285930	294407	282120	235582	299258
B5DFC8	1	1	1	GTELTHAVVLK	TMTsixplex_Nterm:::::::::::TMTsixplex_K:	3	1624.99	1624.99	7724397	35.05	2014_12_01_CAP_OT_109_VIG_1406_membrane_10.5142.5145.3	Phenyx	6.02	TRUE	126.128	127.125	128.134	129.132	130.141	131.138	1.70214e+06	1.92069e+06	1.97041e+06	1.85098e+06	1.46289e+06	1.98075e+06
B5DFC8	1	1	1	GTTEELCQLYLR	TMTsixplex_Nterm:::::::Cys_CAM::::::	2	1710.88	1710.88	1	40.83	2014_12_01_CAP_OT_100_VIG_1406_membrane_02.6911.6914.2	Phenyx	7.8	TRUE	126.128	127.125	128.134	129.132	130.141	131.138	235453	273772	354971	272833	233249	301254
B5DFC8	1	1	1	KAPTTEEDK	TMTsixplex_Nterm:TMTsixplex_K::::::::TMTsixplex_K:	3	1704.99	1704.99	2461460	25.85	2014_12_01_CAP_OT_101_VIG_1406_membrane_03.3234.3237.3	Phenyx	5.46	TRUE	126.128	127.125	128.134	129.132	130.141	131.138	211760	242860	255756	217724	221361	277681
B5DFC8	1	1	1	KLNELLQVR	TMTsixplex_Nterm:TMTsixplex_K:::::::::	3	1570	1570	9394385	39.97	2014_12_01_CAP_OT_111_VIG_1406_membrane_12.6452.6455.3	Phenyx	5.69	TRUE	126.128	127.125	128.134	129.132	130.141	131.138	654820	635024	707529	689790	568838	731551
B5DFC8	1	1	1	KLNELLQVR	TMTsixplex_Nterm:TMTsixplex_K:::::::::	2	1570	1570	3745657	40.02	2014_12_01_CAP_OT_111_VIG_1406_membrane_12.6468.6471.2	Phenyx	6.1	TRUE	126.128	127.125	128.134	129.132	130.141	131.138	107394	98542.5	116482	116189	92048.9	118251
B5DFC8	1	1	1	MDEEFTK	TMTsixplex_Nterm:::::::TMTsixplex_K:	2	1356.7	1356.7	3	35.82	2014_12_01_CAP_OT_100_VIG_1406_membrane_02.5497.5500.2	Phenyx	6.07	TRUE	126.128	127.125	128.134	129.132	130.141	131.138	805833	817391	890110	878064	668410	942450
B5DFC8	1	1	1	MLLNEELMASLDQPTQTVVMHR	TMTsixplex_Nterm:::::::::::::::::::::::	3	2784.42	2784.42	4205249	51.87	2014_12_01_CAP_OT_101_VIG_1406_membrane_03.10394.10397.3	Phenyx	9.72	TRUE	126.128	127.125	128.134	129.132	130.141	131.138	181611	207275	198248	209057	162364	212104
B5DFC8	1	1	1	RMDEEEEDNEGGEWER	TMTsixplex_Nterm::Oxidation_M:::::::::::::::	3	2253.93	2253.93	2310561	27.75	2014_12_01_CAP_OT_99_VIG_1406_membrane_01.3212.3215.3	Phenyx	7.56	TRUE	126.128	127.125	128.134	129.132	130.141	131.138	166527	188009	205264	149097	180297	229503
B5DFC8	1	1	1	RMDEEEEDNEGGEWER	TMTsixplex_Nterm:::::::::::::::::	3	2237.93	2237.93	6995417	30.4	2014_12_01_CAP_OT_99_VIG_1406_membrane_01.3947.3950.3	Phenyx	8.92	TRUE	126.128	127.125	128.134	129.132	130.141	131.138	651122	698481	750602	643969	574739	826515
B5DFC8	1	1	1	SEQDQAENEGEDSAVLMER	TMTsixplex_Nterm::::::::::::::::::::	3	2365.05	2365.06	1	34.82	2014_12_01_CAP_OT_99_VIG_1406_membrane_01.5179.5182.3	Phenyx	8.4	TRUE	126.127	127.125	128.134	129.132	130.14	131.138	710881	736174	742437	928268	600860	918660
B5DFC8	1	1	1	TCHSFLLNEK	TMTsixplex_Nterm::Cys_CAM::::::::TMTsixplex_K:	3	1705.92	1705.92	5688834	35.37	2014_12_01_CAP_OT_108_VIG_1406_membrane_09.5156.5159.3	Phenyx	6.5	TRUE	126.128	127.125	128.134	129.132	130.141	131.138	702252	949374	1.18984e+06	941018	771574	933236
B5DFC8	1	1	1	TEPTAQQNLALQLAEK	TMTsixplex_Nterm::::::::::::::::TMTsixplex_K:	3	2212.25	2212.25	1	43.45	2014_12_01_CAP_OT_101_VIG_1406_membrane_03.8091.8094.3	Phenyx	6.6	TRUE	126.128	127.125	128.134	129.132	130.141	131.138	2.84587e+06	2.6615e+06	2.86391e+06	2.71167e+06	2.57452e+06	2.62156e+06
B5DFC8	1	1	1	TEPTAQQNLALQLAEK	TMTsixplex_Nterm::::::::::::::::TMTsixplex_K:	3	2212.25	2212.25	1	43.63	2014_12_01_CAP_OT_101_VIG_1406_membrane_03.8140.8143.3	Phenyx	7.07	TRUE	126.127	127.125	128.134	129.132	130.141	131.138	2.96154e+06	2.81008e+06	3.56256e+06	3.09853e+06	2.94518e+06	3.66509e+06
B5DFC8	1	1	1	TEPTAQQNLALQLAEK	TMTsixplex_Nterm::::::::::::::::TMTsixplex_K:	3	2212.25	2212.25	2	43.55	2014_12_01_CAP_OT_101_VIG_1406_membrane_03.8119.8122.3	Phenyx	7.01	TRUE	126.128	127.125	128.134	129.132	130.141	131.138	5.47616e+06	4.59292e+06	5.58513e+06	4.90477e+06	4.64015e+06	5.7278e+06
B5DFC8	1	1	1	VWDLFPEADK	TMTsixplex_Nterm::::::::::TMTsixplex_K:	2	1676.92	1676.92	3859714	54.33	2014_12_01_CAP_OT_100_VIG_1406_membrane_02.10663.10666.2	Phenyx	6.62	TRUE	126.127	127.125	128.134	129.132	130.14	131.138	162611	159464	209953	180326	135671	210884
B5DFC8	1	1	1	VWDLFPEADKVR	TMTsixplex_Nterm::::::::::TMTsixplex_K:::	3	1932.09	1932.09	5091141	51.03	2014_12_01_CAP_OT_101_VIG_1406_membrane_03.10171.10174.3	Phenyx	7.02	TRUE	126.128	127.125	128.134	129.132	130.141	131.138	419123	377179	376964	429183	333713	405498
D3ZAF6	1	1	1	DFTPSGLAGAFR	TMTsixplex_Nterm:::::::::::::	2	1466.77	1466.77	853857	47.03	2014_12_01_CAP_OT_103_VIG_1406_membrane_05.8907.8910.2	Phenyx	6.41	TRUE	126.128	127.125	128.134	129.132	130.141	131.138	59484.5	80620.6	64418.2	80758.7	73119.8	73866
D3ZAF6	1	1	1	DFTPSGLAGAFR	TMTsixplex_Nterm:::::::::::::	2	1466.77	1466.78	743601	47.63	2014_12_01_CAP_OT_108_VIG_1406_membrane_09.8371.8374.2	Phenyx	5.83	TRUE	126.128	127.125	128.134	129.132	130.141	131.138	49915.9	46165.2	48682.2	57551.5	53133.4	53540.7
D3ZAF6	1	1	1	DFTPSGLAGAFR	TMTsixplex_Nterm:::::::::::::	2	1466.77	1466.77	6127817	46.83	2014_12_01_CAP_OT_104_VIG_1406_membrane_06.8356.8359.2	Phenyx	7.15	TRUE	126.127	127.125	128.134	129.132	130.141	131.138	232548	345965	243291	333617	260204	265646
D3ZAF6	1	1	1	DFTPSGLAGAFR	TMTsixplex_Nterm:::::::::::::	3	1466.77	1466.77	875449	47.32	2014_12_01_CAP_OT_107_VIG_1406_membrane_08.8527.8530.3	Phenyx	6.23	TRUE	126.127	127.125	128.134	129.131	130.14	131.138	142495	155239	146111	163203	162034	154612
D3ZAF6	1	1	1	DFTPSGLAGAFR	TMTsixplex_Nterm:::::::::::::	2	1466.77	1466.77	2807985	47.05	2014_12_01_CAP_OT_107_VIG_1406_membrane_08.8457.8460.2	Phenyx	5.9	TRUE	126.127	127.125	128.134	129.132	130.141	131.138	116980	149245	121876	149266	132332	133003
D3ZAF6	1	1	1	DFTPSGLAGAFR	TMTsixplex_Nterm:::::::::::::	2	1466.77	1466.77	4315341	45.93	2014_12_01_CAP_OT_106_VIG_1406_membrane_07.8233.8236.2	Phenyx	6.76	TRUE	126.127	127.125	128.134	129.132	130.141	131.138	206867	263115	214120	293972	228318	237086
D3ZAF6	1	1	1	ELPSWLLMR	TMTsixplex_Nterm::::::::::	2	1372.77	1372.78	8175314	53.65	2014_12_01_CAP_OT_104_VIG_1406_membrane_06.10175.10178.2	Phenyx	6	TRUE	126.127	127.125	128.134	129.131	130.14	131.138	318651	399111	282942	425527	327864	287072
D3ZAF6	1	1	1	ELPSWLLMR	TMTsixplex_Nterm::::::::::	2	1372.77	1372.78	3239275	53.65	2014_12_01_CAP_OT_107_VIG_1406_membrane_08.10150.10153.2	Phenyx	6.8	TRUE	126.128	127.125	128.134	129.132	130.141	131.138	251002	286254	224210	328496	243072	234501
D3ZHA0	1	1	1	LLALLEVLSQK	TMTsixplex_Nterm:::::::::::TMTsixplex_K:	3	1684.09	1684.09	575608	67.62	2014_12_01_CAP_OT_104_VIG_1406_membrane_06.13263.13266.3	Phenyx	8.48	TRUE	126.127	127.125	128.134	129.132	130.141	131.138	290749	137278	260977	399848	259621	206583
D3ZHA0	1	1	1	LLALLEVLSQK	TMTsixplex_Nterm:::::::::::TMTsixplex_K:	3	1684.09	1684.09	5201670	67.5	2014_12_01_CAP_OT_106_VIG_1406_membrane_07.13852.13855.3	Phenyx	6.92	TRUE	126.127	127.125	128.134	129.132	130.141	131.138	2.06765e+06	928076	1.90781e+06	2.92973e+06	1.81891e+06	1.42932e+06
D3ZHA0	1	1	1	LLALLEVLSQK	TMTsixplex_Nterm:::::::::::TMTsixplex_K:	2	1684.09	1684.09	4717777	67.5	2014_12_01_CAP_OT_106_VIG_1406_membrane_07.13853.13856.2	Phenyx	9.46	TRUE	126.127	127.125	128.134	129.131	130.14	131.138	217553	100084	197012	298600	191518	143861
D3ZHA0	1	1	1	LLALLEVLSQKR	TMTsixplex_Nterm:::::::::::TMTsixplex_K::	3	1840.19	1840.19	69289	63.88	2014_12_01_CAP_OT_111_VIG_1406_membrane_12.12283.12286.3	Phenyx	6.74	TRUE	126.128	127.125	128.134	129.132	130.141	131.139	7263.17	5397	4228.2	8265.53	10065	3334.69
D3ZTX0	1	1	1	FCFSNEFSTFTHK	TMTsixplex_Nterm::Cys_CAM:::::::::::TMTsixplex_K:	3	2109.04	2109.04	134874	50.25	2014_12_01_CAP_OT_110_VIG_1406_membrane_11.7826.7829.3	Phenyx	9.56	TRUE	126.128	127.125	128.134	129.132	130.141	131.138	13247.5	23627.3	15697.5	16740.7	16919.5	18077.6
D3ZTX0	1	1	1	SVLDYQTHFR	TMTsixplex_Nterm:::::::::::	2	1493.78	1493.78	2855514	35.18	2014_12_01_CAP_OT_109_VIG_1406_membrane_10.5179.5182.2	Phenyx	8.05	TRUE	126.128	127.125	128.134	129.132	130.141	131.138	188926	326408	235262	297622	260765	241520
D3ZTX0	1	1	1	SVLDYQTHFR	TMTsixplex_Nterm:::::::::::	3	1493.78	1493.78	1606108	36.23	2014_12_01_CAP_OT_110_VIG_1406_membrane_11.4845.4848.3	Phenyx	8.42	TRUE	126.128	127.125	128.134	129.132	130.141	131.138	172468	265282	197409	238567	215945	187911
D3ZTX0	1	1	1	SVLDYQTHFR	TMTsixplex_Nterm:::::::::::	3	1493.78	1493.78	5569536	35.12	2014_12_01_CAP_OT_109_VIG_1406_membrane_10.5163.5166.3	Phenyx	7.96	TRUE	126.128	127.125	128.134	129.132	130.141	131.138	387956	748144	516439	608421	552553	518523
D3ZTX0	1	1	1	SVLDYQTHFR	TMTsixplex_Nterm:::::::::::	2	1493.78	1493.78	505805	36.28	2014_12_01_CAP_OT_110_VIG_1406_membrane_11.4859.4862.2	Phenyx	7.76	TRUE	126.128	127.125	128.134	129.132	130.141	131.138	34581.9	53429.1	39593.3	48736.7	45508	41660.6
D4AAZ6,P61515	1	2	2	AVGLWHCGSCMK	TMTsixplex_Nterm:::::::Cys_CAM:::Cys_CAM::TMTsixplex_K:	3	1862.94	1862.94	1	35.28	2014_12_01_CAP_OT_111_VIG_1406_membrane_12.5151.5154.3	Phenyx	7.26	TRUE	126.128	127.125	128.134	129.132	130.141	131.138	719212	565469	767270	823581	507109	694442
D4AAZ6,P61515	1	2	2	KLELSQHAK	TMTsixplex_Nterm:TMTsixplex_K::::::::TMTsixplex_K:	3	1740.09	1740.09	6117001	28.52	2014_12_01_CAP_OT_111_VIG_1406_membrane_12.3246.3249.3	Phenyx	7.01	TRUE	126.128	127.125	128.134	129.132	130.141	131.138	288878	336199	293981	303579	278388	258934
D4AAZ6,P61515	1	2	2	KLELSQHAK	TMTsixplex_Nterm:TMTsixplex_K::::::::TMTsixplex_K:	3	1740.09	1740.09	1	28.37	2014_12_01_CAP_OT_111_VIG_1406_membrane_12.3205.3208.3	Phenyx	7.66	TRUE	126.128	127.125	128.134	129.132	130.141	131.138	765456	971969	693168	936419	823040	724365
D4AAZ6,P61515	1	2	2	YTCSFCGK	TMTsixplex_Nterm:::Cys_CAM:::Cys_CAM::TMTsixplex_K:	2	1479.73	1479.73	1	33.1	2014_12_01_CAP_OT_111_VIG_1406_membrane_12.4535.4538.2	Phenyx	7.53	TRUE	126.128	127.125	128.134	129.132	130.141	131.138	598394	438975	549380	665013	465651	494610
D4ABY2	1	1	1	ALVDCLLSLVEENPESK	TMTsixplex_Nterm:::::Cys_CAM::::::::::::TMTsixplex_K:	3	2373.29	2373.29	1328463	66.68	2014_12_01_CAP_OT_99_VIG_1406_membrane_01.13893.13896.3	Phenyx	7.75	TRUE	126.127	127.125	128.134	129.132	130.141	131.138	116808	130900	150282	100130	118040	116667
D4ABY2	1	1	1	FGAQNESLLPSLLVLLQR	TMTsixplex_Nterm:::::::::::::::::::	3	2226.29	2226.3	121329	66.53	2014_12_01_CAP_OT_107_VIG_1406_membrane_08.12770.12773.3	Phenyx	5.83	TRUE	126.128	127.125	128.134	129.132	130.141	131.138	18787.1	20188.1	18797.9	19791	18721.3	17295
D4ABY2	1	1	1	FGAQNESLLPSLLVLLQR	TMTsixplex_Nterm:::::::::::::::::::	3	2226.29	2226.3	200077	66.77	2014_12_01_CAP_OT_104_VIG_1406_membrane_06.13088.13091.3	Phenyx	5.25	TRUE	126.127	127.125	128.134	129.132	130.141	131.138	15408.6	16908.6	15309.4	15855.2	16168.9	14114.1
D4ABY2	1	1	1	FGAQNESLLPSLLVLLQR	TMTsixplex_Nterm:::::::::::::::::::	3	2226.29	2226.3	557281	66.5	2014_12_01_CAP_OT_106_VIG_1406_membrane_07.13602.13605.3	Phenyx	7.51	TRUE	126.127	127.125	128.134	129.132	130.141	131.138	60377.1	64810.5	57882.1	62357.9	62057.5	58060.3
D4ABY2	1	1	1	TGSESSVDR	TMTsixplex_Nterm::::::::::	2	1165.58	1165.58	8337	19.47	2014_12_01_CAP_OT_100_VIG_1406_membrane_02.1830.1833.2	Phenyx	6.49	TRUE	126.127	127.124	128.134	129.132	130.14	131.138	373.305	344.104	471.951	528.466	536.52	649.537
D4ABY2;Q4AEF8	2	2	2	ELAPAVSVLQLFCSSPK	TMTsixplex_Nterm:::::::::::::Cys_CAM::::TMTsixplex_K:	3	2303.3	2303.3	763260	61.05	2014_12_01_CAP_OT_106_VIG_1406_membrane_07.12307.12310.3	Phenyx	7.32	TRUE	126.127	127.125	128.134	129.132	130.14	131.138	66109.5	73847.5	63836.9	59027.5	63255.9	64343.2
D4ABY2;Q4AEF8	2	2	2	ELAPAVSVLQLFCSSPK	TMTsixplex_Nterm:::::::::::::Cys_CAM::::TMTsixplex_K:	3	2303.3	2303.3	583554	61.62	2014_12_01_CAP_OT_104_VIG_1406_membrane_06.12107.12110.3	Phenyx	6.2	TRUE	126.127	127.125	128.134	129.132	130.141	131.138	58873.5	60305.8	63350.1	57981.4	48369.2	45866.6
D4ABY2;Q4AEF8	2	2	2	ELAPAVSVLQLFCSSPK	TMTsixplex_Nterm:::::::::::::Cys_CAM::::TMTsixplex_K:	4	2303.3	2303.3	341102	61.68	2014_12_01_CAP_OT_104_VIG_1406_membrane_06.12123.12126.4	Phenyx	5.66	TRUE	126.127	127.125	128.134	129.132	130.14	131.138	53177.7	48883.9	60170.4	54249.3	43426.8	35368
D4ABY2;Q4AEF8	2	2	2	ELAPAVSVLQLFCSSPK	TMTsixplex_Nterm:::::::::::::Cys_CAM::::TMTsixplex_K:	3	2303.3	2303.3	249803	61.78	2014_12_01_CAP_OT_107_VIG_1406_membrane_08.11985.11988.3	Phenyx	7.21	TRUE	126.127	127.125	128.134	129.132	130.141	131.138	29464.9	26745.3	26936.3	28229.3	28281.1	31146.8
D4ABY2;Q4AEF8	2	2	2	ELAPAVSVLQLFCSSPK	TMTsixplex_Nterm:::::::::::::Cys_CAM::::TMTsixplex_K:	3	2303.3	2303.3	264814	61.63	2014_12_01_CAP_OT_107_VIG_1406_membrane_08.11958.11961.3	Phenyx	6.88	TRUE	126.127	127.125	128.134	129.132	130.14	131.138	39277.3	39510.2	42204.7	43719.8	33098.4	33318.4
D4ABY2;Q4AEF8	2	2	2	ELAPAVSVLQLFCSSPK	TMTsixplex_Nterm:::::::::::::Cys_CAM::::TMTsixplex_K:	3	2303.3	2303.3	862731	61.88	2014_12_01_CAP_OT_104_VIG_1406_membrane_06.12163.12166.3	Phenyx	6.94	TRUE	126.127	127.125	128.134	129.132	130.14	131.138	94283.5	104817	94661.7	101413	70834.5	72263.2
D4ABY2;Q4AEF8	2	2	2	SLATLALTTLLK	TMTsixplex_Nterm::::::::::::TMTsixplex_K:	3	1702.1	1702.1	221591	62.17	2014_12_01_CAP_OT_111_VIG_1406_membrane_12.12017.12020.3	Phenyx	5.2	TRUE	126.128	127.125	128.134	129.132	130.141	131.138	44901.5	45061	47407.5	36110.3	50616	36681.4
D4ABY2;Q4AEF8	2	2	2	SLATLALTTLLK	TMTsixplex_Nterm::::::::::::TMTsixplex_K:	2	1702.1	1702.1	271591	62.72	2014_12_01_CAP_OT_111_VIG_1406_membrane_12.12115.12118.2	Phenyx	7.11	TRUE	126.128	127.125	128.134	129.132	130.141	131.138	7332.99	7606.87	7748.44	5791.36	8071.42	6291.7
D4ABY2;Q4AEF8	2	2	2	SLATLALTTLLK	TMTsixplex_Nterm::::::::::::TMTsixplex_K:	2	1702.1	1702.1	1141528	62.25	2014_12_01_CAP_OT_111_VIG_1406_membrane_12.12031.12034.2	Phenyx	7.51	TRUE	126.128	127.125	128.134	129.132	130.141	131.138	61264.3	56125.8	62025.6	39045.6	65493.2	43487.1
D4AE41,P84586	1	2	2	LVELLLMK	TMTsixplex_Nterm::::::::TMTsixplex_K:	2	1415.92	1415.92	1011666	59.95	2014_12_01_CAP_OT_106_VIG_1406_membrane_07.12020.12023.2	Phenyx	6.35	TRUE	126.128	127.125	128.134	129.133	130.141	131.138	66270.6	45306.9	63705.3	27942.7	76796.7	60116.7
D4AE41,P84586;Q4V898	2	3	3	LFLGGLNTETNEK	TMTsixplex_Nterm:::::::::::::TMTsixplex_K:	2	1893.06	1893.06	3738682	46.38	2014_12_01_CAP_OT_101_VIG_1406_membrane_03.8897.8900.2	Phenyx	7.65	TRUE	126.128	127.125	128.134	129.133	130.141	131.138	150197	130442	148035	69057.3	182932	147688
F1LMZ8	1	1	1	DLQENDEEAVQVK	TMTsixplex_Nterm:::::::::::::TMTsixplex_K:	3	1974.03	1974.03	8838825	34.4	2014_12_01_CAP_OT_99_VIG_1406_membrane_01.5059.5062.3	Phenyx	6.15	TRUE	126.127	127.125	128.134	129.132	130.14	131.138	964494	813087	1.0446e+06	1.25927e+06	705533	903503
F1LMZ8	1	1	1	EASLDLLHSLVK	TMTsixplex_Nterm::::::::::::TMTsixplex_K:	3	1782.07	1782.07	2976449	47.75	2014_12_01_CAP_OT_103_VIG_1406_membrane_05.9087.9090.3	Phenyx	5.43	TRUE	126.128	127.125	128.134	129.132	130.141	131.138	214604	317141	236606	183051	194774	217206
F1LMZ8	1	1	1	LYDNLLEQNLLR	TMTsixplex_Nterm:::::::::::::	2	1731.97	1731.97	7923402	50.73	2014_12_01_CAP_OT_100_VIG_1406_membrane_02.9669.9672.2	Phenyx	6.66	TRUE	126.127	127.125	128.134	129.132	130.141	131.138	492948	498831	454813	517868	442849	431853
F1LMZ8	1	1	1	YQEALHLGSQLLR	TMTsixplex_Nterm::::::::::::::	3	1755.98	1755.98	631919	47.07	2014_12_01_CAP_OT_109_VIG_1406_membrane_10.8294.8297.3	Phenyx	5.19	TRUE	126.128	127.125	128.134	129.132	130.141	131.138	56106.9	74143.3	62232.7	69704.5	54140.6	60111.2
O08651	1	1	1	AGTGVDNVDLEAATR	TMTsixplex_Nterm::::::::::::::::	2	1716.88	1716.89	4306986	35.32	2014_12_01_CAP_OT_99_VIG_1406_membrane_01.5318.5321.2	Phenyx	8.43	TRUE	126.127	127.125	128.134	129.132	130.141	131.138	314257	169804	198643	243993	230435	236812
O08651	1	1	1	GGLVDEGALLR	TMTsixplex_Nterm::::::::::::	2	1327.77	1327.77	9810061	39.55	2014_12_01_CAP_OT_100_VIG_1406_membrane_02.6547.6550.2	Phenyx	5.62	TRUE	126.127	127.125	128.134	129.132	130.141	131.138	833512	430910	462202	522827	583385	523999
O08651	1	1	1	VTADVLNAAEK	TMTsixplex_Nterm:::::::::::TMTsixplex_K:	2	1587.92	1587.93	9472539	38.75	2014_12_01_CAP_OT_100_VIG_1406_membrane_02.6324.6327.2	Phenyx	6.68	TRUE	126.127	127.125	128.134	129.132	130.141	131.138	721585	355063	388611	362914	471346	448901
O08700	1	1	1	TEVPPLLLLLDR	TMTsixplex_Nterm:::::::::::::	2	1606.99	1606.99	1679525	61.78	2014_12_01_CAP_OT_100_VIG_1406_membrane_02.12699.12702.2	Phenyx	6.62	TRUE	126.128	127.125	128.134	129.132	130.141	131.138	101538	92029.1	101575	68808.1	91482.7	81951.7
O08700	1	1	1	TTQGLTALLLSLK	TMTsixplex_Nterm:::::::::::::TMTsixplex_K:	3	1816.14	1816.14	164765	61.93	2014_12_01_CAP_OT_111_VIG_1406_membrane_12.11977.11980.3	Phenyx	6.13	TRUE	126.128	127.125	128.134	129.132	130.141	131.138	50477.4	27875.6	41279.9	32301	41773.5	33970.5
O35142	1	1	1	AAESLADPTEYENLFPGLK	TMTsixplex_Nterm:::::::::::::::::::TMTsixplex_K:	4	2522.33	2522.33	4533369	54.2	2014_12_01_CAP_OT_99_VIG_1406_membrane_01.10554.10557.4	Phenyx	5.22	TRUE	126.127	127.124	128.134	129.132	130.141	131.138	314399	489479	295416	341916	352720	258955
O35142	1	1	1	AAESLADPTEYENLFPGLK	TMTsixplex_Nterm:::::::::::::::::::TMTsixplex_K:	2	2522.33	2522.34	4263251	54.23	2014_12_01_CAP_OT_99_VIG_1406_membrane_01.10561.10564.2	Phenyx	8.02	TRUE	126.127	127.125	128.134	129.132	130.141	131.138	252125	381906	300892	273780	260506	218497
O35142	1	1	1	AAESLADPTEYENLFPGLK	TMTsixplex_Nterm:::::::::::::::::::TMTsixplex_K:	3	2522.33	2522.33	2	54.28	2014_12_01_CAP_OT_99_VIG_1406_membrane_01.10574.10577.3	Phenyx	5.83	TRUE	126.127	127.125	128.134	129.132	130.141	131.138	2.38764e+06	3.80331e+06	3.06246e+06	2.66072e+06	2.61098e+06	2.45825e+06
O35142	1	1	1	AAESLADPTEYENLFPGLK	TMTsixplex_Nterm:::::::::::::::::::TMTsixplex_K:	3	2522.33	2522.33	6417819	54.4	2014_12_01_CAP_OT_99_VIG_1406_membrane_01.10609.10612.3	Phenyx	6.82	TRUE	126.128	127.125	128.134	129.132	130.141	131.138	974026	1.23177e+06	1.07442e+06	1.0624e+06	1.00808e+06	884341
O35142	1	1	1	AAESLADPTEYENLFPGLK	TMTsixplex_Nterm:::::::::::::::::::TMTsixplex_K:	3	2522.33	2522.33	8823807	54.15	2014_12_01_CAP_OT_99_VIG_1406_membrane_01.10540.10543.3	Phenyx	6.22	TRUE	126.128	127.125	128.134	129.132	130.141	131.138	1.09993e+06	1.79426e+06	1.44294e+06	1.1259e+06	1.31629e+06	1.10875e+06
O35142	1	1	1	AMGDTELKDGER	TMTsixplex_Nterm::::::::TMTsixplex_K:::::	3	1778.92	1778.93	1	29.32	2014_12_01_CAP_OT_100_VIG_1406_membrane_02.3657.3660.3	Phenyx	6.57	TRUE	126.127	127.125	128.134	129.132	130.14	131.138	2.27117e+06	3.16816e+06	2.34879e+06	2.78904e+06	2.18272e+06	1.69329e+06
O35142	1	1	1	DNNQFASASLDR	TMTsixplex_Nterm:::::::::::::	2	1565.76	1565.77	5025419	31.8	2014_12_01_CAP_OT_100_VIG_1406_membrane_02.4357.4360.2	Phenyx	8.98	TRUE	126.127	127.125	128.134	129.132	130.141	131.138	75383.2	104336	87487.8	88473.3	75665.4	81142
O35142	1	1	1	DNNQFASASLDR	TMTsixplex_Nterm:::::::::::::	2	1565.76	1565.77	1	32.47	2014_12_01_CAP_OT_99_VIG_1406_membrane_01.4519.4522.2	Phenyx	9.38	TRUE	126.127	127.125	128.134	129.132	130.141	131.138	236692	316428	251439	236190	225423	197307
O35142	1	1	1	EAFVVEEWVK	TMTsixplex_Nterm::::::::::TMTsixplex_K:	2	1692.95	1692.95	1	50.83	2014_12_01_CAP_OT_100_VIG_1406_membrane_02.9696.9699.2	Phenyx	6.22	TRUE	126.128	127.125	128.134	129.132	130.141	131.138	411180	506755	444590	396850	441322	292457
O35142	1	1	1	ETHADLWPAK	TMTsixplex_Nterm::::::::::TMTsixplex_K:	3	1624.9	1624.9	3105035	36.37	2014_12_01_CAP_OT_103_VIG_1406_membrane_05.6071.6074.3	Phenyx	5.66	TRUE	126.128	127.125	128.134	129.132	130.141	131.138	955255	1.25377e+06	1.04781e+06	944199	936218	771519
O35142	1	1	1	ETHADLWPAK	TMTsixplex_Nterm::::::::::TMTsixplex_K:	3	1624.9	1624.9	4065706	36.63	2014_12_01_CAP_OT_103_VIG_1406_membrane_05.6147.6150.3	Phenyx	5.95	TRUE	126.127	127.125	128.134	129.132	130.141	131.138	860694	1.14749e+06	984508	929799	858113	779991
O35142	1	1	1	ETHADLWPAK	TMTsixplex_Nterm::::::::::TMTsixplex_K:	2	1624.9	1624.9	2049350	36.47	2014_12_01_CAP_OT_103_VIG_1406_membrane_05.6100.6103.2	Phenyx	6.87	TRUE	126.127	127.125	128.134	129.132	130.141	131.138	135927	169777	144547	132908	131031	107441
O35142	1	1	1	FELALQLGELK	TMTsixplex_Nterm:::::::::::TMTsixplex_K:	2	1718.04	1718.04	5650747	55.75	2014_12_01_CAP_OT_100_VIG_1406_membrane_02.11056.11059.2	Phenyx	6.52	TRUE	126.127	127.125	128.134	129.132	130.14	131.138	145751	165543	148608	132222	127253	116861
O35142	1	1	1	GSNNVALGYDEGSLLVK	TMTsixplex_Nterm:::::::::::::::::TMTsixplex_K:	3	2193.2	2193.21	4927958	42.15	2014_12_01_CAP_OT_100_VIG_1406_membrane_02.7283.7286.3	Phenyx	7.03	TRUE	126.128	127.125	128.134	129.132	130.141	131.138	659321	739849	683974	675223	717053	705234
O35142	1	1	1	GVNCLDYYSGGDKPYLLSGADDR	TMTsixplex_Nterm::::Cys_CAM:::::::::TMTsixplex_K:::::::::::	3	2992.46	2992.47	1	41.8	2014_12_01_CAP_OT_100_VIG_1406_membrane_02.7184.7187.3	Phenyx	6.58	TRUE	126.127	127.125	128.134	129.132	130.141	131.138	602956	1.22004e+06	821300	714849	773366	544278
O35142	1	1	1	HSEVQQANLK	TMTsixplex_Nterm::::::::::TMTsixplex_K:	3	1610.92	1610.92	2929827	26.67	2014_12_01_CAP_OT_108_VIG_1406_membrane_09.2910.2913.3	Phenyx	6.28	TRUE	126.128	127.125	128.134	129.132	130.141	131.138	735789	877314	750232	706402	767856	595497
O35142	1	1	1	HSEVQQANLK	TMTsixplex_Nterm::::::::::TMTsixplex_K:	2	1610.92	1610.91	477756	26.73	2014_12_01_CAP_OT_108_VIG_1406_membrane_09.2925.2928.2	Phenyx	6.51	TRUE	126.128	127.125	128.134	129.132	130.141	131.138	13512.8	16815.7	14862.8	13426.1	13964.4	11397.7
O35142	1	1	1	HSEVQQANLK	TMTsixplex_Nterm::::::::::TMTsixplex_K:	3	1610.92	1610.92	979439	26.28	2014_12_01_CAP_OT_109_VIG_1406_membrane_10.2819.2822.3	Phenyx	6.21	TRUE	126.128	127.125	128.134	129.132	130.141	131.138	266284	326107	270864	267051	279987	238018
O35142	1	1	1	KNWVVTGADDMQLR	TMTsixplex_Nterm:TMTsixplex_K::::::::::::::	3	2090.14	2090.14	1	39.38	2014_12_01_CAP_OT_106_VIG_1406_membrane_07.6406.6409.3	Phenyx	6.97	TRUE	126.127	127.125	128.134	129.132	130.14	131.138	1.1686e+06	1.29572e+06	1.18321e+06	1.24944e+06	1.12169e+06	1.04274e+06
O35142	1	1	1	KNWVVTGADDMQLR	TMTsixplex_Nterm:TMTsixplex_K::::::::::::::	3	2090.14	2090.14	3533432	40.95	2014_12_01_CAP_OT_104_VIG_1406_membrane_06.6747.6750.3	Phenyx	7.33	TRUE	126.127	127.125	128.134	129.132	130.14	131.138	278436	309405	286615	315728	253729	241624
O35142	1	1	1	LAYQLAVEAESEQK	TMTsixplex_Nterm::::::::::::::TMTsixplex_K:	3	2036.12	2036.12	1	46.72	2014_12_01_CAP_OT_100_VIG_1406_membrane_02.8556.8559.3	Phenyx	7.06	TRUE	126.128	127.125	128.134	129.132	130.141	131.138	1.13931e+06	1.32497e+06	1.12823e+06	1.15116e+06	1.00819e+06	901157
O35142	1	1	1	LDACLELLLR	TMTsixplex_Nterm::::Cys_CAM:::::::	2	1443.83	1443.83	3619396	54.58	2014_12_01_CAP_OT_100_VIG_1406_membrane_02.10733.10736.2	Phenyx	5.55	TRUE	126.128	127.125	128.134	129.132	130.141	131.138	145307	168570	139362	136752	116677	111297
O35142	1	1	1	LESTLNYGMER	TMTsixplex_Nterm::::::::::::	2	1540.78	1540.78	1	39.1	2014_12_01_CAP_OT_100_VIG_1406_membrane_02.6420.6423.2	Phenyx	7.41	TRUE	126.127	127.125	128.134	129.132	130.141	131.138	267417	313726	244283	259857	232941	215588
O35142	1	1	1	LNYYVGGELVTLAHLDR	TMTsixplex_Nterm::::::::::::::::::	3	2161.17	2161.17	755997	53.4	2014_12_01_CAP_OT_103_VIG_1406_membrane_05.10502.10505.3	Phenyx	8.91	TRUE	126.128	127.125	128.134	129.132	130.141	131.138	42390.5	68243.7	46902.3	47625.6	42353.4	42504.6
O35142	1	1	1	LPEAAFLAR	TMTsixplex_Nterm::::::::::	2	1215.72	1215.72	3121987	45.97	2014_12_01_CAP_OT_107_VIG_1406_membrane_08.8171.8174.2	Phenyx	5.33	TRUE	126.128	127.125	128.134	129.132	130.141	131.138	408284	454698	430889	424050	369499	352275
O35142	1	1	1	NNVAFMSYFLQGK	TMTsixplex_Nterm:::::::::::::TMTsixplex_K:	3	1976.06	1976.06	427814	56.9	2014_12_01_CAP_OT_111_VIG_1406_membrane_12.10911.10914.3	Phenyx	6.12	TRUE	126.128	127.125	128.134	129.132	130.141	131.138	90364.9	69168.9	80718.7	85384.9	76451.5	64093.3
O35142	1	1	1	NVMEEAK	TMTsixplex_Nterm:::::::TMTsixplex_K:	2	1277.71	1277.71	3	32.17	2014_12_01_CAP_OT_101_VIG_1406_membrane_03.4969.4972.2	Phenyx	5.4	TRUE	126.128	127.125	128.134	129.132	130.141	131.138	966560	1.01657e+06	928457	954879	992953	835207
O35142	1	1	1	QQALTVSTDPEHR	TMTsixplex_Nterm::::::::::::::	3	1709.89	1709.89	3011596	28.22	2014_12_01_CAP_OT_104_VIG_1406_membrane_06.3198.3201.3	Phenyx	8.86	TRUE	126.127	127.125	128.134	129.132	130.141	131.138	158272	316891	190865	187402	243804	153059
O35142	1	1	1	QYPLVTPNEER	TMTsixplex_Nterm::::::::::::	2	1573.83	1573.83	1	35.15	2014_12_01_CAP_OT_101_VIG_1406_membrane_03.5795.5798.2	Phenyx	7.01	TRUE	126.128	127.125	128.134	129.132	130.141	131.138	563049	787235	619955	577882	580920	539824
O35142	1	1	1	SFKPDFGAESLYGGFLLGVR	TMTsixplex_Nterm:::TMTsixplex_K::::::::::::::::::	3	2617.43	2617.44	670432	56.3	2014_12_01_CAP_OT_104_VIG_1406_membrane_06.10856.10859.3	Phenyx	5.2	TRUE	126.128	127.125	128.134	129.132	130.141	131.138	45946.2	64990.8	54712.1	50064	50909.5	46296.4
O35142	1	1	1	SFKPDFGAESLYGGFLLGVR	TMTsixplex_Nterm:::TMTsixplex_K::::::::::::::::::	3	2617.43	2617.43	701424	56.32	2014_12_01_CAP_OT_107_VIG_1406_membrane_08.10801.10804.3	Phenyx	7.39	TRUE	126.127	127.125	128.134	129.132	130.141	131.138	88437.2	94509.1	91703.7	93137.6	86731.7	74635.7
O35142	1	1	1	TFEVCDLPVR	TMTsixplex_Nterm:::::Cys_CAM::::::	2	1463.76	1463.77	2	41.9	2014_12_01_CAP_OT_100_VIG_1406_membrane_02.7212.7215.2	Phenyx	6.66	TRUE	126.127	127.125	128.134	129.132	130.141	131.138	3.29677e+06	4.09305e+06	3.19626e+06	3.53661e+06	3.16334e+06	2.96447e+06
O35142	1	1	1	TGLWVGDCFLYTSSVNR	TMTsixplex_Nterm::::::::Cys_CAM::::::::::	3	2203.09	2203.1	1641317	50.6	2014_12_01_CAP_OT_107_VIG_1406_membrane_08.9380.9383.3	Phenyx	8.22	TRUE	126.127	127.125	128.134	129.132	130.141	131.138	94823.1	96327.9	99042.4	99785.6	94177	92065.4
O35142	1	1	1	TMYLLGYLPK	TMTsixplex_Nterm::::::::::TMTsixplex_K:	2	1655.97	1655.97	2045885	54.48	2014_12_01_CAP_OT_111_VIG_1406_membrane_12.10311.10314.2	Phenyx	7.16	TRUE	126.128	127.125	128.134	129.132	130.141	131.138	312604	318570	289034	272754	275425	229874
O35142	1	1	1	VFNYNTLER	TMTsixplex_Nterm::::::::::	2	1383.74	1383.74	4919953	40.92	2014_12_01_CAP_OT_107_VIG_1406_membrane_08.6811.6814.2	Phenyx	6.12	TRUE	126.128	127.125	128.134	129.132	130.141	131.138	144584	129740	156604	134483	135735	140624
O35142	1	1	1	VFNYNTLER	TMTsixplex_Nterm::::::::::	2	1383.74	1383.74	7566101	38.83	2014_12_01_CAP_OT_106_VIG_1406_membrane_07.6251.6254.2	Phenyx	6.63	TRUE	126.127	127.125	128.134	129.132	130.14	131.138	144665	170802	152259	142898	175833	128774
O35142	1	1	1	VWQLGSSSPNFTLEGHEK	TMTsixplex_Nterm::::::::::::::::::TMTsixplex_K:	3	2473.3	2473.3	4315355	45.32	2014_12_01_CAP_OT_104_VIG_1406_membrane_06.7942.7945.3	Phenyx	9.13	TRUE	126.127	127.124	128.134	129.132	130.14	131.138	75737	258753	121644	97161.3	105959	91362.7
O35142	1	1	1	VWQLGSSSPNFTLEGHEK	TMTsixplex_Nterm::::::::::::::::::TMTsixplex_K:	3	2473.3	2473.3	1496240	45.17	2014_12_01_CAP_OT_104_VIG_1406_membrane_06.7900.7903.3	Phenyx	8.61	TRUE	126.127	127.125	128.134	129.132	130.141	131.138	46982.6	106782	59754.8	44170.6	47765.4	43247.5
O35142	1	1	1	VWQLGSSSPNFTLEGHEK	TMTsixplex_Nterm::::::::::::::::::TMTsixplex_K:	3	2473.3	2473.3	5765024	45.27	2014_12_01_CAP_OT_104_VIG_1406_membrane_06.7928.7931.3	Phenyx	8.86	TRUE	126.127	127.124	128.134	129.132	130.14	131.138	119453	424692	199380	154590	166835	126746
O35162	1	1	1	EGLLDKTELDEVVLVGGSTR	TMTsixplex_Nterm::::::TMTsixplex_K:::::::::::::::	3	2587.45	2587.45	5283945	49.2	2014_12_01_CAP_OT_100_VIG_1406_membrane_02.9243.9246.3	Phenyx	5.76	TRUE	126.128	127.125	128.134	129.132	130.141	131.138	294540	297568	409716	364633	286105	405447
O35162	1	1	1	LGGQDFNQR	TMTsixplex_Nterm::::::::::	2	1262.66	1262.66	1662453	30.97	2014_12_01_CAP_OT_104_VIG_1406_membrane_06.3960.3963.2	Phenyx	6.17	TRUE	126.127	127.125	128.134	129.132	130.14	131.138	88885.9	86367.5	108306	102982	97871.5	105421
O35162	1	1	1	LLVPLQQVLK	TMTsixplex_Nterm::::::::::TMTsixplex_K:	2	1608.07	1608.07	1054233	53.73	2014_12_01_CAP_OT_111_VIG_1406_membrane_12.10120.10123.2	Phenyx	8.93	TRUE	126.128	127.125	128.134	129.132	130.141	131.138	130811	170932	175703	162068	142480	159712
O35162	1	1	1	SQVLFETEVSR	TMTsixplex_Nterm::::::::::::	2	1522.82	1522.82	8978128	39.3	2014_12_01_CAP_OT_101_VIG_1406_membrane_03.6945.6948.2	Phenyx	7.31	TRUE	126.127	127.125	128.134	129.132	130.141	131.138	173681	232972	241407	323396	318781	339595
O35162	1	1	1	VLNEPTAAAMAYGLHK	TMTsixplex_Nterm::::::::::::::::TMTsixplex_K:	3	2143.19	2143.19	1082222	44.33	2014_12_01_CAP_OT_109_VIG_1406_membrane_10.7592.7595.3	Phenyx	10.47	TRUE	126.128	127.125	128.134	129.132	130.141	131.138	146090	157621	164026	176101	135086	156104
O35165	1	1	1	LLDLANMLGLSNTVMR	TMTsixplex_Nterm:::::::::::::::::	3	1989.1	1989.1	112904	65.62	2014_12_01_CAP_OT_104_VIG_1406_membrane_06.12900.12903.3	Phenyx	7.03	TRUE	126.127	127.125	128.134	129.132	130.141	131.138	9684.44	15687.5	8872.6	12941.4	15376.8	10004.9
O35165	1	1	1	LLDLANMLGLSNTVMR	TMTsixplex_Nterm:::::::::::::::::	3	1989.1	1989.09	56368	65.88	2014_12_01_CAP_OT_103_VIG_1406_membrane_05.12804.12807.3	Phenyx	6.57	TRUE	126.127	127.125	128.134	129.131	130.141	131.138	7499.18	8634.51	6017.13	8885.16	9594.55	6120.01
O35165	1	1	1	QVHELQSHMGR	TMTsixplex_Nterm::::::::::::	3	1549.8	1549.8	122806	24.9	2014_12_01_CAP_OT_110_VIG_1406_membrane_11.2423.2426.3	Phenyx	6.46	TRUE	126.128	127.125	128.134	129.132	130.141	131.138	5494.54	5636.63	5731.71	5673.89	6103.13	7737.41
O35165	1	1	1	YDVQHLQTALR	TMTsixplex_Nterm::::::::::::	3	1571.86	1571.86	1036248	38.17	2014_12_01_CAP_OT_110_VIG_1406_membrane_11.5312.5315.3	Phenyx	5.85	TRUE	126.128	127.125	128.134	129.132	130.141	131.138	69214.2	90426.5	74611.9	65364.9	75412.7	71899.5
O35165	1	1	1	YDVQHLQTALR	TMTsixplex_Nterm::::::::::::	3	1571.86	1571.86	1689284	37.35	2014_12_01_CAP_OT_109_VIG_1406_membrane_10.5760.5763.3	Phenyx	6.13	TRUE	126.128	127.125	128.134	129.132	130.141	131.138	120484	139938	126204	115425	124282	126510
O35165	1	1	1	YDVQHLQTALR	TMTsixplex_Nterm::::::::::::	2	1571.86	1571.86	1749808	37.42	2014_12_01_CAP_OT_109_VIG_1406_membrane_10.5779.5782.2	Phenyx	6.89	TRUE	126.128	127.125	128.134	129.132	130.141	131.138	93932.7	106290	91863.3	78718.5	94341.3	88926.2
O35353,P54313	1	2	2	ELPGHTGYLSCCR	TMTsixplex_Nterm:::::::::::Cys_CAM:Cys_CAM::	3	1777.84	1777.84	1910971	32.02	2014_12_01_CAP_OT_109_VIG_1406_membrane_10.4332.4335.3	Phenyx	5.93	TRUE	126.128	127.125	128.134	129.132	130.141	131.138	53256.3	60725.6	57020.8	72023.7	61756.5	60971.1
O35509	1	1	1	NLLTELYR	TMTsixplex_Nterm:::::::::	2	1249.72	1249.72	1519320	46.48	2014_12_01_CAP_OT_107_VIG_1406_membrane_08.8304.8307.2	Phenyx	6.33	TRUE	126.128	127.125	128.134	129.132	130.141	131.138	78798.1	63540.3	72736.2	75463.5	82122.9	79780.7
O35509,P62494	1	2	2	AQLWDTAGQER	TMTsixplex_Nterm::::::::::::	2	1502.77	1502.77	5769133	35.17	2014_12_01_CAP_OT_100_VIG_1406_membrane_02.5315.5318.2	Phenyx	7.44	TRUE	126.128	127.125	128.134	129.132	130.141	131.138	319484	355686	345252	346665	365968	328822
O35509,P62494	1	2	2	DDEYDYLFK	TMTsixplex_Nterm:::::::::TMTsixplex_K:	2	1664.83	1664.84	3277468	47.42	2014_12_01_CAP_OT_99_VIG_1406_membrane_01.8684.8687.2	Phenyx	6.71	TRUE	126.128	127.125	128.134	129.132	130.141	131.138	199881	238895	218242	216748	238924	210568
O35509,P62494	1	2	2	NEFNLESK	TMTsixplex_Nterm::::::::TMTsixplex_K:	2	1437.79	1437.79	3	36.33	2014_12_01_CAP_OT_100_VIG_1406_membrane_02.5644.5647.2	Phenyx	5.26	TRUE	126.128	127.125	128.134	129.132	130.141	131.138	1.13685e+06	1.00497e+06	1.02929e+06	791529	1.1875e+06	1.11254e+06
O35509,P62494	1	2	2	STLGVEFATR	TMTsixplex_Nterm:::::::::::	2	1308.72	1308.73	5696048	37.22	2014_12_01_CAP_OT_104_VIG_1406_membrane_06.5711.5714.2	Phenyx	6.06	TRUE	126.127	127.125	128.134	129.132	130.14	131.138	224282	277042	210449	197452	269336	227096
O35509,P62494	1	2	2	STLGVEFATR	TMTsixplex_Nterm:::::::::::	2	1308.72	1308.73	8728657	35.65	2014_12_01_CAP_OT_106_VIG_1406_membrane_07.5354.5357.2	Phenyx	6.73	TRUE	126.127	127.125	128.134	129.132	130.14	131.138	250218	271194	233320	193833	278296	236845
O35509,P62494	1	2	2	STLGVEFATR	TMTsixplex_Nterm:::::::::::	2	1308.72	1308.73	7404317	37.77	2014_12_01_CAP_OT_107_VIG_1406_membrane_08.5943.5946.2	Phenyx	7.83	TRUE	126.128	127.125	128.134	129.132	130.141	131.138	230078	274426	225399	188846	262305	236375
O35763	1	1	1	ALTSELANAR	TMTsixplex_Nterm:::::::::::	2	1273.72	1273.72	2062501	35.6	2014_12_01_CAP_OT_107_VIG_1406_membrane_08.5343.5346.2	Phenyx	6.19	TRUE	126.127	127.125	128.134	129.132	130.14	131.138	188042	108757	206073	174207	133229	166634
O35763	1	1	1	FYPEDVSEELLQDLTQR	TMTsixplex_Nterm::::::::::::::::::	3	2310.16	2310.16	2203609	61.65	2014_12_01_CAP_OT_99_VIG_1406_membrane_01.12570.12573.3	Phenyx	7.74	TRUE	126.127	127.125	128.134	129.132	130.141	131.138	130272	97486.9	137120	132845	101528	113456
O35763	1	1	1	KAQQELEEQTR	TMTsixplex_Nterm:TMTsixplex_K:::::::::::	3	1817	1817.01	6488044	27.63	2014_12_01_CAP_OT_101_VIG_1406_membrane_03.3716.3719.3	Phenyx	6.77	TRUE	126.128	127.125	128.134	129.132	130.141	131.138	525986	254895	549084	535501	306101	431393
O35763	1	1	1	LLALCMGNHELYMR	TMTsixplex_Nterm:::::Cys_CAM::::::::::	3	1948.99	1948.99	1276467	48.03	2014_12_01_CAP_OT_109_VIG_1406_membrane_10.8545.8548.3	Phenyx	7.73	TRUE	126.128	127.125	128.134	129.132	130.141	131.138	65022.8	49971.5	67482.7	90864	48998.6	72775.3
O35763;P31977	2	2	2	APDFVFYAPR	TMTsixplex_Nterm:::::::::::	2	1410.75	1410.75	704226	47.47	2014_12_01_CAP_OT_103_VIG_1406_membrane_05.9012.9015.2	Phenyx	6.75	TRUE	126.128	127.125	128.134	129.132	130.141	131.138	58845.2	55249.3	58768.2	67233.7	51419.7	63856.9
O35763;P31977	2	2	2	APDFVFYAPR	TMTsixplex_Nterm:::::::::::	2	1410.75	1410.75	3446480	47.12	2014_12_01_CAP_OT_104_VIG_1406_membrane_06.8433.8436.2	Phenyx	6.12	TRUE	126.127	127.125	128.134	129.132	130.14	131.138	195925	138866	194990	209434	174501	187653
O35763;P31977	2	2	2	APDFVFYAPR	TMTsixplex_Nterm:::::::::::	2	1410.75	1410.75	2213446	47.63	2014_12_01_CAP_OT_107_VIG_1406_membrane_08.8604.8607.2	Phenyx	6.74	TRUE	126.128	127.125	128.134	129.132	130.141	131.138	145762	75852.2	127692	162070	123563	131897
O35763;P31977	2	2	2	APDFVFYAPR	TMTsixplex_Nterm:::::::::::	2	1410.75	1410.75	1105639	47.07	2014_12_01_CAP_OT_104_VIG_1406_membrane_06.8420.8423.2	Phenyx	5.81	TRUE	126.127	127.125	128.134	129.132	130.141	131.138	100481	77982	95301.3	108786	83417.7	96093.8
O35763;P31977	2	2	2	APDFVFYAPR	TMTsixplex_Nterm:::::::::::	2	1410.75	1410.75	1662576	47.68	2014_12_01_CAP_OT_107_VIG_1406_membrane_08.8618.8621.2	Phenyx	6.55	TRUE	126.127	127.125	128.134	129.132	130.141	131.138	116101	66462.3	102807	117830	112416	114774
O35763;P31977	2	2	2	APDFVFYAPR	TMTsixplex_Nterm:::::::::::	2	1410.75	1410.75	930713	47.4	2014_12_01_CAP_OT_107_VIG_1406_membrane_08.8549.8552.2	Phenyx	6.77	TRUE	126.128	127.125	128.134	129.132	130.141	131.138	71304.9	44479.8	65117.3	74487.6	57776.8	69631.3
O35763;P31977	2	2	2	LGFPWSELR	TMTsixplex_Nterm::::::::::	2	1332.74	1332.74	1964317	52.53	2014_12_01_CAP_OT_107_VIG_1406_membrane_08.9864.9867.2	Phenyx	5.17	TRUE	126.128	127.125	128.134	129.132	130.141	131.138	79299.4	58299.7	78917.1	81469.5	63451.9	79569.7
O35763;P31977	2	2	2	LGFPWSELR	TMTsixplex_Nterm::::::::::	2	1332.74	1332.74	3226546	52.42	2014_12_01_CAP_OT_104_VIG_1406_membrane_06.9853.9856.2	Phenyx	5.44	TRUE	126.127	127.125	128.134	129.132	130.141	131.138	149221	121692	139831	153817	131234	136992
O35763;P31977	2	2	2	LGFPWSELR	TMTsixplex_Nterm::::::::::	2	1332.74	1332.74	8525398	51.33	2014_12_01_CAP_OT_106_VIG_1406_membrane_07.9723.9726.2	Phenyx	6.32	TRUE	126.127	127.125	128.134	129.132	130.141	131.138	392239	245958	404367	400978	300565	369094
O35775	1	1	1	ACPVPADLK	TMTsixplex_Nterm::Cys_CAM:::::::TMTsixplex_K:	2	1427.82	1427.82	3	33.42	2014_12_01_CAP_OT_106_VIG_1406_membrane_07.4717.4720.2	Phenyx	5.48	TRUE	126.127	127.125	128.134	129.131	130.14	131.138	3.00441e+06	3.45486e+06	1.29093e+06	3.53061e+06	2.36232e+06	2.17135e+06
O35775	1	1	1	ACPVPADLK	TMTsixplex_Nterm::Cys_CAM:::::::TMTsixplex_K:	2	1427.82	1427.82	8148307	34.95	2014_12_01_CAP_OT_104_VIG_1406_membrane_06.5080.5083.2	Phenyx	5.55	TRUE	126.128	127.125	128.134	129.131	130.141	131.138	1.13461e+06	1.35059e+06	415827	1.29376e+06	891578	776681
O35775	1	1	1	ACPVPADLK	TMTsixplex_Nterm::Cys_CAM:::::::TMTsixplex_K:	2	1427.82	1427.82	2998310	35.47	2014_12_01_CAP_OT_107_VIG_1406_membrane_08.5307.5310.2	Phenyx	5.52	TRUE	126.128	127.125	128.134	129.131	130.141	131.138	425797	527922	171499	541445	360474	337909
O35775	1	1	1	ACPVPADLK	TMTsixplex_Nterm::Cys_CAM:::::::TMTsixplex_K:	2	1427.82	1427.82	3350359	35.78	2014_12_01_CAP_OT_103_VIG_1406_membrane_05.5918.5921.2	Phenyx	5.58	TRUE	126.127	127.125	128.134	129.131	130.141	131.138	356210	443546	151142	466542	309306	261106
O35775	1	1	1	ACPVPADLKK	TMTsixplex_Nterm::Cys_CAM:::::::TMTsixplex_K:TMTsixplex_K:	2	1785.08	1785.08	1	32.55	2014_12_01_CAP_OT_111_VIG_1406_membrane_12.4380.4383.2	Phenyx	6.66	TRUE	126.128	127.125	128.134	129.132	130.141	131.138	826630	1.11033e+06	260185	1.1359e+06	825210	550765
O35775	1	1	1	ACPVPADLKK	TMTsixplex_Nterm::Cys_CAM:::::::TMTsixplex_K:TMTsixplex_K:	3	1785.08	1785.08	9	32.35	2014_12_01_CAP_OT_111_VIG_1406_membrane_12.4324.4327.3	Phenyx	5.8	TRUE	126.128	127.125	128.134	129.132	130.141	131.138	1.36678e+07	1.66583e+07	4.34017e+06	1.60541e+07	1.25126e+07	8.12039e+06
O35775	1	1	1	ACPVPADLKK	TMTsixplex_Nterm::Cys_CAM:::::::TMTsixplex_K:TMTsixplex_K:	2	1785.08	1785.08	1	32.63	2014_12_01_CAP_OT_111_VIG_1406_membrane_12.4401.4404.2	Phenyx	6.98	TRUE	126.127	127.125	128.134	129.131	130.141	131.138	491257	638116	156741	677671	487699	305883
O35775	1	1	1	ACPVPADLKK	TMTsixplex_Nterm::Cys_CAM:::::::TMTsixplex_K:TMTsixplex_K:	2	1785.08	1785.08	1	32.43	2014_12_01_CAP_OT_111_VIG_1406_membrane_12.4345.4348.2	Phenyx	6.82	TRUE	126.128	127.125	128.134	129.132	130.141	131.138	948218	1.15017e+06	303776	1.21519e+06	891481	579954
O35775	1	1	1	ACPVPADLKK	TMTsixplex_Nterm::Cys_CAM:::::::TMTsixplex_K:TMTsixplex_K:	2	1785.08	1785.08	5573001	32.68	2014_12_01_CAP_OT_111_VIG_1406_membrane_12.4416.4419.2	Phenyx	6.6	TRUE	126.128	127.125	128.134	129.131	130.141	131.138	352529	439931	115489	467822	345758	241176
O35775	1	1	1	CELTVWSLPGK	TMTsixplex_Nterm:Cys_CAM::::::::::TMTsixplex_K:	2	1746.97	1746.97	2532292	49.3	2014_12_01_CAP_OT_107_VIG_1406_membrane_08.9038.9041.2	Phenyx	7.46	TRUE	126.127	127.125	128.134	129.131	130.141	131.138	341901	305293	144035	460830	277606	278927
O35775	1	1	1	CELTVWSLPGK	TMTsixplex_Nterm:Cys_CAM::::::::::TMTsixplex_K:	3	1746.97	1746.98	5086391	48.9	2014_12_01_CAP_OT_104_VIG_1406_membrane_06.8915.8918.3	Phenyx	5.8	TRUE	126.127	127.125	128.134	129.131	130.141	131.138	1.6365e+06	1.4081e+06	681737	1.98274e+06	1.35293e+06	1.26522e+06
O35775	1	1	1	CELTVWSLPGK	TMTsixplex_Nterm:Cys_CAM::::::::::TMTsixplex_K:	3	1746.97	1746.98	2082334	49.28	2014_12_01_CAP_OT_107_VIG_1406_membrane_08.9030.9033.3	Phenyx	5.21	TRUE	126.128	127.125	128.134	129.132	130.141	131.138	528504	548209	310647	730124	549952	500885
O35775	1	1	1	CELTVWSLPGK	TMTsixplex_Nterm:Cys_CAM::::::::::TMTsixplex_K:	2	1746.97	1746.98	3261060	48.92	2014_12_01_CAP_OT_104_VIG_1406_membrane_06.8916.8919.2	Phenyx	7.62	TRUE	126.128	127.125	128.134	129.132	130.141	131.138	709934	617619	280785	860239	574812	531865
O35775	1	1	1	CELTVWSLPGK	TMTsixplex_Nterm:Cys_CAM::::::::::TMTsixplex_K:	2	1746.97	1746.98	1	48.33	2014_12_01_CAP_OT_106_VIG_1406_membrane_07.8896.8899.2	Phenyx	7.25	TRUE	126.128	127.125	128.134	129.131	130.141	131.138	1.4581e+06	1.32933e+06	579872	2.00468e+06	1.20067e+06	1.18524e+06
O35775	1	1	1	CELTVWSLPGK	TMTsixplex_Nterm:Cys_CAM::::::::::TMTsixplex_K:	2	1746.97	1746.98	2689002	49.52	2014_12_01_CAP_OT_107_VIG_1406_membrane_08.9095.9098.2	Phenyx	7.08	TRUE	126.128	127.125	128.134	129.132	130.141	131.138	216164	190982	113093	290099	197497	202294
O35775	1	1	1	CELTVWSLPGK	TMTsixplex_Nterm:Cys_CAM::::::::::TMTsixplex_K:	3	1746.97	1746.98	1660660	49.27	2014_12_01_CAP_OT_103_VIG_1406_membrane_05.9474.9477.3	Phenyx	5.51	TRUE	126.127	127.125	128.134	129.131	130.141	131.138	549217	552197	241572	799545	476662	464253
O35775	1	1	1	CELTVWSLPGK	TMTsixplex_Nterm:Cys_CAM::::::::::TMTsixplex_K:	2	1746.97	1746.98	1	48.03	2014_12_01_CAP_OT_106_VIG_1406_membrane_07.8812.8815.2	Phenyx	7.59	TRUE	126.128	127.125	128.134	129.131	130.141	131.138	2.15725e+06	1.8998e+06	809288	2.68859e+06	1.6998e+06	1.57485e+06
O35775	1	1	1	CELTVWSLPGK	TMTsixplex_Nterm:Cys_CAM::::::::::TMTsixplex_K:	2	1746.97	1746.98	2010803	49.28	2014_12_01_CAP_OT_103_VIG_1406_membrane_05.9480.9483.2	Phenyx	6.98	TRUE	126.127	127.125	128.134	129.131	130.14	131.138	251123	234051	96520.1	330549	196694	189206
O35775	1	1	1	CELTVWSLPGKR	TMTsixplex_Nterm:Cys_CAM::::::::::TMTsixplex_K::	3	1903.08	1903.08	4739364	43.62	2014_12_01_CAP_OT_111_VIG_1406_membrane_12.7453.7456.3	Phenyx	6.98	TRUE	126.128	127.125	128.134	129.132	130.141	131.138	361738	290238	159599	389841	467673	201965
O35775	1	1	1	SLSGLYCK	TMTsixplex_Nterm:::::::Cys_CAM:TMTsixplex_K:	3	1384.78	1384.78	8834712	36.72	2014_12_01_CAP_OT_111_VIG_1406_membrane_12.5551.5554.3	Phenyx	5.44	TRUE	126.128	127.125	128.134	129.132	130.141	131.138	1.07568e+06	883285	738277	1.01187e+06	933513	751144
O35775	1	1	1	SLSGLYCK	TMTsixplex_Nterm:::::::Cys_CAM:TMTsixplex_K:	2	1384.78	1384.78	2	36.62	2014_12_01_CAP_OT_111_VIG_1406_membrane_12.5521.5524.2	Phenyx	6.37	TRUE	126.128	127.125	128.134	129.132	130.141	131.138	977912	1.0881e+06	299610	1.14881e+06	835566	559684
O35777	1	1	1	GFSAEQLAR	TMTsixplex_Nterm::::::::::	2	1206.66	1206.66	1	33.93	2014_12_01_CAP_OT_107_VIG_1406_membrane_08.4879.4882.2	Phenyx	5.45	TRUE	126.127	127.125	128.134	129.131	130.14	131.138	570604	744315	617463	801010	682677	637612
O35777	1	1	1	GFSAEQLAR	TMTsixplex_Nterm::::::::::	2	1206.66	1206.66	3	31.8	2014_12_01_CAP_OT_106_VIG_1406_membrane_07.4256.4259.2	Phenyx	6.17	TRUE	126.127	127.125	128.134	129.132	130.141	131.138	710964	862179	733409	817563	831656	715330
O35777	1	1	1	RADTYELQVR	TMTsixplex_Nterm:::::::::::	2	1478.8	1478.81	1400181	30.23	2014_12_01_CAP_OT_107_VIG_1406_membrane_08.3851.3854.2	Phenyx	7.51	TRUE	126.127	127.125	128.134	129.132	130.141	131.138	65252.5	82219.4	69506.4	80620.2	80326.2	74564.7
O35777	1	1	1	RADTYELQVR	TMTsixplex_Nterm:::::::::::	3	1478.8	1478.81	2771995	30.15	2014_12_01_CAP_OT_107_VIG_1406_membrane_08.3830.3833.3	Phenyx	6.2	TRUE	126.128	127.125	128.134	129.132	130.141	131.138	299406	367564	325666	392446	357969	335122
O35795	1	1	1	LADYCAVAMFLHQLLSR	TMTsixplex_Nterm:::::Cys_CAM:::::::::::::	3	2236.17	2236.17	31626	67.28	2014_12_01_CAP_OT_108_VIG_1406_membrane_09.12268.12271.3	Phenyx	8.18	TRUE	126.127	127.125	128.134	129.132	130.141	131.138	1466.3	1969.98	1477.78	1702.37	1737.14	1339.12
O35795	1	1	1	VLEAVTQTLTQYPFDFR	TMTsixplex_Nterm::::::::::::::::::	3	2256.2	2256.2	1357538	65.37	2014_12_01_CAP_OT_100_VIG_1406_membrane_02.13632.13635.3	Phenyx	8.8	TRUE	126.127	127.125	128.134	129.132	130.141	131.138	131664	142422	144455	131879	143220	119152
O35796	1	1	1	AEEQEPELTSTPNFVVEVTK	TMTsixplex_Nterm::::::::::::::::::::TMTsixplex_K:	3	2704.42	2704.42	7418714	47.28	2014_12_01_CAP_OT_99_VIG_1406_membrane_01.8649.8652.3	Phenyx	7.35	TRUE	126.128	127.125	128.134	129.133	130.141	131.138	167436	202145	289526	135973	190304	263755
O35796	1	1	1	AEEQEPELTSTPNFVVEVTK	TMTsixplex_Nterm::::::::::::::::::::TMTsixplex_K:	3	2704.42	2704.42	1	47.38	2014_12_01_CAP_OT_99_VIG_1406_membrane_01.8677.8680.3	Phenyx	6.82	TRUE	126.127	127.125	128.134	129.132	130.141	131.138	350589	342664	483486	208785	310917	438940
O35796	1	1	1	AFVEFLTDELKEEK	TMTsixplex_Nterm:::::::::::TMTsixplex_K:::TMTsixplex_K:	4	2384.34	2384.35	2616248	57.13	2014_12_01_CAP_OT_100_VIG_1406_membrane_02.11434.11437.4	Phenyx	5.23	TRUE	126.128	127.125	128.134	129.132	130.14	131.138	122638	147867	184153	115650	113226	156724
O35796	1	1	1	AFVEFLTDELKEEK	TMTsixplex_Nterm:::::::::::TMTsixplex_K:::TMTsixplex_K:	3	2384.34	2384.35	5285626	57.28	2014_12_01_CAP_OT_100_VIG_1406_membrane_02.11474.11477.3	Phenyx	7.28	TRUE	126.127	127.125	128.134	129.132	130.14	131.138	134046	125407	247065	91945	105143	208923
O35796	1	1	1	EVSFQTTGDSEWR	TMTsixplex_Nterm::::::::::::::	2	1769.84	1769.84	8272191	39.35	2014_12_01_CAP_OT_99_VIG_1406_membrane_01.6439.6442.2	Phenyx	11.11	TRUE	126.127	127.125	128.134	129.132	130.141	131.138	211336	225505	368477	173394	184229	311346
O35821	1	1	1	ALDLLEVLVTK	TMTsixplex_Nterm:::::::::::TMTsixplex_K:	3	1671.06	1671.06	1496552	65.2	2014_12_01_CAP_OT_100_VIG_1406_membrane_02.13589.13592.3	Phenyx	5.95	TRUE	126.127	127.125	128.134	129.132	130.141	131.138	138022	153419	179487	171082	163940	220248
O35821	1	1	1	ALDLLEVLVTK	TMTsixplex_Nterm:::::::::::TMTsixplex_K:	2	1671.06	1671.06	1305577	65.12	2014_12_01_CAP_OT_100_VIG_1406_membrane_02.13569.13572.2	Phenyx	8.81	TRUE	126.127	127.125	128.134	129.132	130.141	131.138	58049.1	61678.5	78385.2	75438.2	68092.2	91896.5
O35821	1	1	1	ELSLLELLNTVFR	TMTsixplex_Nterm::::::::::::::	2	1775.04	1775.04	1705106	68.3	2014_12_01_CAP_OT_100_VIG_1406_membrane_02.14408.14411.2	Phenyx	6.66	TRUE	126.127	127.125	128.134	129.132	130.141	131.138	14659.6	16609.4	19097.5	18477.5	14513.4	21452.9
O35821	1	1	1	LVQLADMLLK	TMTsixplex_Nterm:::::::Oxidation_M:::TMTsixplex_K:	2	1616.99	1617	278868	59.15	2014_12_01_CAP_OT_104_VIG_1406_membrane_06.11542.11545.2	Phenyx	6.68	TRUE	126.128	127.125	128.134	129.132	130.141	131.138	137792	168287	173579	197644	179754	322996
O35821	1	1	1	LVQLADMLLK	TMTsixplex_Nterm::::::::::TMTsixplex_K:	2	1601	1601	664291	64.25	2014_12_01_CAP_OT_106_VIG_1406_membrane_07.13083.13086.2	Phenyx	6.35	TRUE	126.128	127.125	128.134	129.132	130.141	131.138	26735.2	27693.8	30678	30123.8	28303.3	21679.5
O35821	1	1	1	LVQLADMLLK	TMTsixplex_Nterm::::::::::TMTsixplex_K:	2	1601	1601	469656	64.72	2014_12_01_CAP_OT_104_VIG_1406_membrane_06.12746.12749.2	Phenyx	6.48	TRUE	126.128	127.125	128.134	129.132	130.141	131.138	24663.8	21131.8	24997.9	27688.8	21742.7	19233.7
O35821	1	1	1	LVQLADMLLK	TMTsixplex_Nterm::::::::::TMTsixplex_K:	2	1601	1600.99	470222	64.1	2014_12_01_CAP_OT_106_VIG_1406_membrane_07.13048.13051.2	Phenyx	6.6	TRUE	126.128	127.125	128.134	129.132	130.141	131.138	18307.3	19553	21824.4	20412.5	19965.4	16295.5
O35821	1	1	1	SEGTTSEK	TMTsixplex_Nterm::::::::TMTsixplex_K:	2	1295.7	1295.7	25604	22.68	2014_12_01_CAP_OT_100_VIG_1406_membrane_02.2257.2260.2	Phenyx	5.84	TRUE	126.127	127.125	128.134	129.132	130.141	131.138	447.004	596.503	729.06	605.18	622.228	816.273
O35821	1	1	1	YLELFLLAR	TMTsixplex_Nterm::::::::::	2	1365.82	1365.82	298737	61.43	2014_12_01_CAP_OT_107_VIG_1406_membrane_08.11916.11919.2	Phenyx	5.45	TRUE	126.128	127.125	128.134	129.132	130.141	131.138	14677	10920.1	15659	15167.8	17177.5	18825.7
O35824	1	1	1	EYHPDKNPNAGDK	TMTsixplex_Nterm::::::TMTsixplex_K:::::::TMTsixplex_K:	4	2171.16	2171.16	2385778	26.5	2014_12_01_CAP_OT_103_VIG_1406_membrane_05.3446.3449.4	Phenyx	5.56	TRUE	126.128	127.125	128.134	129.132	130.141	131.138	423141	402007	337344	437417	382892	341374
O35824	1	1	1	LGLVEALCGFQFTFK	TMTsixplex_Nterm::::::::Cys_CAM:::::::TMTsixplex_K:	3	2187.22	2187.22	289450	65.33	2014_12_01_CAP_OT_106_VIG_1406_membrane_07.13336.13339.3	Phenyx	7.41	TRUE	126.127	127.125	128.134	129.132	130.141	131.138	42850.9	39224.2	34808	50881.1	42094.1	34205.3
O35854	1	1	1	AADLQVQVTR	TMTsixplex_Nterm:::::::::::	2	1328.76	1328.76	2	31.27	2014_12_01_CAP_OT_106_VIG_1406_membrane_07.4103.4106.2	Phenyx	6.83	TRUE	126.127	127.125	128.134	129.132	130.141	131.138	698498	724137	1.26774e+06	442508	1.14484e+06	883673
O35854	1	1	1	AADLQVQVTR	TMTsixplex_Nterm:::::::::::	2	1328.76	1328.76	1840810	32.9	2014_12_01_CAP_OT_107_VIG_1406_membrane_08.4593.4596.2	Phenyx	5.92	TRUE	126.127	127.125	128.134	129.132	130.141	131.138	80272.8	86641.1	129389	58912.5	123078	108380
O35854	1	1	1	AADLQVQVTR	TMTsixplex_Nterm:::::::::::	2	1328.76	1328.76	6745855	32.72	2014_12_01_CAP_OT_104_VIG_1406_membrane_06.4450.4453.2	Phenyx	6.89	TRUE	126.127	127.125	128.134	129.133	130.141	131.138	208464	226811	373840	115806	343962	279768
O35854	1	1	1	AADLQVQVTR	TMTsixplex_Nterm:::::::::::	2	1328.76	1328.76	4679319	33.3	2014_12_01_CAP_OT_103_VIG_1406_membrane_05.5246.5249.2	Phenyx	7.01	TRUE	126.127	127.125	128.134	129.133	130.141	131.138	215435	242836	385255	135484	364089	299387
O35854	1	1	1	AADLQVQVTR	TMTsixplex_Nterm:::::::::::	2	1328.76	1328.76	2090038	33.25	2014_12_01_CAP_OT_107_VIG_1406_membrane_08.4691.4694.2	Phenyx	6.28	TRUE	126.127	127.125	128.134	129.132	130.141	131.138	138722	133923	200697	105254	189719	164944
O35854	1	1	1	ALQYGTSAHDWMLR	TMTsixplex_Nterm:::::::::::::::	3	1876.95	1876.95	474034	42.38	2014_12_01_CAP_OT_110_VIG_1406_membrane_11.6293.6296.3	Phenyx	9.05	TRUE	126.128	127.125	128.134	129.133	130.141	131.138	17957.2	16710.4	22460.2	11707	19213.3	16181.3
O35854	1	1	1	ALQYGTSAHDWMLR	TMTsixplex_Nterm:::::::::::::::	3	1876.95	1876.95	2189095	41.8	2014_12_01_CAP_OT_109_VIG_1406_membrane_10.6934.6937.3	Phenyx	9.44	TRUE	126.128	127.125	128.134	129.133	130.141	131.138	50758.5	65727.2	92767	36317.5	73081.1	52842.3
O35854	1	1	1	AWLGGVGDCK	TMTsixplex_Nterm:::::::::Cys_CAM:TMTsixplex_K:	2	1519.82	1519.82	3706576	40.3	2014_12_01_CAP_OT_104_VIG_1406_membrane_06.6570.6573.2	Phenyx	6.98	TRUE	126.127	127.125	128.134	129.133	130.141	131.138	104758	96539.4	201885	74090.1	168904	137783
O35854	1	1	1	AWLGGVGDCK	TMTsixplex_Nterm:::::::::Cys_CAM:TMTsixplex_K:	2	1519.82	1519.82	6900333	38.78	2014_12_01_CAP_OT_106_VIG_1406_membrane_07.6238.6241.2	Phenyx	7.29	TRUE	126.127	127.125	128.134	129.132	130.141	131.138	204671	163443	375694	155351	295437	264426
O35854	1	1	1	EVFGSGTACQVCPVHQLLYEGK	TMTsixplex_Nterm:::::::::Cys_CAM:::Cys_CAM::::::::::TMTsixplex_K:	3	2936.49	2936.5	2178399	44.55	2014_12_01_CAP_OT_103_VIG_1406_membrane_05.8262.8265.3	Phenyx	9.68	TRUE	126.128	127.125	128.134	129.133	130.141	131.138	29910.6	27580.6	69474.5	22232.7	45434.6	38518.8
O35854	1	1	1	LCLPDFDKQELLECLR	TMTsixplex_Nterm::Cys_CAM::::::TMTsixplex_K::::::Cys_CAM:::	3	2506.33	2506.33	8846706	52.53	2014_12_01_CAP_OT_100_VIG_1406_membrane_02.10165.10168.3	Phenyx	6.03	TRUE	126.127	127.125	128.134	129.133	130.141	131.138	323044	280042	728678	235098	429478	444470
O35854	1	1	1	LGGNYGPTVAVQQEAQK	TMTsixplex_Nterm:::::::::::::::::TMTsixplex_K:	3	2217.22	2217.22	2586957	38.65	2014_12_01_CAP_OT_107_VIG_1406_membrane_08.6188.6191.3	Phenyx	7.18	TRUE	126.127	127.125	128.134	129.132	130.14	131.138	282004	305692	303154	369545	324556	316735
O35854	1	1	1	LGGNYGPTVAVQQEAQK	TMTsixplex_Nterm:::::::::::::::::TMTsixplex_K:	3	2217.22	2217.22	3030526	38.32	2014_12_01_CAP_OT_104_VIG_1406_membrane_06.6017.6020.3	Phenyx	6.84	TRUE	126.128	127.125	128.134	129.132	130.141	131.138	169005	196619	287757	150210	280159	224471
O35854	1	1	1	QLHLPTMENGPELLLR	TMTsixplex_Nterm:::::::::::::::::	3	2089.16	2089.15	701049	47.97	2014_12_01_CAP_OT_103_VIG_1406_membrane_05.9144.9147.3	Phenyx	6.34	TRUE	126.127	127.125	128.134	129.132	130.14	131.138	63742.7	73302.2	95220.4	80377.2	82662.7	75728.9
O35854	1	1	1	QSLLDLAR	TMTsixplex_Nterm:::::::::	2	1143.68	1143.68	1	40.75	2014_12_01_CAP_OT_106_VIG_1406_membrane_07.6791.6794.2	Phenyx	5.32	TRUE	126.127	127.125	128.134	129.132	130.14	131.138	738017	617769	1.09908e+06	529150	982292	781325
O35854	1	1	1	QSLLDLAR	TMTsixplex_Nterm:::::::::	2	1143.68	1143.68	6885581	42.88	2014_12_01_CAP_OT_107_VIG_1406_membrane_08.7343.7346.2	Phenyx	5.21	TRUE	126.127	127.125	128.134	129.132	130.141	131.138	369196	388674	596388	292967	553987	486803
O35952	1	1	1	HVEPGNTAVQEK	TMTsixplex_Nterm::::::::::::TMTsixplex_K:	3	1765.97	1765.97	1579723	26.55	2014_12_01_CAP_OT_103_VIG_1406_membrane_05.3459.3462.3	Phenyx	6.94	TRUE	126.128	127.125	128.134	129.132	130.141	131.138	319362	294572	331429	317407	327533	321319
O35952	1	1	1	TVQQHAGETDPVTTMR	TMTsixplex_Nterm:::::::::::::::Oxidation_M::	3	2014.99	2014.99	276101	24.9	2014_12_01_CAP_OT_103_VIG_1406_membrane_05.3130.3133.3	Phenyx	7.4	TRUE	126.128	127.125	128.134	129.132	130.141	131.138	15803.3	18472.3	20118	14360.7	19010	18170.2
O35952	1	1	1	TVQQHAGETDPVTTMR	TMTsixplex_Nterm:::::::::::::::::	3	1999	1999	752223	28.47	2014_12_01_CAP_OT_103_VIG_1406_membrane_05.3943.3946.3	Phenyx	7.18	TRUE	126.127	127.125	128.134	129.132	130.141	131.138	44432.6	67818	52422.4	49528.5	45888	51157
O55159	1	1	1	AQPYNFESLHTALQDTFASR	TMTsixplex_Nterm:::::::::::::::::::::	3	2524.26	2524.26	824434	51.07	2014_12_01_CAP_OT_103_VIG_1406_membrane_05.9941.9944.3	Phenyx	7.36	TRUE	126.128	127.125	128.134	129.132	130.141	131.138	26433.9	48439.1	29307.8	32763.8	37184.4	30931.9
O55159	1	1	1	TQDDVDLADVAYYFEK	TMTsixplex_Nterm::::::::::::::::TMTsixplex_K:	3	2349.18	2349.18	8214929	56.18	2014_12_01_CAP_OT_99_VIG_1406_membrane_01.11099.11102.3	Phenyx	7.53	TRUE	126.127	127.125	128.134	129.132	130.141	131.138	724491	979413	866793	1.49613e+06	1.50411e+06	1.1395e+06
O70351	1	1	1	EVQAALTLAK	TMTsixplex_Nterm::::::::::TMTsixplex_K:	2	1500.93	1500.93	5052969	41.7	2014_12_01_CAP_OT_104_VIG_1406_membrane_06.6956.6959.2	Phenyx	5.74	TRUE	126.127	127.125	128.134	129.132	130.141	131.138	233136	239293	208833	210736	252359	233928
O70351	1	1	1	EVQAALTLAK	TMTsixplex_Nterm::::::::::TMTsixplex_K:	2	1500.93	1500.93	2816819	42.25	2014_12_01_CAP_OT_107_VIG_1406_membrane_08.7177.7180.2	Phenyx	6.26	TRUE	126.127	127.125	128.134	129.132	130.14	131.138	85255.3	103837	85583.3	98995.2	104690	98419.9
O70351	1	1	1	GLVAVLTGGASGLGLSTAK	TMTsixplex_Nterm:::::::::::::::::::TMTsixplex_K:	3	2129.28	2129.28	1869366	55.1	2014_12_01_CAP_OT_111_VIG_1406_membrane_12.10470.10473.3	Phenyx	7.78	TRUE	126.128	127.125	128.134	129.132	130.141	131.138	368728	241177	260822	282331	368548	301261
O70351	1	1	1	GLVAVLTGGASGLGLSTAK	TMTsixplex_Nterm:::::::::::::::::::TMTsixplex_K:	3	2129.28	2129.28	2756583	55.33	2014_12_01_CAP_OT_111_VIG_1406_membrane_12.10526.10529.3	Phenyx	8.01	TRUE	126.128	127.125	128.134	129.132	130.141	131.138	466629	306716	359002	369991	475234	412890
O70351	1	1	1	GLVAVLTGGASGLGLSTAK	TMTsixplex_Nterm:::::::::::::::::::TMTsixplex_K:	3	2129.28	2129.28	7118426	55.27	2014_12_01_CAP_OT_111_VIG_1406_membrane_12.10512.10515.3	Phenyx	8.3	TRUE	126.128	127.125	128.134	129.132	130.141	131.138	1.12052e+06	722738	836235	831839	1.14898e+06	1.02211e+06
O70351	1	1	1	GVLLNTASVAAFEGQVGQAAYSASK	TMTsixplex_Nterm:::::::::::::::::::::::::TMTsixplex_K:	4	2896.57	2896.57	6409822	53.67	2014_12_01_CAP_OT_106_VIG_1406_membrane_07.10353.10356.4	Phenyx	6.26	TRUE	126.127	127.125	128.134	129.132	130.14	131.138	381487	372872	369389	373176	434681	366082
O70351	1	1	1	GVLLNTASVAAFEGQVGQAAYSASK	TMTsixplex_Nterm:::::::::::::::::::::::::TMTsixplex_K:	3	2896.57	2896.57	932368	53.97	2014_12_01_CAP_OT_104_VIG_1406_membrane_06.10261.10264.3	Phenyx	10.58	TRUE	126.127	127.125	128.134	129.132	130.141	131.138	83617.2	120807	75930.9	58779.1	108877	92141.8
O70351	1	1	1	GVLLNTASVAAFEGQVGQAAYSASK	TMTsixplex_Nterm:::::::::::::::::::::::::TMTsixplex_K:	4	2896.57	2896.57	656857	54.08	2014_12_01_CAP_OT_107_VIG_1406_membrane_08.10256.10259.4	Phenyx	5.48	TRUE	126.128	127.125	128.134	129.132	130.141	131.138	52480.9	52725.5	42901.1	45614.5	55029	49695.9
O70351	1	1	1	GVLLNTASVAAFEGQVGQAAYSASK	TMTsixplex_Nterm:::::::::::::::::::::::::TMTsixplex_K:	3	2896.57	2896.57	1937016	54.08	2014_12_01_CAP_OT_104_VIG_1406_membrane_06.10288.10291.3	Phenyx	9.58	TRUE	126.127	127.125	128.134	129.132	130.141	131.138	157579	240327	155225	106014	228208	209454
O70351	1	1	1	GVLLNTASVAAFEGQVGQAAYSASK	TMTsixplex_Nterm:::::::::::::::::::::::::TMTsixplex_K:	4	2896.57	2896.57	5627960	53.57	2014_12_01_CAP_OT_106_VIG_1406_membrane_07.10325.10328.4	Phenyx	6.46	TRUE	126.127	127.125	128.134	129.132	130.141	131.138	357087	401044	370895	311023	419529	355703
O70351	1	1	1	GVLLNTASVAAFEGQVGQAAYSASK	TMTsixplex_Nterm:::::::::::::::::::::::::TMTsixplex_K:	4	2896.57	2896.57	1946431	54.08	2014_12_01_CAP_OT_104_VIG_1406_membrane_06.10289.10292.4	Phenyx	6.12	TRUE	126.127	127.124	128.134	129.132	130.141	131.138	103472	110455	90516.3	89561.2	111318	89517.9
O70351	1	1	1	GVLLNTASVAAFEGQVGQAAYSASK	TMTsixplex_Nterm:::::::::::::::::::::::::TMTsixplex_K:	3	2896.57	2896.57	1491278	54.13	2014_12_01_CAP_OT_107_VIG_1406_membrane_08.10269.10272.3	Phenyx	9.51	TRUE	126.127	127.125	128.134	129.132	130.141	131.138	145066	173699	131174	107415	192124	163112
O70351	1	1	1	GVLLNTASVAAFEGQVGQAAYSASK	TMTsixplex_Nterm:::::::::::::::::::::::::TMTsixplex_K:	3	2896.57	2896.57	1223188	53.48	2014_12_01_CAP_OT_106_VIG_1406_membrane_07.10305.10308.3	Phenyx	10.84	TRUE	126.127	127.125	128.134	129.132	130.141	131.138	174701	218356	141895	115872	209092	185356
O70351	1	1	1	GVLLNTASVAAFEGQVGQAAYSASK	TMTsixplex_Nterm:::::::::::::::::::::::::TMTsixplex_K:	3	2896.57	2896.57	1818409	53.82	2014_12_01_CAP_OT_106_VIG_1406_membrane_07.10396.10399.3	Phenyx	8.71	TRUE	126.127	127.125	128.134	129.132	130.141	131.138	216727	236635	175808	165781	240397	194000
O70351	1	1	1	KNQVHTLEDFQR	TMTsixplex_Nterm:TMTsixplex_K::::::::::::	4	1972.09	1972.09	3964539	31.62	2014_12_01_CAP_OT_109_VIG_1406_membrane_10.4226.4229.4	Phenyx	5.71	TRUE	126.128	127.125	128.134	129.132	130.141	131.138	554135	567575	478776	663119	653881	610765
O70351	1	1	1	KNQVHTLEDFQR	TMTsixplex_Nterm:TMTsixplex_K::::::::::::	3	1972.09	1972.09	3405657	31.57	2014_12_01_CAP_OT_109_VIG_1406_membrane_10.4212.4215.3	Phenyx	6.99	TRUE	126.128	127.125	128.134	129.132	130.141	131.138	359762	364493	260213	471853	362812	348872
O70351	1	1	1	KNQVHTLEDFQR	TMTsixplex_Nterm:TMTsixplex_K::::::::::::	3	1972.09	1972.09	9881448	32.22	2014_12_01_CAP_OT_108_VIG_1406_membrane_09.4330.4333.3	Phenyx	8.31	TRUE	126.128	127.125	128.134	129.132	130.141	131.138	635494	682335	479291	859844	745171	727117
O70351	1	1	1	KNQVHTLEDFQR	TMTsixplex_Nterm:TMTsixplex_K::::::::::::	3	1972.09	1972.09	3167544	32.08	2014_12_01_CAP_OT_108_VIG_1406_membrane_09.4296.4299.3	Phenyx	7.15	TRUE	126.128	127.125	128.134	129.132	130.141	131.138	454555	447848	347960	558178	480611	458475
O70351	1	1	1	LVAGVMGQNEPDQGGQR	TMTsixplex_Nterm::::::::::::::::::	3	1984	1984	1	36.22	2014_12_01_CAP_OT_100_VIG_1406_membrane_02.5608.5611.3	Phenyx	8.45	TRUE	126.128	127.125	128.134	129.132	130.141	131.138	3.27219e+06	4.89932e+06	3.48549e+06	5.19841e+06	4.93973e+06	3.65379e+06
O70351	1	1	1	LVGQGATAVLLDVPNSEGETEAK	TMTsixplex_Nterm:::::::::::::::::::::::TMTsixplex_K:	3	2755.5	2755.5	4810659	47.5	2014_12_01_CAP_OT_100_VIG_1406_membrane_02.8773.8776.3	Phenyx	8.39	TRUE	126.127	127.125	128.134	129.132	130.141	131.138	236766	242848	223403	173606	252051	257163
O70351	1	1	1	NQVHTLEDFQR	TMTsixplex_Nterm::::::::::::	3	1614.83	1614.83	2866834	32.58	2014_12_01_CAP_OT_103_VIG_1406_membrane_05.5049.5052.3	Phenyx	6.89	TRUE	126.128	127.125	128.134	129.132	130.141	131.138	156500	137780	145883	163418	172356	163629
O70351	1	1	1	RLVGQGATAVLLDVPNSEGETEAK	TMTsixplex_Nterm::::::::::::::::::::::::TMTsixplex_K:	3	2911.6	2911.6	4922197	42.52	2014_12_01_CAP_OT_101_VIG_1406_membrane_03.7833.7836.3	Phenyx	9.63	TRUE	126.128	127.125	128.134	129.132	130.141	131.138	1.46218e+06	1.71116e+06	1.25834e+06	941450	1.7037e+06	1.73288e+06
O70351	1	1	1	VVTLAPGLFATPLLTTLPDK	TMTsixplex_Nterm::::::::::::::::::::TMTsixplex_K:	3	2524.53	2524.53	543445	62.07	2014_12_01_CAP_OT_106_VIG_1406_membrane_07.12559.12562.3	Phenyx	6.61	TRUE	126.127	127.125	128.134	129.132	130.141	131.138	59317.9	49020.5	72445.8	124094	101800	80192
O70351	1	1	1	VVTLAPGLFATPLLTTLPDK	TMTsixplex_Nterm::::::::::::::::::::TMTsixplex_K:	3	2524.53	2524.53	341362	62.58	2014_12_01_CAP_OT_104_VIG_1406_membrane_06.12305.12308.3	Phenyx	6.52	TRUE	126.127	127.125	128.134	129.131	130.14	131.138	40077.8	26395.2	57167.3	119032	42563.3	59551.5
O70351	1	1	1	VVTLAPGLFATPLLTTLPDKVR	TMTsixplex_Nterm::::::::::::::::::::TMTsixplex_K:::	4	2779.7	2779.7	743020	59.32	2014_12_01_CAP_OT_111_VIG_1406_membrane_12.11443.11446.4	Phenyx	6.38	TRUE	126.128	127.125	128.134	129.132	130.141	131.138	107192	124503	103019	125562	116097	127332
O70351	1	1	1	VVTLAPGLFATPLLTTLPDKVR	TMTsixplex_Nterm::::::::::::::::::::TMTsixplex_K:::	4	2779.7	2779.7	2930544	59.63	2014_12_01_CAP_OT_111_VIG_1406_membrane_12.11521.11524.4	Phenyx	6.2	TRUE	126.127	127.125	128.134	129.132	130.141	131.138	482847	480963	465528	520945	568056	571302
O70351	1	1	1	VVTLAPGLFATPLLTTLPDKVR	TMTsixplex_Nterm::::::::::::::::::::TMTsixplex_K:::	4	2779.7	2779.7	9159911	59.53	2014_12_01_CAP_OT_111_VIG_1406_membrane_12.11493.11496.4	Phenyx	5.93	TRUE	126.128	127.125	128.134	129.132	130.141	131.138	812143	827629	782727	851003	917046	943815
O70351	1	1	1	VVTLAPGLFATPLLTTLPDKVR	TMTsixplex_Nterm::::::::::::::::::::TMTsixplex_K:::	3	2779.7	2779.7	220178	59.28	2014_12_01_CAP_OT_111_VIG_1406_membrane_12.11437.11440.3	Phenyx	11.25	TRUE	126.128	127.125	128.134	129.132	130.141	131.138	21468.1	23120.4	19127.1	23785.8	24624.7	25881
O70536	1	1	1	QLAAEAEELKPLFLK	TMTsixplex_Nterm::::::::::TMTsixplex_K:::::TMTsixplex_K:	3	2386.44	2386.44	3456163	53.57	2014_12_01_CAP_OT_101_VIG_1406_membrane_03.10857.10860.3	Phenyx	7.67	TRUE	126.128	127.125	128.134	129.132	130.141	131.138	269772	348525	318198	269687	346612	308278
O70536	1	1	1	SAENPEQDEAQK	TMTsixplex_Nterm::::::::::::TMTsixplex_K:	3	1802.9	1802.91	3602856	26.67	2014_12_01_CAP_OT_99_VIG_1406_membrane_01.2917.2920.3	Phenyx	6.44	TRUE	126.128	127.125	128.134	129.132	130.141	131.138	433028	543228	523057	320674	522135	516160
O70536	1	1	1	SAENPEQDEAQK	TMTsixplex_Nterm::::::::::::TMTsixplex_K:	2	1802.9	1802.91	2056047	26.78	2014_12_01_CAP_OT_99_VIG_1406_membrane_01.2952.2955.2	Phenyx	9.07	TRUE	126.127	127.125	128.134	129.132	130.141	131.138	36012.4	52238.2	48012.3	27814.1	50588	44887.8
O88656	1	1	1	EVEERPAPTPWGSK	TMTsixplex_Nterm::::::::::::::TMTsixplex_K:	3	2040.1	2040.1	7724560	34.92	2014_12_01_CAP_OT_101_VIG_1406_membrane_03.5732.5735.3	Phenyx	6.19	TRUE	126.128	127.125	128.134	129.132	130.141	131.138	570381	373089	504617	275482	326597	279041
O88656	1	1	1	NAYVWTLK	TMTsixplex_Nterm::::::::TMTsixplex_K:	2	1451.85	1451.86	2651379	45.87	2014_12_01_CAP_OT_111_VIG_1406_membrane_12.8064.8067.2	Phenyx	5.37	TRUE	126.128	127.125	128.134	129.132	130.141	131.138	116581	49479.7	110780	54844.4	63528.8	58393.2
O88761	1	1	1	AAVESLGFLLFR	TMTsixplex_Nterm:::::::::::::	2	1550.9	1550.9	680107	61.07	2014_12_01_CAP_OT_107_VIG_1406_membrane_08.11830.11833.2	Phenyx	7.3	TRUE	126.128	127.125	128.134	129.132	130.141	131.138	37899.8	33676.7	32108.3	39486	29882.6	33727.1
O88761	1	1	1	MLTSAAGLLSLLDEEEPQLK	TMTsixplex_Nterm::::::::::::::::::::TMTsixplex_K:	3	2615.45	2615.45	873338	63.77	2014_12_01_CAP_OT_100_VIG_1406_membrane_02.13219.13222.3	Phenyx	8.4	TRUE	126.128	127.125	128.134	129.132	130.141	131.138	127240	121762	125093	102776	103313	118886
O88761	1	1	1	QALGLALETR	TMTsixplex_Nterm:::::::::::	2	1299.77	1299.78	1877290	39.22	2014_12_01_CAP_OT_107_VIG_1406_membrane_08.6344.6347.2	Phenyx	5.87	TRUE	126.128	127.125	128.134	129.132	130.141	131.138	406984	392445	429794	416208	386123	380169
O88813,P18163	1	2	2	LAQGEYLAPEK	TMTsixplex_Nterm:::::::::::TMTsixplex_K:	2	1675.96	1675.96	9963442	37.48	2014_12_01_CAP_OT_101_VIG_1406_membrane_03.6440.6443.2	Phenyx	6.72	TRUE	126.128	127.125	128.134	129.132	130.141	131.138	1.2607e+06	1.12469e+06	794836	998731	1.00354e+06	766102
O88813,P18163	1	2	2	LGFFQGDLR	TMTsixplex_Nterm::::::::::	2	1280.71	1280.71	2401638	47.18	2014_12_01_CAP_OT_107_VIG_1406_membrane_08.8493.8496.2	Phenyx	5.38	TRUE	126.127	127.125	128.134	129.131	130.14	131.138	399927	323790	279773	367255	295664	279016
O88941	1	1	1	AAAAEGAR	TMTsixplex_Nterm:::::::::	2	944.52	944.53	8909	18.52	2014_12_01_CAP_OT_104_VIG_1406_membrane_06.1595.1598.2	Phenyx	5.48	TRUE	126.127	127.125	128.134	129.132	130.141	131.138	688.707	1047.09	673.095	473.854	920.728	623.887
O88941	1	1	1	AAAAEGAR	TMTsixplex_Nterm:::::::::	2	944.52	944.53	11012	18.42	2014_12_01_CAP_OT_107_VIG_1406_membrane_08.1604.1607.2	Phenyx	5.99	TRUE	126.127	127.124	128.134	129.132	130.14	131.138	927.81	1363.39	915.161	722.52	1204.28	1016.75
O88941	1	1	1	AAHANPPTLLLPVLHMLEGR	TMTsixplex_Nterm:::::::::::::::::::::	4	2378.35	2378.35	2323779	58.53	2014_12_01_CAP_OT_109_VIG_1406_membrane_10.10707.10710.4	Phenyx	5.6	TRUE	126.128	127.125	128.134	129.132	130.141	131.138	97377.5	118305	90029	115666	118923	93184.7
O88941	1	1	1	AAHANPPTLLLPVLHMLEGR	TMTsixplex_Nterm:::::::::::::::::::::	3	2378.35	2378.35	123255	58.18	2014_12_01_CAP_OT_109_VIG_1406_membrane_10.10652.10655.3	Phenyx	6.44	TRUE	126.128	127.125	128.134	129.132	130.141	131.138	5353.67	7735.94	6023.31	7429.26	6706.16	6623.02
O88941	1	1	1	ALESHAAAFK	TMTsixplex_Nterm::::::::::TMTsixplex_K:	2	1501.87	1501.87	1207677	33.42	2014_12_01_CAP_OT_109_VIG_1406_membrane_10.4710.4713.2	Phenyx	6.71	TRUE	126.128	127.125	128.134	129.132	130.141	131.138	40989.3	57740.6	42197.3	50893.6	53720.2	42245.8
O88941	1	1	1	APEDLAFLR	TMTsixplex_Nterm::::::::::	2	1259.71	1259.71	1	43.9	2014_12_01_CAP_OT_100_VIG_1406_membrane_02.7771.7774.2	Phenyx	5.53	TRUE	126.128	127.125	128.134	129.132	130.141	131.138	800368	1.00084e+06	886745	909013	950722	832762
O88941	1	1	1	DLALPTLLNPK	TMTsixplex_Nterm:::::::::::TMTsixplex_K:	3	1652.03	1652.03	835876	52.08	2014_12_01_CAP_OT_103_VIG_1406_membrane_05.10195.10198.3	Phenyx	5.22	TRUE	126.127	127.125	128.134	129.132	130.141	131.138	160460	222889	168228	204718	225906	155422
O88941	1	1	1	DLALPTLLNPK	TMTsixplex_Nterm:::::::::::TMTsixplex_K:	2	1652.03	1652.03	937183	51.65	2014_12_01_CAP_OT_104_VIG_1406_membrane_06.9651.9654.2	Phenyx	5.87	TRUE	126.127	127.125	128.134	129.132	130.141	131.138	116456	140600	115819	135156	140636	115104
O88941	1	1	1	DLALPTLLNPK	TMTsixplex_Nterm:::::::::::TMTsixplex_K:	3	1652.03	1652.03	1085510	51.6	2014_12_01_CAP_OT_104_VIG_1406_membrane_06.9638.9641.3	Phenyx	5.22	TRUE	126.127	127.125	128.133	129.132	130.141	131.138	157858	488052	133267	197555	172356	156402
O88941	1	1	1	DQASEQLVGGQLTR	TMTsixplex_Nterm:::::::::::::::	3	1729.92	1729.92	1	33.78	2014_12_01_CAP_OT_100_VIG_1406_membrane_02.4923.4926.3	Phenyx	8.37	TRUE	126.127	127.125	128.134	129.132	130.141	131.138	1.75331e+06	1.32049e+06	1.74203e+06	2.19771e+06	1.77158e+06	1.87368e+06
O88941	1	1	1	DQASEQLVGGQLTR	TMTsixplex_Nterm:::::::::::::::	2	1729.92	1729.92	1	33.75	2014_12_01_CAP_OT_100_VIG_1406_membrane_02.4910.4913.2	Phenyx	9.23	TRUE	126.127	127.125	128.134	129.132	130.141	131.138	484990	687938	489016	622530	641305	481400
O88941	1	1	1	EALGHWLGLLNADGWLGR	TMTsixplex_Nterm:::::::::::::::::::	3	2206.18	2206.18	357040	59.98	2014_12_01_CAP_OT_103_VIG_1406_membrane_05.11915.11918.3	Phenyx	7.63	TRUE	126.128	127.125	128.134	129.132	130.141	131.138	19347.1	25202.6	21792	23214.8	22153.9	20820.3
O88941	1	1	1	EQLLGDEAR	TMTsixplex_Nterm::::::::::	2	1258.67	1258.67	4854956	32.02	2014_12_01_CAP_OT_99_VIG_1406_membrane_01.4395.4398.2	Phenyx	5.57	TRUE	126.127	127.125	128.134	129.132	130.141	131.138	373360	457373	345644	410592	401079	300121
O88941	1	1	1	GFLWDEGFHQLVVQR	TMTsixplex_Nterm::::::::::::::::	3	2059.08	2059.09	2565621	51.38	2014_12_01_CAP_OT_103_VIG_1406_membrane_05.10019.10022.3	Phenyx	7.63	TRUE	126.128	127.125	128.134	129.132	130.141	131.138	80802.7	111890	92983.7	106472	101707	93323.3
O88941	1	1	1	GPSGQGQFLVQQVTLK	TMTsixplex_Nterm::::::::::::::::TMTsixplex_K:	3	2144.24	2144.24	2060787	44.8	2014_12_01_CAP_OT_111_VIG_1406_membrane_12.7777.7780.3	Phenyx	6.28	TRUE	126.128	127.125	128.134	129.132	130.141	131.138	341490	285488	364470	322977	374972	295905
O88941	1	1	1	GPSGQGQFLVQQVTLK	TMTsixplex_Nterm::::::::::::::::TMTsixplex_K:	3	2144.24	2144.24	2815884	44.85	2014_12_01_CAP_OT_111_VIG_1406_membrane_12.7790.7793.3	Phenyx	5.71	TRUE	126.128	127.125	128.134	129.132	130.141	131.138	631668	612733	662220	662168	753768	561661
O88941	1	1	1	LGPLLDVLADSR	TMTsixplex_Nterm:::::::::::::	2	1496.88	1496.88	4395720	57.75	2014_12_01_CAP_OT_100_VIG_1406_membrane_02.11602.11605.2	Phenyx	7.39	TRUE	126.127	127.125	128.134	129.132	130.141	131.138	227395	269793	215848	253243	246932	190353
O88941	1	1	1	LTTEFVK	TMTsixplex_Nterm:::::::TMTsixplex_K:	2	1294.79	1294.79	5425035	40.95	2014_12_01_CAP_OT_104_VIG_1406_membrane_06.6745.6748.2	Phenyx	5.28	TRUE	126.127	127.125	128.134	129.132	130.141	131.138	131995	150556	138756	166084	162919	119241
O88941	1	1	1	MDPSLFPPVPLFSGVPSR	TMTsixplex_Nterm:::::::::::::::::::	3	2171.16	2171.17	1038941	59.82	2014_12_01_CAP_OT_107_VIG_1406_membrane_08.11571.11574.3	Phenyx	5.77	TRUE	126.128	127.125	128.134	129.132	130.141	131.138	170781	186113	157848	200279	188528	167175
O88941	1	1	1	NTEHDPPYWR	TMTsixplex_Nterm:::::::::::	3	1542.74	1542.74	1941718	31.03	2014_12_01_CAP_OT_103_VIG_1406_membrane_05.4629.4632.3	Phenyx	6.51	TRUE	126.127	127.125	128.134	129.132	130.141	131.138	435831	590419	399159	474721	465872	389613
O88941	1	1	1	TLPSGLDDYPR	TMTsixplex_Nterm::::::::::::	2	1461.77	1461.77	1	37.55	2014_12_01_CAP_OT_100_VIG_1406_membrane_02.5988.5991.2	Phenyx	7.54	TRUE	126.128	127.125	128.134	129.132	130.141	131.138	662566	825357	665837	754032	725848	641323
O88941	1	1	1	YLGLPGSLK	TMTsixplex_Nterm:::::::::TMTsixplex_K:	2	1404.88	1404.88	2137471	45.62	2014_12_01_CAP_OT_111_VIG_1406_membrane_12.7999.8002.2	Phenyx	5.53	TRUE	126.128	127.125	128.134	129.132	130.141	131.138	286355	339612	288485	339003	350631	280972
O88994	1	1	1	CVLTTVDPDTGLLDR	TMTsixplex_Nterm:Cys_CAM:::::::::::::::	2	1902.99	1902.99	8540632	42.35	2014_12_01_CAP_OT_99_VIG_1406_membrane_01.7279.7282.2	Phenyx	7.6	TRUE	126.127	127.125	128.134	129.132	130.141	131.138	1.16073e+06	1.16488e+06	1.11291e+06	1.4759e+06	1.10439e+06	1.24554e+06
O88994	1	1	1	DCGDEVAR	TMTsixplex_Nterm::Cys_CAM:::::::	2	1149.53	1149.53	37099	21.7	2014_12_01_CAP_OT_99_VIG_1406_membrane_01.1992.1995.2	Phenyx	5.21	TRUE	126.127	127.125	128.134	129.132	130.141	131.138	2326.49	2437.92	2816.91	3068.17	2363.84	2345.83
O88994	1	1	1	GRDCGDEVAR	TMTsixplex_Nterm::::Cys_CAM:::::::	3	1362.65	1362.65	34303	18.58	2014_12_01_CAP_OT_100_VIG_1406_membrane_02.1716.1719.3	Phenyx	6.48	TRUE	126.128	127.125	128.134	129.132	130.141	131.138	3322.65	3964.16	2700.07	5337.55	3732.07	2621.37
O88994	1	1	1	KEPLETLK	TMTsixplex_Nterm:TMTsixplex_K:::::::TMTsixplex_K:	3	1644.04	1644.05	2573035	36.08	2014_12_01_CAP_OT_107_VIG_1406_membrane_08.5476.5479.3	Phenyx	5.21	TRUE	126.127	127.125	128.134	129.131	130.14	131.138	240708	270657	197862	311233	225651	242351
O88994	1	1	1	QLQQVGTVSK	TMTsixplex_Nterm::::::::::TMTsixplex_K:	2	1544.93	1544.93	5899104	31.22	2014_12_01_CAP_OT_111_VIG_1406_membrane_12.4004.4007.2	Phenyx	6.5	TRUE	126.128	127.125	128.134	129.132	130.141	131.138	237106	288459	223599	312251	291350	229617
O88994	1	1	1	WFTSYLK	TMTsixplex_Nterm:::::::TMTsixplex_K:	2	1401.81	1401.81	1140116	52.88	2014_12_01_CAP_OT_111_VIG_1406_membrane_12.9912.9915.2	Phenyx	6.19	TRUE	126.128	127.125	128.134	129.132	130.141	131.138	59190.2	44932.4	51042.4	76208	65916.7	54740.5
P00173	1	1	1	EQAGGDATENFEDVGHSTDAR	TMTsixplex_Nterm::::::::::::::::::::::	3	2434.08	2434.09	6232325	31.53	2014_12_01_CAP_OT_99_VIG_1406_membrane_01.4262.4265.3	Phenyx	10.13	TRUE	126.127	127.125	128.133	129.132	130.14	131.138	241890	674198	265357	552240	157890	431748
P00173	1	1	1	FLEEHPGGEEVLR	TMTsixplex_Nterm::::::::::::::	3	1739.9	1739.91	6117980	36.67	2014_12_01_CAP_OT_100_VIG_1406_membrane_02.5736.5739.3	Phenyx	6.64	TRUE	126.127	127.125	128.134	129.132	130.141	131.138	593848	480669	433526	545885	524857	468221
P00173	1	1	1	YYTLEELQK	TMTsixplex_Nterm:::::::::TMTsixplex_K:	3	1643.92	1643.92	1	42.93	2014_12_01_CAP_OT_101_VIG_1406_membrane_03.7945.7948.3	Phenyx	6.33	TRUE	126.128	127.125	128.134	129.132	130.141	131.138	2.12156e+06	2.4778e+06	1.6499e+06	2.06051e+06	1.99277e+06	1.78545e+06
P00173	1	1	1	YYTLEELQK	TMTsixplex_Nterm:::::::::TMTsixplex_K:	2	1643.92	1643.92	1	42.87	2014_12_01_CAP_OT_101_VIG_1406_membrane_03.7930.7933.2	Phenyx	6.61	TRUE	126.128	127.125	128.134	129.132	130.141	131.138	269113	283153	209638	234527	273012	228613
P00388	1	1	1	ESSFVEK	TMTsixplex_Nterm:::::::TMTsixplex_K:	2	1282.72	1282.72	1	32.53	2014_12_01_CAP_OT_100_VIG_1406_membrane_02.4567.4570.2	Phenyx	5.51	TRUE	126.128	127.125	128.134	129.132	130.141	131.138	308534	400396	307423	304401	423422	309193
P00388	1	1	1	FAVFGLGNK	TMTsixplex_Nterm:::::::::TMTsixplex_K:	2	1409.84	1409.84	4138242	50.65	2014_12_01_CAP_OT_111_VIG_1406_membrane_12.9344.9347.2	Phenyx	5.56	TRUE	126.128	127.125	128.134	129.132	130.141	131.138	305589	249104	276317	289220	381163	286237
P00388	1	1	1	TYEHFNAMGK	TMTsixplex_Nterm::::::::::TMTsixplex_K:	3	1654.85	1654.86	1671146	34.82	2014_12_01_CAP_OT_108_VIG_1406_membrane_09.5011.5014.3	Phenyx	5.17	TRUE	126.128	127.125	128.134	129.132	130.141	131.138	375380	346314	333942	316202	363304	348993
P00406	1	1	1	LLYMMDELNNPVLTVK	TMTsixplex_Nterm::::::::::::::::TMTsixplex_K:	3	2350.3	2350.31	2765634	60.05	2014_12_01_CAP_OT_100_VIG_1406_membrane_02.12238.12241.3	Phenyx	7.21	TRUE	126.127	127.125	128.134	129.132	130.141	131.138	337717	289481	201804	339679	306723	222697
P00406	1	1	1	LLYMMDELNNPVLTVK	TMTsixplex_Nterm::::::::::::::::TMTsixplex_K:	2	2350.3	2350.31	2200709	60.3	2014_12_01_CAP_OT_100_VIG_1406_membrane_02.12302.12305.2	Phenyx	9.08	TRUE	126.127	127.125	128.134	129.131	130.141	131.138	92708.4	74842.4	46412	95486.8	79293.1	55825.3
P00406	1	1	1	LLYMMDELNNPVLTVK	TMTsixplex_Nterm::::::::::::::::TMTsixplex_K:	2	2350.3	2350.31	1604087	60.37	2014_12_01_CAP_OT_100_VIG_1406_membrane_02.12323.12326.2	Phenyx	8.85	TRUE	126.127	127.125	128.134	129.131	130.14	131.138	82718.3	69350.3	40057.5	83006.1	67744.7	50598.5
P00406	1	1	1	MLLSSEDVLHSWALPSLGLK	TMTsixplex_Nterm::::::::::::::::::::TMTsixplex_K:	3	2653.49	2653.49	202384	59.7	2014_12_01_CAP_OT_103_VIG_1406_membrane_05.11860.11863.3	Phenyx	8.61	TRUE	126.127	127.126	128.134		130.141		4085.21		51992.4		84308.8
P00406	1	1	1	VVLPMELPLR	TMTsixplex_Nterm:::::::::::	2	1394.85	1394.85	2907418	52.42	2014_12_01_CAP_OT_104_VIG_1406_membrane_06.9854.9857.2	Phenyx	6.45	TRUE	126.128	127.125	128.134	129.132	130.141	131.138	274953	230478	167864	263549	279231	194081
P00406	1	1	1	VVLPMELPLR	TMTsixplex_Nterm:::::::::::	2	1394.85	1394.85	8998710	51.38	2014_12_01_CAP_OT_106_VIG_1406_membrane_07.9736.9739.2	Phenyx	8.11	TRUE	126.127	127.125	128.134	129.132	130.141	131.138	639683	525678	369265	596578	659034	433678
P00406	1	1	1	VVLPMELPLR	TMTsixplex_Nterm:::::::::::	2	1394.85	1394.85	3161382	52.55	2014_12_01_CAP_OT_107_VIG_1406_membrane_08.9870.9873.2	Phenyx	6.81	TRUE	126.128	127.125	128.134	129.132	130.141	131.138	243831	197245	139114	231116	240351	163720
P00406	1	1	1	VVLPMELPLR	TMTsixplex_Nterm:::::Oxidation_M::::::	2	1410.85	1410.85	1892437	46.35	2014_12_01_CAP_OT_107_VIG_1406_membrane_08.8267.8270.2	Phenyx	5.18	TRUE	126.128	127.125	128.134	129.132	130.141	131.138	1.41173e+06	1.28424e+06	989785	1.35292e+06	1.52079e+06	1.27912e+06
P00507	1	1	1	KAEAQLAGK	TMTsixplex_Nterm:TMTsixplex_K::::::::TMTsixplex_K:	3	1602.01	1602.01	1	28.25	2014_12_01_CAP_OT_111_VIG_1406_membrane_12.3171.3174.3	Phenyx	6.93	TRUE	126.128	127.125	128.134	129.133	130.141	131.138	991379	1.13142e+06	1.58761e+06	808273	1.37387e+06	1.33822e+06
P00507	1	1	1	NLDKEYLPLGGLADFCK	TMTsixplex_Nterm::::TMTsixplex_K::::::::::::Cys_CAM:TMTsixplex_K:	3	2639.46	2639.46	3457815	50.37	2014_12_01_CAP_OT_101_VIG_1406_membrane_03.9990.9993.3	Phenyx	7.74	TRUE	126.128	127.125	128.134	129.133	130.141	131.138	292231	248372	508843	165626	417165	324974
P00507	1	1	1	NLDKEYLPLGGLADFCK	TMTsixplex_Nterm::::TMTsixplex_K::::::::::::Cys_CAM:TMTsixplex_K:	3	2639.46	2639.46	2911098	50.47	2014_12_01_CAP_OT_101_VIG_1406_membrane_03.10016.10019.3	Phenyx	6.34	TRUE	126.128	127.125	128.134	129.133	130.141	131.138	226217	212878	373071	147513	311887	271330
P00507	1	1	1	TCGFDFSGALEDLSK	TMTsixplex_Nterm::Cys_CAM:::::::::::::TMTsixplex_K:	3	2104.06	2104.05	2365679	52.08	2014_12_01_CAP_OT_99_VIG_1406_membrane_01.9974.9977.3	Phenyx	5.49	TRUE	126.127	127.124		129.132	130.14	131.138	55262.6	857372		388948	146218	262401
P00684	1	1	1	GSCKPVNTFVHEPLEDVQALCSQGQVTCK	TMTsixplex_Nterm:::Cys_CAM:TMTsixplex_K:::::::::::::::::Cys_CAM:::::::Cys_CAM:TMTsixplex_K:	4	3975.03	3975.03	1	42.38	2014_12_01_CAP_OT_104_VIG_1406_membrane_06.7144.7147.4	Phenyx	6.26	TRUE	126.127	127.125	128.134	129.132	130.14	131.138	1.82079e+06	1.89168e+06	1.70213e+06	2.06782e+06	1.16735e+06	1.51474e+06
P00684	1	1	1	GSCKPVNTFVHEPLEDVQALCSQGQVTCK	TMTsixplex_Nterm:::Cys_CAM:TMTsixplex_K:::::::::::::::::Cys_CAM:::::::Cys_CAM:TMTsixplex_K:	4	3975.03	3975.03	6074987	42.33	2014_12_01_CAP_OT_104_VIG_1406_membrane_06.7130.7133.4	Phenyx	6.28	TRUE	126.127	127.125	128.134	129.132	130.14	131.138	791608	869514	741678	900487	507197	650734
P00684	1	1	1	HLLLACDGNPYVPVHFDASV	TMTsixplex_Nterm::::::Cys_CAM:::::::::::::::	3	2452.24	2452.24	952711	47.52	2014_12_01_CAP_OT_103_VIG_1406_membrane_05.9024.9027.3	Phenyx	6.11	TRUE	126.128	127.125	128.134	129.132	130.141	131.138	64566.1	76057.6	62233.9	72371.2	62374.7	65827.7
P00684	1	1	1	HLLLACDGNPYVPVHFDASV	TMTsixplex_Nterm::::::Cys_CAM:::::::::::::::	3	2452.24	2452.24	102250	69.17	2014_12_01_CAP_OT_102_VIG_1406_membrane_04.11839.11842.3	Phenyx	6.32	TRUE	126.128	127.125	128.134	129.132	130.141	131.138	4857.72	6252.75	4799.14	5617.65	4712.56	5202.69
P00684	1	1	1	HLLLACDGNPYVPVHFDASV	TMTsixplex_Nterm::::::Cys_CAM:::::::::::::::	3	2452.24	2452.24	23756	69.95	2014_12_01_CAP_OT_102_VIG_1406_membrane_04.11942.11945.3	Phenyx	6.23	TRUE	126.128	127.125	128.134	129.132	130.141	131.138	1303.01	1471.98	1259.41	1403.31	1083.33	1339.78
P00684	1	1	1	HLLLACDGNPYVPVHFDASV	TMTsixplex_Nterm::::::Cys_CAM:::::::::::::::	3	2452.24	2452.24	1756574	47.87	2014_12_01_CAP_OT_102_VIG_1406_membrane_04.7843.7846.3	Phenyx	7.13	TRUE	126.128	127.125	128.134	129.132	130.141	131.138	84759.3	92509	85792.1	93859.6	64169.8	84005.8
P00684	1	1	1	QHMDTEGPSK	TMTsixplex_Nterm::::::::::TMTsixplex_K:	3	1586.81	1586.81	281727	24.85	2014_12_01_CAP_OT_108_VIG_1406_membrane_09.2505.2508.3	Phenyx	7.27	TRUE	126.128	127.125	128.134	129.132	130.141	131.138	48115.8	27075.7	43585.9	50279.4	35581.7	45373.7
P00684	1	1	1	QHMDTEGPSK	TMTsixplex_Nterm::::::::::TMTsixplex_K:	3	1586.81	1586.81	600642	24.82	2014_12_01_CAP_OT_103_VIG_1406_membrane_05.3116.3119.3	Phenyx	8.41	TRUE	126.128	127.125	128.134	129.132	130.141	131.138	86977.7	123218	89873.2	105440	62143.5	91220.9
P00684	1	1	1	QHMDTEGPSK	TMTsixplex_Nterm:::Oxidation_M:::::::TMTsixplex_K:	3	1602.81	1602.81	18643	21.35	2014_12_01_CAP_OT_103_VIG_1406_membrane_05.2654.2657.3	Phenyx	8.08	TRUE	126.127	127.125	128.134	129.132	130.141	131.138	3338.76	5474.94	3863.62	4660.24	2534.54	3828.18
P00684	1	1	1	SSPTYCNQMMK	TMTsixplex_Nterm::::::Cys_CAM:::::TMTsixplex_K:	3	1803.87	1803.87	2	32.08	2014_12_01_CAP_OT_111_VIG_1406_membrane_12.4247.4250.3	Phenyx	8.42	TRUE	126.128	127.125	128.134	129.132	130.141	131.138	3.81022e+06	3.10463e+06	3.16311e+06	4.19351e+06	3.15464e+06	3.19424e+06
P00684	1	1	1	SSPTYCNQMMK	TMTsixplex_Nterm::::::Cys_CAM:::Oxidation_M::TMTsixplex_K:	3	1819.87	1819.87	4135739	28.58	2014_12_01_CAP_OT_111_VIG_1406_membrane_12.3261.3264.3	Phenyx	6.65	TRUE	126.128	127.125	128.134	129.132	130.141	131.138	674237	514635	633184	685533	605362	626386
P00684	1	1	1	SSPTYCNQMMK	TMTsixplex_Nterm::::::Cys_CAM:::::TMTsixplex_K:	2	1803.87	1803.87	1	32.08	2014_12_01_CAP_OT_111_VIG_1406_membrane_12.4249.4252.2	Phenyx	8.7	TRUE	126.127	127.125	128.134	129.132	130.141	131.138	440708	325384	357493	456625	292506	337501
P00684	1	1	1	YPNCDYTTTDSQK	TMTsixplex_Nterm::::Cys_CAM:::::::::TMTsixplex_K:	3	2049.97	2049.97	4	31.35	2014_12_01_CAP_OT_100_VIG_1406_membrane_02.4229.4232.3	Phenyx	9.5	TRUE	126.127	127.125	128.134	129.132	130.141	131.138	3.42454e+06	3.18249e+06	2.95175e+06	4.4044e+06	2.36257e+06	3.32292e+06
P00684	1	1	1	YPNCDYTTTDSQK	TMTsixplex_Nterm::::Cys_CAM:::::::::TMTsixplex_K:	2	2049.97	2049.98	2	31.05	2014_12_01_CAP_OT_100_VIG_1406_membrane_02.4145.4148.2	Phenyx	9.29	TRUE	126.128	127.125	128.134	129.132	130.141	131.138	1.16041e+06	1.25582e+06	1.09104e+06	1.39391e+06	747780	1.07343e+06
P00684	1	1	1	YPNCDYTTTDSQK	TMTsixplex_Nterm::::Cys_CAM:::::::::TMTsixplex_K:	3	2049.97	2049.97	6	31.22	2014_12_01_CAP_OT_100_VIG_1406_membrane_02.4194.4197.3	Phenyx	9.25	TRUE	126.127	127.125	128.134	129.133	130.14	131.138	3.92542e+06	3.43016e+06	3.87719e+06	3.89253e+06	3.53864e+06	4.54968e+06
P00684	1	1	1	YPNCDYTTTDSQK	TMTsixplex_Nterm::::Cys_CAM:::::::::TMTsixplex_K:	2	2049.97	2049.97	7482047	31.43	2014_12_01_CAP_OT_100_VIG_1406_membrane_02.4252.4255.2	Phenyx	9.46	TRUE	126.127	127.125	128.134	129.131	130.141	131.138	254495	234814	235594	276397	191234	220672
P00689	1	1	1	ALVFVDNHDNQR	TMTsixplex_Nterm:::::::::::::	3	1655.86	1655.86	32946	18.78	2014_12_01_CAP_OT_110_VIG_1406_membrane_11.1560.1563.3	Phenyx	6.3	TRUE	126.127	127.125	128.134	129.132	130.141	131.138	2400.03	2040.6	1869.1	2361.56	1896.86	2034.57
P00689	1	1	1	ALVFVDNHDNQR	TMTsixplex_Nterm:::::::::::::	2	1655.86	1655.86	3135887	34.78	2014_12_01_CAP_OT_104_VIG_1406_membrane_06.5031.5034.2	Phenyx	8.64	TRUE	126.127	127.125	128.134	129.132	130.141	131.138	230947	141599	176641	205851	154410	181787
P00689	1	1	1	ALVFVDNHDNQR	TMTsixplex_Nterm:::::::::::::	3	1655.86	1655.86	1	36.57	2014_12_01_CAP_OT_103_VIG_1406_membrane_05.6127.6130.3	Phenyx	7.27	TRUE	126.127	127.125	128.134	129.132	130.14	131.138	588834	306780	424542	528178	370218	461502
P00689	1	1	1	ALVFVDNHDNQR	TMTsixplex_Nterm:::::::::::::	3	1655.86	1655.86	1877225	36.28	2014_12_01_CAP_OT_108_VIG_1406_membrane_09.5401.5404.3	Phenyx	6.17	TRUE	126.128	127.125	128.134	129.132	130.141	131.138	112507	72942	84325.7	98433.1	82670.5	94732
P00689	1	1	1	ALVFVDNHDNQR	TMTsixplex_Nterm:::::::::::::	3	1655.86	1655.86	1	34.65	2014_12_01_CAP_OT_104_VIG_1406_membrane_06.4995.4998.3	Phenyx	6.97	TRUE	126.127	127.125	128.134	129.131	130.14	131.138	700030	459217	720542	822402	492213	801530
P00689	1	1	1	ALVFVDNHDNQR	TMTsixplex_Nterm:::::::::::::	2	1655.86	1655.86	2654747	35.93	2014_12_01_CAP_OT_103_VIG_1406_membrane_05.5958.5961.2	Phenyx	8.34	TRUE	126.127	127.125	128.134	129.132	130.141	131.138	254822	181449	202164	227551	178560	198131
P00689	1	1	1	ALVFVDNHDNQR	TMTsixplex_Nterm:::::::::::::	3	1655.86	1655.86	5368467	35.03	2014_12_01_CAP_OT_103_VIG_1406_membrane_05.5715.5718.3	Phenyx	7.91	TRUE	126.128	127.125	128.134	129.132	130.141	131.138	363318	208934	250928	313595	222315	306199
P00689	1	1	1	ALVFVDNHDNQR	TMTsixplex_Nterm:::::::::::::	3	1655.86	1655.86	3215020	3.15	2014_12_01_CAP_OT_107_VIG_1406_membrane_08.279.282.3	Phenyx	7.55	TRUE	126.127	127.124	128.134	129.132	130.141	131.138	162808	118997	122069	123534	132715	121229
P00689	1	1	1	ALVFVDNHDNQR	TMTsixplex_Nterm:::::::::::::	3	1655.86	1655.86	186871	3.18	2014_12_01_CAP_OT_109_VIG_1406_membrane_10.267.270.3	Phenyx	7.51	TRUE	126.128	127.125	128.134	129.132	130.141	131.138	17659	13484.6	14151.3	17690.8	12888.4	14645.9
P00689	1	1	1	ALVFVDNHDNQR	TMTsixplex_Nterm:::::::::::::	3	1655.86	1655.86	1	35.8	2014_12_01_CAP_OT_103_VIG_1406_membrane_05.5923.5926.3	Phenyx	7.72	TRUE	126.127	127.125	128.134	129.132	130.141	131.138	3.36485e+06	1.65058e+06	2.18546e+06	2.70496e+06	1.96074e+06	2.30899e+06
P00689	1	1	1	ALVFVDNHDNQR	TMTsixplex_Nterm:::::::::::::	3	1655.86	1655.86	42187	3.18	2014_12_01_CAP_OT_108_VIG_1406_membrane_09.266.269.3	Phenyx	6.49	TRUE	126.128	127.125	128.134	129.132	130.141	131.138	3245.99	2833.79	2888.42	3481.5	2657.9	3157.5
P00689	1	1	1	ALVFVDNHDNQR	TMTsixplex_Nterm:::::::::::::	3	1655.86	1655.86	13065	15.93	2014_12_01_CAP_OT_107_VIG_1406_membrane_08.1290.1293.3	Phenyx	5.58	TRUE		127.125	128.134		130.14	131.139		35.5787	54.0482		32.0008	61.7253
P00689	1	1	1	ALVFVDNHDNQR	TMTsixplex_Nterm:::::::::::::	3	1655.86	1655.86	28737	74.7	2014_12_01_CAP_OT_103_VIG_1406_membrane_05.13937.13939.3	Phenyx	7.47	TRUE	126.127	127.125	128.134	129.131	130.14	131.138	1662.9	1564.43	1663.61	1873.59	1381.77	1515.1
P00689	1	1	1	ALVFVDNHDNQR	TMTsixplex_Nterm:::::::::::::	3	1655.86	1655.86	22845	0.38	2014_12_01_CAP_OT_106_VIG_1406_membrane_07.32.35.3	Phenyx	6.31	TRUE	126.127	127.125	128.134	129.132	130.141	131.138	2644.61	2543.21	2445.69	2733.61	2286.33	2534.82
P00689	1	1	1	ALVFVDNHDNQR	TMTsixplex_Nterm:::::::::::::	3	1655.86	1655.86	1613619	19.58	2014_12_01_CAP_OT_110_VIG_1406_membrane_11.1665.1668.3	Phenyx	5.26	TRUE	126.128	127.125	128.134	129.132	130.141	131.138	28173.4	41796.3	29508.7	33429.6	28770.9	32257.8
P00689	1	1	1	ALVFVDNHDNQR	TMTsixplex_Nterm:::::::::::::	3	1655.86	1655.86	77036	17.73	2014_12_01_CAP_OT_110_VIG_1406_membrane_11.1428.1431.3	Phenyx	6.51	TRUE	126.127	127.125	128.134		130.14	131.138	644.728	481.173	501.458		390.014	581.707
P00689	1	1	1	ALVFVDNHDNQR	TMTsixplex_Nterm:::::::::::::	3	1655.86	1655.86	2794452	25.77	2014_12_01_CAP_OT_109_VIG_1406_membrane_10.2699.2702.3	Phenyx	6.17	TRUE	126.128	127.125	128.134	129.132	130.141	131.138	214064	235035	220503	287546	256668	254738
P00689	1	1	1	ALVFVDNHDNQR	TMTsixplex_Nterm:::::::::::::	2	1655.86	1655.86	1	35.2	2014_12_01_CAP_OT_103_VIG_1406_membrane_05.5762.5765.2	Phenyx	8.87	TRUE	126.127	127.125	128.134	129.132	130.141	131.138	1.0976e+06	551395	693190	805185	614765	684090
P00689	1	1	1	AVLDKLHNLNTK	TMTsixplex_Nterm:::::TMTsixplex_K:::::::TMTsixplex_K:	3	2052.27	2052.27	3520023	39.92	2014_12_01_CAP_OT_111_VIG_1406_membrane_12.6440.6443.3	Phenyx	6.73	TRUE	126.128	127.125	128.134	129.132	130.141	131.138	366545	219069	254572	308089	222082	276210
P00689	1	1	1	AVLDKLHNLNTK	TMTsixplex_Nterm:::::TMTsixplex_K:::::::TMTsixplex_K:	3	2052.27	2052.27	4492647	39.87	2014_12_01_CAP_OT_111_VIG_1406_membrane_12.6426.6429.3	Phenyx	7.45	TRUE	126.128	127.125	128.134	129.132	130.141	131.138	516634	311485	339317	404512	298560	365015
P00689	1	1	1	EVTLNPDTTCGNDWVCEHR	TMTsixplex_Nterm::::::::::Cys_CAM::::::Cys_CAM::::	2	2531.14	2531.14	9332810	36.65	2014_12_01_CAP_OT_100_VIG_1406_membrane_02.5735.5738.2	Phenyx	9.99	TRUE	126.127	127.124	128.134	129.132	130.14	131.138	286287	155437	185485	234052	153243	193192
P00689	1	1	1	EVTLNPDTTCGNDWVCEHR	TMTsixplex_Nterm::::::::::Cys_CAM::::::Cys_CAM::::	3	2531.14	2531.14	19940	74.42	2014_12_01_CAP_OT_100_VIG_1406_membrane_02.15286.15288.3	Phenyx	8.5	TRUE	126.128	127.125	128.134	129.132	130.141	131.138	1944.27	1665.47	1693.86	2119.76	1653.38	1947.21
P00689	1	1	1	EVTLNPDTTCGNDWVCEHR	TMTsixplex_Nterm::::::::::Cys_CAM::::::Cys_CAM::::	4	2531.14	2531.14	2	36.73	2014_12_01_CAP_OT_100_VIG_1406_membrane_02.5755.5758.4	Phenyx	5.75	TRUE	126.127	127.125	128.134	129.132	130.14	131.138	4.69202e+06	2.24896e+06	3.55618e+06	4.37481e+06	2.88819e+06	3.07144e+06
P00689	1	1	1	EVTLNPDTTCGNDWVCEHR	TMTsixplex_Nterm::::::::::Cys_CAM::::::Cys_CAM::::	3	2531.14	2531.14	9886004	36.55	2014_12_01_CAP_OT_100_VIG_1406_membrane_02.5706.5709.3	Phenyx	10.92	TRUE	126.128	127.125	128.134	129.132	130.141	131.138	868741	425397	626214	708809	516915	592699
P00689	1	1	1	EVTLNPDTTCGNDWVCEHR	TMTsixplex_Nterm::::::::::Cys_CAM::::::Cys_CAM::::	2	2531.14	2531.14	2	36.7	2014_12_01_CAP_OT_100_VIG_1406_membrane_02.5749.5752.2	Phenyx	9.74	TRUE	126.127	127.125	128.134	129.131	130.141	131.138	874054	465429	552718	606931	495872	559179
P00689	1	1	1	GFGGVQVSPPNENLLLNNPSR	TMTsixplex_Nterm::::::::::::::::::::::	3	2437.29	2437.29	4643128	42.83	2014_12_01_CAP_OT_106_VIG_1406_membrane_07.7377.7380.3	Phenyx	7.38	TRUE	126.127	127.125	128.134	129.132	130.14	131.138	718998	580998	692756	820172	710340	681898
P00689	1	1	1	GFGGVQVSPPNENLLLNNPSR	TMTsixplex_Nterm::::::::::::::::::::::	3	2437.29	2437.29	2024770	43.82	2014_12_01_CAP_OT_107_VIG_1406_membrane_08.7597.7600.3	Phenyx	8.31	TRUE	126.128	127.125	128.134	129.132	130.141	131.138	238022	183712	281456	234661	195477	349324
P00689	1	1	1	GFGGVQVSPPNENLLLNNPSRPWWER	TMTsixplex_Nterm:::::::::::::::::::::::::::	3	3191.65	3191.65	4	48.88	2014_12_01_CAP_OT_106_VIG_1406_membrane_07.9050.9053.3	Phenyx	6.38	TRUE	126.127	127.125	128.134	129.132	130.14	131.138	1.32719e+06	858529	995165	1.42069e+06	1.00973e+06	990165
P00689	1	1	1	GFGGVQVSPPNENLLLNNPSRPWWER	TMTsixplex_Nterm:::::::::::::::::::::::::::	3	3191.65	3191.65	2907765	50.52	2014_12_01_CAP_OT_107_VIG_1406_membrane_08.9360.9363.3	Phenyx	6.22	TRUE	126.127	127.125	128.134	129.132	130.141	131.138	81629.1	50447.4	65257.1	82345.7	51372.2	67978.8
P00689	1	1	1	GFGGVQVSPPNENLLLNNPSRPWWER	TMTsixplex_Nterm:::::::::::::::::::::::::::	3	3191.65	3191.65	2	50.22	2014_12_01_CAP_OT_107_VIG_1406_membrane_08.9282.9285.3	Phenyx	6.44	TRUE	126.127	127.125	128.134	129.131	130.14	131.138	591159	373157	474227	630425	424119	481361
P00689	1	1	1	GFGGVQVSPPNENLLLNNPSRPWWER	TMTsixplex_Nterm:::::::::::::::::::::::::::	3	3191.65	3191.65	31878	69.67	2014_12_01_CAP_OT_107_VIG_1406_membrane_08.13309.13312.3	Phenyx	6.4	TRUE	126.127	127.125	128.134	129.132	130.14	131.138	1865.77	1207.28	1430.49	1978.45	1303.56	1686.27
P00689	1	1	1	GFGGVQVSPPNENLLLNNPSRPWWER	TMTsixplex_Nterm:::::::::::::::::::::::::::	3	3191.65	3191.65	1	48.67	2014_12_01_CAP_OT_106_VIG_1406_membrane_07.8988.8991.3	Phenyx	6.05	TRUE	126.127	127.125	128.134	129.131	130.14	131.138	518235	341859	419839	583403	407201	440631
P00689	1	1	1	GFGGVQVSPPNENLLLNNPSRPWWER	TMTsixplex_Nterm:::::::::::::::::::::::::::	3	3191.65	3191.65	963573	50.6	2014_12_01_CAP_OT_107_VIG_1406_membrane_08.9382.9385.3	Phenyx	6.12	TRUE	126.127	127.125	128.134	129.131	130.141	131.138	42158.9	26418.9	30125.5	46138.3	27663.8	33245.6
P00689	1	1	1	GFGGVQVSPPNENLLLNNPSRPWWER	TMTsixplex_Nterm:::::::::::::::::::::::::::	3	3191.65	3191.65	1	49.47	2014_12_01_CAP_OT_107_VIG_1406_membrane_08.9079.9082.3	Phenyx	6.54	TRUE	126.127	127.125	128.134	129.132	130.141	131.138	521985	308991	386116	552008	397276	391933
P00689	1	1	1	GFGGVQVSPPNENLLLNNPSRPWWER	TMTsixplex_Nterm:::::::::::::::::::::::::::	3	3191.65	3191.65	6894155	48.62	2014_12_01_CAP_OT_106_VIG_1406_membrane_07.8975.8978.3	Phenyx	6.43	TRUE	126.127	127.125	128.134	129.132	130.141	131.138	276822	158510	208265	249597	206356	202898
P00689	1	1	1	GFGGVQVSPPNENLLLNNPSRPWWER	TMTsixplex_Nterm:::::::::::::::::::::::::::	3	3191.65	3191.64	10411	68.67	2014_12_01_CAP_OT_108_VIG_1406_membrane_09.12459.12462.3	Phenyx	5.86	TRUE	126.127	127.125	128.134	129.131	130.141	131.138	505.872	202.411	339.486	494.625	336.531	333.962
P00689	1	1	1	GFGGVQVSPPNENLLLNNPSRPWWER	TMTsixplex_Nterm:::::::::::::::::::::::::::	3	3191.65	3191.65	3883456	49.38	2014_12_01_CAP_OT_107_VIG_1406_membrane_08.9058.9061.3	Phenyx	6	TRUE	126.127	127.125	128.134	129.132	130.14	131.138	168172	89277.6	129132	172855	119973	120431
P00689	1	1	1	GFGGVQVSPPNENLLLNNPSRPWWER	TMTsixplex_Nterm:::::::::::::::::::::::::::	3	3191.65	3191.65	50371	69.27	2014_12_01_CAP_OT_107_VIG_1406_membrane_08.13245.13248.3	Phenyx	6.74	TRUE	126.127	127.125	128.134	129.132	130.141	131.138	1293.4	876.985	1084.36	1402.91	1003.19	1129.46
P00689	1	1	1	GFGGVQVSPPNENLLLNNPSRPWWER	TMTsixplex_Nterm:::::::::::::::::::::::::::	3	3191.65	3191.65	5	49.12	2014_12_01_CAP_OT_106_VIG_1406_membrane_07.9113.9116.3	Phenyx	6.27	TRUE	126.127	127.125	128.134	129.132	130.141	131.138	1.89125e+06	1.10903e+06	1.44466e+06	1.99558e+06	1.45093e+06	1.48642e+06
P00689	1	1	1	GFGGVQVSPPNENLLLNNPSRPWWER	TMTsixplex_Nterm:::::::::::::::::::::::::::	3	3191.65	3191.65	5	49.05	2014_12_01_CAP_OT_106_VIG_1406_membrane_07.9092.9095.3	Phenyx	5.86	TRUE	126.127	127.125	128.134	129.131	130.14	131.138	1.73587e+06	941718	1.32843e+06	1.90603e+06	1.36267e+06	1.41293e+06
P00689	1	1	1	GFGGVQVSPPNENLLLNNPSRPWWER	TMTsixplex_Nterm:::::::::::::::::::::::::::	3	3191.65	3191.65	4609373	50.45	2014_12_01_CAP_OT_107_VIG_1406_membrane_08.9339.9342.3	Phenyx	6.16	TRUE	126.127	127.125	128.134	129.132	130.141	131.138	163658	95604.4	125524	177117	102320	130309
P00689	1	1	1	GFLVFNNDDWALSSTLQTGLPAGTYCDVLSGDK	TMTsixplex_Nterm::::::::::::::::::::::::::Cys_CAM:::::::TMTsixplex_K:	4	4019	4019.01	4405623	60.55	2014_12_01_CAP_OT_99_VIG_1406_membrane_01.12275.12278.4	Phenyx	5.48	TRUE	126.127	127.125	128.134	129.132	130.141	131.138	131345	123380	122226	119523	114702	107269
P00689	1	1	1	GHGAGGASLLTFWDAR	TMTsixplex_Nterm:::::::::::::::::	2	1843.95	1843.95	1245476	48.5	2014_12_01_CAP_OT_108_VIG_1406_membrane_09.8595.8598.2	Phenyx	8.77	TRUE	126.128	127.125	128.134	129.132	130.141	131.138	60227.7	47984.5	44752.6	43098.4	44545.2	40724.3
P00689	1	1	1	GHGAGGASLLTFWDAR	TMTsixplex_Nterm:::::::::::::::::	3	1843.95	1843.95	382776	49.07	2014_12_01_CAP_OT_110_VIG_1406_membrane_11.7623.7626.3	Phenyx	8.08	TRUE	126.128	127.125	128.134	129.132	130.141	131.138	44535	27842.7	30254.2	42473	28756	34980.5
P00689	1	1	1	GHGAGGASLLTFWDAR	TMTsixplex_Nterm:::::::::::::::::	2	1843.95	1843.95	2731570	47.53	2014_12_01_CAP_OT_111_VIG_1406_membrane_12.8518.8521.2	Phenyx	9.46	TRUE	126.128	127.125	128.134	129.132	130.141	131.138	164943	72363.3	111920	136047	96552	115168
P00689	1	1	1	GHGAGGASLLTFWDAR	TMTsixplex_Nterm:::::::::::::::::	3	1843.95	1843.95	2118075	48.37	2014_12_01_CAP_OT_108_VIG_1406_membrane_09.8560.8563.3	Phenyx	9.4	TRUE	126.128	127.125	128.134	129.132	130.141	131.138	213322	169673	152354	155110	156084	146115
P00689	1	1	1	GHGAGGASLLTFWDAR	TMTsixplex_Nterm:::::::::::::::::	2	1843.95	1843.95	2526741	48.62	2014_12_01_CAP_OT_109_VIG_1406_membrane_10.8692.8695.2	Phenyx	8.81	TRUE	126.128	127.125	128.134	129.132	130.141	131.138	109806	84852.6	77361.1	103344	70858.5	81840.5
P00689	1	1	1	GHGAGGASLLTFWDAR	TMTsixplex_Nterm:::::::::::::::::	3	1843.95	1843.95	14386	67.92	2014_12_01_CAP_OT_109_VIG_1406_membrane_10.12060.12063.3	Phenyx	5.31	TRUE	126.128	127.125	128.134	129.132	130.141	131.138	2827.73	3236.22	2513.78	3360.73	2735.8	3195.31
P00689	1	1	1	GHGAGGASLLTFWDAR	TMTsixplex_Nterm:::::::::::::::::	3	1843.95	1843.95	210057	48.05	2014_12_01_CAP_OT_110_VIG_1406_membrane_11.7442.7445.3	Phenyx	6.88	TRUE	126.128	127.125	128.134	129.132	130.141	131.138	34254	22781.4	26256.2	31271.2	23641.1	28297.3
P00689	1	1	1	GHGAGGASLLTFWDAR	TMTsixplex_Nterm:::::::::::::::::	3	1843.95	1843.95	1461206	47.38	2014_12_01_CAP_OT_109_VIG_1406_membrane_10.8377.8380.3	Phenyx	6.67	TRUE	126.127	127.125	128.134	129.132	130.141	131.138	253457	210228	257210	285257	202555	234203
P00689	1	1	1	GHGAGGASLLTFWDAR	TMTsixplex_Nterm:::::::::::::::::	2	1843.95	1843.95	576116	48.38	2014_12_01_CAP_OT_109_VIG_1406_membrane_10.8630.8633.2	Phenyx	9.41	TRUE	126.128	127.125	128.135	129.132	130.141	131.139	45356.3	33551.9	32626.5	42787.2	28755.5	37167.4
P00689	1	1	1	GHGAGGASLLTFWDAR	TMTsixplex_Nterm:::::::::::::::::	3	1843.95	1843.95	2	47.45	2014_12_01_CAP_OT_111_VIG_1406_membrane_12.8496.8499.3	Phenyx	7.92	TRUE	126.128	127.125	128.134	129.132	130.141	131.138	1.94198e+06	1.11067e+06	1.53409e+06	1.88733e+06	1.31589e+06	1.64368e+06
P00689	1	1	1	GHGAGGASLLTFWDAR	TMTsixplex_Nterm:::::::::::::::::	3	1843.95	1843.95	15617	66.08	2014_12_01_CAP_OT_109_VIG_1406_membrane_10.11808.11811.3	Phenyx	5.55	TRUE	126.128	127.125	128.134	129.132	130.141	131.138	2788.03	2913.15	2478.87	3116.13	2623.55	2665.95
P00689	1	1	1	GHGAGGASLLTFWDAR	TMTsixplex_Nterm:::::::::::::::::	2	1843.95	1843.95	1761717	48.73	2014_12_01_CAP_OT_109_VIG_1406_membrane_10.8721.8724.2	Phenyx	8.98	TRUE	126.128	127.125	128.134	129.132	130.141	131.138	63790	45932.7	44428.3	57444.5	37594	48665.6
P00689	1	1	1	GHGAGGASLLTFWDAR	TMTsixplex_Nterm:::::::::::::::::	3	1843.95	1843.95	1395538	49.12	2014_12_01_CAP_OT_109_VIG_1406_membrane_10.8817.8820.3	Phenyx	8.23	TRUE	126.128	127.125	128.134	129.132	130.141	131.138	133577	127617	109067	131438	105961	117180
P00689	1	1	1	GHGAGGASLLTFWDAR	TMTsixplex_Nterm:::::::::::::::::	3	1843.95	1843.95	1932882	48.35	2014_12_01_CAP_OT_109_VIG_1406_membrane_10.8621.8624.3	Phenyx	7.83	TRUE	126.128	127.125	128.134	129.132	130.141	131.138	202568	162822	143980	204148	133682	169973
P00689	1	1	1	HMWPGDLK	TMTsixplex_Nterm::::::::TMTsixplex_K:	2	1440.8	1440.79	2011039	38.22	2014_12_01_CAP_OT_108_VIG_1406_membrane_09.5914.5917.2	Phenyx	6.02	TRUE	126.128	127.125	128.134	129.132	130.141	131.138	241376	128490	179282	186766	120489	198681
P00689	1	1	1	HMWPGDLK	TMTsixplex_Nterm::::::::TMTsixplex_K:	2	1440.8	1440.8	1242547	38.35	2014_12_01_CAP_OT_109_VIG_1406_membrane_10.6026.6029.2	Phenyx	5.81	TRUE	126.128	127.125	128.134	129.132	130.141	131.138	149718	81897.9	115320	112548	85862.9	122630
P00689	1	1	1	LSGLLDLALDK	TMTsixplex_Nterm:::::::::::TMTsixplex_K:	2	1615	1615	3281727	60.35	2014_12_01_CAP_OT_100_VIG_1406_membrane_02.12315.12318.2	Phenyx	6.48	TRUE	126.127	127.125	128.134	129.132	130.14	131.138	194860	90468.3	180259	145164	94662.6	180934
P00689	1	1	1	LSGLLDLALDK	TMTsixplex_Nterm:::::::::::TMTsixplex_K:	2	1615	1615	1	60.22	2014_12_01_CAP_OT_100_VIG_1406_membrane_02.12280.12283.2	Phenyx	7.25	TRUE	126.127	127.125	128.134	129.132	130.14	131.138	540449	255615	489887	392492	265139	494633
P00689	1	1	1	LSGLLDLALDK	TMTsixplex_Nterm:::::::::::TMTsixplex_K:	2	1615	1615	5591277	60.02	2014_12_01_CAP_OT_100_VIG_1406_membrane_02.12225.12228.2	Phenyx	6.77	TRUE	126.127	127.125	128.134	129.132	130.14	131.138	466773	201413	373928	314873	206133	378467
P00689	1	1	1	LSGLLDLALDKDYVR	TMTsixplex_Nterm:::::::::::TMTsixplex_K:::::	2	2148.26	2148.26	2	56.88	2014_12_01_CAP_OT_101_VIG_1406_membrane_03.11766.11769.2	Phenyx	9.14	TRUE	126.128	127.125	128.134	129.132	130.141	131.138	1.92664e+06	975421	1.27977e+06	1.55613e+06	1.06655e+06	1.31594e+06
P00689	1	1	1	LSGLLDLALDKDYVR	TMTsixplex_Nterm:::::::::::TMTsixplex_K:::::	2	2148.26	2148.26	4922222	56.6	2014_12_01_CAP_OT_101_VIG_1406_membrane_03.11690.11693.2	Phenyx	8.32	TRUE	126.128	127.125	128.134	129.132	130.141	131.138	1.08735e+06	551492	678643	792203	541622	663182
P00689	1	1	1	LSGLLDLALDKDYVR	TMTsixplex_Nterm:::::::::::TMTsixplex_K:::::	3	2148.26	2148.26	3658712	56.58	2014_12_01_CAP_OT_101_VIG_1406_membrane_03.11684.11687.3	Phenyx	8.34	TRUE		127.126	128.135	129.132	130.141	131.138		1.21758e+06	1.57516e+06	1.8484e+06	1.31723e+06	1.75122e+06
P00689	1	1	1	LSGLLDLALDKDYVR	TMTsixplex_Nterm:::::::::::TMTsixplex_K:::::	2	2148.26	2148.26	1	56.98	2014_12_01_CAP_OT_101_VIG_1406_membrane_03.11795.11798.2	Phenyx	8.65	TRUE	126.128	127.125	128.134	129.132	130.141	131.138	979631	484309	628880	797361	530890	670868
P00689	1	1	1	LSGLLDLALDKDYVR	TMTsixplex_Nterm:::::::::::TMTsixplex_K:::::	3	2148.26	2148.26	2451456	55.43	2014_12_01_CAP_OT_101_VIG_1406_membrane_03.11369.11372.3	Phenyx	5.62	TRUE	126.128	127.125	128.134	129.132	130.141	131.138	547539	247521	341394	448191	245970	367383
P00689	1	1	1	LSGLLDLALDKDYVR	TMTsixplex_Nterm:::::::::::TMTsixplex_K:::::	3	2148.26	2148.25	338536	57.37	2014_12_01_CAP_OT_102_VIG_1406_membrane_04.10042.10045.3	Phenyx	6	TRUE	126.128	127.125	128.134	129.132	130.141	131.138	64918	38783.9	44181.8	52940.4	37995.6	46893
P00689	1	1	1	LSGLLDLALDKDYVR	TMTsixplex_Nterm:::::::::::TMTsixplex_K:::::	3	2148.26	2148.26	1	57.32	2014_12_01_CAP_OT_101_VIG_1406_membrane_03.11885.11888.3	Phenyx	8.76	TRUE	126.128	127.125	128.134	129.132	130.141	131.138	1.9539e+06	977877	1.25462e+06	1.71319e+06	1.05911e+06	1.51354e+06
P00689	1	1	1	LYVDAVLNHMCGSGNSAGTHSTCGSYFNPNNR	TMTsixplex_Nterm:::::::::::Cys_CAM::::::::::::Cys_CAM::::::::::	4	3728.67	3728.67	1174120	46.5	2014_12_01_CAP_OT_109_VIG_1406_membrane_10.8154.8157.4	Phenyx	6.88	TRUE	126.128	127.125	128.134	129.132	130.141	131.138	20085.6	27798.7	15411.3	19549.3	15837.6	15625.2
P00689	1	1	1	LYVDAVLNHMCGSGNSAGTHSTCGSYFNPNNR	TMTsixplex_Nterm:::::::::::Cys_CAM::::::::::::Cys_CAM::::::::::	4	3728.67	3728.67	248083	46.9	2014_12_01_CAP_OT_110_VIG_1406_membrane_11.7232.7235.4	Phenyx	7.82	TRUE	126.128	127.125	128.134	129.132	130.141	131.138	4015.61	5826.17	3008.14	4121.83	3714.29	3266.15
P00689	1	1	1	LYVDAVLNHMCGSGNSAGTHSTCGSYFNPNNR	TMTsixplex_Nterm:::::::::::Cys_CAM::::::::::::Cys_CAM::::::::::	4	3728.67	3728.67	1684968	46.67	2014_12_01_CAP_OT_109_VIG_1406_membrane_10.8195.8198.4	Phenyx	6.12	TRUE	126.128	127.125	128.134	129.132	130.141	131.138	18335.9	22923.3	13709.7	16260.5	14194	14798.1
P00689	1	1	1	NWGEGWGFVPTDR	TMTsixplex_Nterm::::::::::::::	3	1748.85	1748.85	1	48.43	2014_12_01_CAP_OT_100_VIG_1406_membrane_02.9031.9034.3	Phenyx	8.87	TRUE	126.127	127.125	128.134	129.133		131.138	2.11596e+06	1.61174e+06	1.92732e+06	988955		1.47722e+06
P00689	1	1	1	NWGEGWGFVPTDR	TMTsixplex_Nterm::::::::::::::	2	1748.85	1748.85	47046	69.42	2014_12_01_CAP_OT_100_VIG_1406_membrane_02.14618.14621.2	Phenyx	8.54	TRUE	126.127	127.125	128.134	129.132	130.141	131.138	2553.85	1452.11	1937.87	1859.68	1911.69	2112.04
P00689	1	1	1	NWGEGWGFVPTDR	TMTsixplex_Nterm::::::::::::::	2	1748.85	1748.85	6219	70.92	2014_12_01_CAP_OT_102_VIG_1406_membrane_04.12067.12070.2	Phenyx	6.62	TRUE	126.127	127.125	128.134	129.132	130.141	131.138	329.209	315.875	309.026	317.561	356.393	363.286
P00689	1	1	1	NWGEGWGFVPTDR	TMTsixplex_Nterm::::::::::::::	2	1748.85	1748.85	1	48.38	2014_12_01_CAP_OT_100_VIG_1406_membrane_02.9017.9020.2	Phenyx	9.98	TRUE	126.128	127.125	128.134	129.132	130.141	131.138	581707	248530	415135	400174	361968	400809
P00689	1	1	1	NWGEGWGFVPTDR	TMTsixplex_Nterm::::::::::::::	2	1748.85	1748.85	32935	77.05	2014_12_01_CAP_OT_100_VIG_1406_membrane_02.15606.15608.2	Phenyx	8.06	TRUE	126.128	127.125	128.134	129.132	130.141	131.138	5411.31	3940.5	4099.51	4264.43	4200.46	4297.56
P00689	1	1	1	NWGEGWGFVPTDR	TMTsixplex_Nterm::::::::::::::	2	1748.85	1748.85	53764	70.2	2014_12_01_CAP_OT_100_VIG_1406_membrane_02.14736.14739.2	Phenyx	8.16	TRUE	126.128	127.125	128.134	129.132	130.141	131.138	1988.11	1061.47	1418.14	1411.39	1362.12	1535.47
P00689	1	1	1	NWGEGWGFVPTDR	TMTsixplex_Nterm::::::::::::::	2	1748.85	1748.85	34305	72.17	2014_12_01_CAP_OT_100_VIG_1406_membrane_02.14999.15002.2	Phenyx	8.48	TRUE	126.127	127.125	128.134	129.132	130.141	131.138	915.717	626.396	850.7	760.362	693.543	849.035
P00689	1	1	1	NWGEGWGFVPTDR	TMTsixplex_Nterm::::::::::::::	2	1748.85	1748.85	43394	74.3	2014_12_01_CAP_OT_100_VIG_1406_membrane_02.15272.15275.2	Phenyx	8.63	TRUE	126.128	127.125	128.134	129.132	130.141	131.138	1556.52	1028.13	1173.34	1183.34	1183.9	1323.76
P00689	1	1	1	NWGEGWGFVPTDR	TMTsixplex_Nterm::::::::::::::	2	1748.85	1748.85	16131	70.58	2014_12_01_CAP_OT_101_VIG_1406_membrane_03.14816.14819.2	Phenyx	6.77	TRUE	126.128	127.125	128.134	129.132	130.141	131.138	567.669	509.089	504.302	590.712	512.994	545.115
P00689	1	1	1	NWGEGWGFVPTDR	TMTsixplex_Nterm::::::::::::::	2	1748.85	1748.86	20322	75.33	2014_12_01_CAP_OT_100_VIG_1406_membrane_02.15389.15392.2	Phenyx	8.26	TRUE	126.128	127.125	128.134	129.132	130.141	131.138	1664.78	1118.93	1257.34	1405.76	1226.83	1440.55
P00689	1	1	1	NWGEGWGFVPTDR	TMTsixplex_Nterm::::::::::::::	2	1748.85	1748.84	31444	76.18	2014_12_01_CAP_OT_100_VIG_1406_membrane_02.15498.15499.2	Phenyx	7.11	TRUE	126.127	127.125	128.134	129.132	130.141	131.138	1425.59	914.654	1093.1	1015.07	1041.92	1137.44
P00689	1	1	1	NWGEGWGFVPTDR	TMTsixplex_Nterm::::::::::::::	2	1748.85	1748.85	38712	71.38	2014_12_01_CAP_OT_100_VIG_1406_membrane_02.14898.14901.2	Phenyx	8.54	TRUE	126.127	127.125	128.134	129.131	130.141	131.138	1274.14	789.325	967.77	1065.57	973.871	998.827
P00689	1	1	1	PFLFQEVLDLGGEALK	TMTsixplex_Nterm::::::::::::::::TMTsixplex_K:	2	2233.28	2233.28	1290651	66.12	2014_12_01_CAP_OT_100_VIG_1406_membrane_02.13828.13831.2	Phenyx	6.85	TRUE	126.128	127.126	128.134	129.132	130.141	131.138	66581.4	16097.3	64719.7	39620	26807.3	55103.5
P00689	1	1	1	PFLFQEVLDLGGEALK	TMTsixplex_Nterm::::::::::::::::TMTsixplex_K:	2	2233.28	2233.27	589773	66	2014_12_01_CAP_OT_100_VIG_1406_membrane_02.13799.13802.2	Phenyx	7.53	TRUE	126.128	127.125	128.134	129.132	130.141	131.138	32010.9	9216.28	28687.8	19879.9	14819.9	26782
P00689	1	1	1	PFLFQEVLDLGGEALK	TMTsixplex_Nterm::::::::::::::::TMTsixplex_K:	2	2233.28	2233.27	2448458	66.18	2014_12_01_CAP_OT_100_VIG_1406_membrane_02.13842.13845.2	Phenyx	7.56	TRUE	126.128	127.126	128.134	129.132	130.141	131.138	101595	21738.5	92326.4	56808.8	39230.3	89476.7
P00689	1	1	1	PFLFQEVLDLGGEALK	TMTsixplex_Nterm::::::::::::::::TMTsixplex_K:	2	2233.28	2233.28	1955075	66.23	2014_12_01_CAP_OT_100_VIG_1406_membrane_02.13856.13859.2	Phenyx	7.14	TRUE	126.128	127.126	128.134	129.132	130.141	131.138	107759	20068	100135	59824.4	40510.4	94350.2
P00689	1	1	1	SGNENEFKDMVTR	TMTsixplex_Nterm::::::::TMTsixplex_K::::::	3	1984.01	1984.01	5971800	36.55	2014_12_01_CAP_OT_101_VIG_1406_membrane_03.6182.6185.3	Phenyx	5.91	TRUE	126.128	127.125	128.134	129.132	130.141	131.138	1.85254e+06	957952	872924	1.49487e+06	1.12597e+06	931150
P00689	1	1	1	SGNENEFKDMVTR	TMTsixplex_Nterm::::::::TMTsixplex_K::::::	2	1984.01	1984.01	6672143	36.65	2014_12_01_CAP_OT_101_VIG_1406_membrane_03.6209.6212.2	Phenyx	6.75	TRUE	126.127	127.125	128.134	129.131	130.141	131.138	418704	206181	189617	351612	256649	211414
P00689	1	1	1	SGNENEFKDMVTR	TMTsixplex_Nterm::::::::TMTsixplex_K::Oxidation_M::::	3	2000	2000.01	9055928	30.92	2014_12_01_CAP_OT_101_VIG_1406_membrane_03.4628.4631.3	Phenyx	5.5	TRUE	126.128	127.125	128.134	129.132	130.141	131.138	1.95229e+06	1.23107e+06	1.07714e+06	1.63548e+06	1.42601e+06	1.32651e+06
P00689	1	1	1	SGNENEFKDMVTR	TMTsixplex_Nterm::::::::TMTsixplex_K::::::	2	1984.01	1984.01	7622462	36.75	2014_12_01_CAP_OT_101_VIG_1406_membrane_03.6238.6241.2	Phenyx	6.63	TRUE	126.128	127.125	128.134	129.132	130.141	131.138	495044	255399	245596	461905	327119	259678
P00689	1	1	1	SGNENEFKDMVTR	TMTsixplex_Nterm::::::::TMTsixplex_K::Oxidation_M::::	3	2000	2000.01	1	31.07	2014_12_01_CAP_OT_101_VIG_1406_membrane_03.4668.4671.3	Phenyx	5.52	TRUE	126.128	127.125	128.134	129.132	130.141	131.138	2.69928e+06	1.83563e+06	1.54966e+06	2.41054e+06	2.02918e+06	1.95854e+06
P00689	1	1	1	TALVHLFEWR	TMTsixplex_Nterm:::::::::::	3	1499.84	1499.85	1	50.1	2014_12_01_CAP_OT_109_VIG_1406_membrane_10.9062.9065.3	Phenyx	5.6	TRUE	126.128	127.126	128.134	129.132	130.141	131.138	1.19824e+06	524301	799565	949856	693094	827074
P00689	1	1	1	TALVHLFEWR	TMTsixplex_Nterm:::::::::::	3	1499.84	1499.85	7	50.85	2014_12_01_CAP_OT_109_VIG_1406_membrane_10.9244.9247.3	Phenyx	5.32	TRUE	126.128	127.125	128.134	129.132	130.141	131.138	3.92086e+06	1.82298e+06	2.42866e+06	3.15317e+06	2.23917e+06	2.64453e+06
P00689	1	1	1	TALVHLFEWR	TMTsixplex_Nterm:::::::::::	2	1499.84	1499.85	1	50.85	2014_12_01_CAP_OT_109_VIG_1406_membrane_10.9245.9248.2	Phenyx	6.59	TRUE	126.127	127.125	128.134	129.132	130.141	131.138	336637	149627	232934	269721	206186	234121
P00689	1	1	1	TALVHLFEWR	TMTsixplex_Nterm:::::::::::	3	1499.84	1499.85	1654611	50.52	2014_12_01_CAP_OT_108_VIG_1406_membrane_09.9098.9101.3	Phenyx	5.56	TRUE	126.128	127.125	128.134	129.132	130.141	131.138	152837	68351.9	100681	125713	85198.3	102131
P00689	1	1	1	TALVHLFEWR	TMTsixplex_Nterm:::::::::::	2	1499.84	1499.85	221698	21.75	2014_12_01_CAP_OT_110_VIG_1406_membrane_11.1968.1971.2	Phenyx	6.39	TRUE	126.128	127.125	128.134	129.132	130.141	131.138	12713	10528.6	10574.9	12850.5	9909.6	11507
P00689	1	1	1	TALVHLFEWR	TMTsixplex_Nterm:::::::::::	3	1499.84	1499.85	475310	51.62	2014_12_01_CAP_OT_109_VIG_1406_membrane_10.9427.9430.3	Phenyx	5.34	TRUE	126.128	127.125	128.134	129.132	130.141	131.138	41450.5	24574.5	29228.9	34957.7	27397.2	30342.8
P00689	1	1	1	TALVHLFEWR	TMTsixplex_Nterm:::::::::::	2	1499.84	1499.85	584662	50.72	2014_12_01_CAP_OT_108_VIG_1406_membrane_09.9148.9151.2	Phenyx	5.52	TRUE	126.128	127.125	128.134	129.132	130.141	131.138	25816	17387.8	21425.1	21804.7	25727.2	22529.2
P00689	1	1	1	TALVHLFEWR	TMTsixplex_Nterm:::::::::::	2	1499.84	1499.84	253182	51.13	2014_12_01_CAP_OT_110_VIG_1406_membrane_11.7973.7976.2	Phenyx	6.43	TRUE	126.128	127.126	128.135	129.132	130.141	131.138	14026	6436.78	9390.12	11887.7	8654.87	9984.47
P00689	1	1	1	TALVHLFEWR	TMTsixplex_Nterm:::::::::::	2	1499.84	1499.85	2481158	50.1	2014_12_01_CAP_OT_109_VIG_1406_membrane_10.9063.9066.2	Phenyx	6.72	TRUE	126.128	127.125	128.134	129.132	130.141	131.138	282428	219829	192673	240819	174985	201776
P00689	1	1	1	VADYMNNLLDLGVAGFR	TMTsixplex_Nterm::::::::::::::::::	3	2096.09	2096.1	2137584	62	2014_12_01_CAP_OT_100_VIG_1406_membrane_02.12756.12759.3	Phenyx	5.81	TRUE	126.127	127.125	128.134	129.131	130.141	131.138	437865	542885	443636	443587	454492	499189
P00689	1	1	1	VADYMNNLLDLGVAGFR	TMTsixplex_Nterm:::::Oxidation_M:::::::::::::	2	2112.09	2112.09	6291266	51.93	2014_12_01_CAP_OT_100_VIG_1406_membrane_02.9999.10002.2	Phenyx	7.77	TRUE	126.127	127.125	128.134	129.132	130.141	131.138	2.92109e+06	1.92281e+06	2.34883e+06	1.26987e+06	2.03714e+06	2.41483e+06
P00689	1	1	1	VADYMNNLLDLGVAGFR	TMTsixplex_Nterm:::::Oxidation_M:::::::::::::	3	2112.09	2112.09	8080466	51.98	2014_12_01_CAP_OT_100_VIG_1406_membrane_02.10012.10015.3	Phenyx	6.85	TRUE	126.127	127.125	128.134	129.131	130.14	131.138	2.36432e+06	1.76818e+06	1.83027e+06	1.59049e+06	1.54086e+06	1.83328e+06
P00689	1	1	1	VADYMNNLLDLGVAGFR	TMTsixplex_Nterm::::::::::::::::::	3	2096.09	2096.09	7045649	62.05	2014_12_01_CAP_OT_100_VIG_1406_membrane_02.12769.12772.3	Phenyx	7.5	TRUE	126.128	127.125	128.134	129.132	130.141	131.138	1.57787e+06	937754	1.10151e+06	957876	943186	1.24485e+06
P00689	1	1	1	VADYMNNLLDLGVAGFR	TMTsixplex_Nterm::::::::::::::::::	2	2096.09	2096.1	4303816	62.05	2014_12_01_CAP_OT_100_VIG_1406_membrane_02.12770.12773.2	Phenyx	9.28	TRUE	126.128	127.125	128.134	129.132	130.141	131.138	338836	195900	253295	158016	202632	273554
P00689	1	1	1	VNVGSDGK	TMTsixplex_Nterm::::::::TMTsixplex_K:	2	1232.71	1232.71	54404	3.12	2014_12_01_CAP_OT_110_VIG_1406_membrane_11.244.247.2	Phenyx	5.32	TRUE	126.128	127.125	128.134	129.132	130.141	131.138	3697.79	2034.37	2356.36	3079.17	2220.64	2722.7
P00689	1	1	1	VNVGSDGK	TMTsixplex_Nterm::::::::TMTsixplex_K:	2	1232.71	1232.71	1020822	29.63	2014_12_01_CAP_OT_102_VIG_1406_membrane_04.3476.3479.2	Phenyx	5.36	TRUE	126.128	127.125	128.134	129.132	130.141	131.138	232512	108238	149230	176001	141389	163705
P00689	1	1	1	VNVGSDGK	TMTsixplex_Nterm::::::::TMTsixplex_K:	3	1232.71	1232.71	9554874	28.7	2014_12_01_CAP_OT_104_VIG_1406_membrane_06.3330.3333.3	Phenyx	5.62	TRUE	126.127	127.125	128.134	129.131	130.14	131.138	766264	338735	481442	534156	416096	452816
P00689	1	1	1	VNVGSDGK	TMTsixplex_Nterm::::::::TMTsixplex_K:	2	1232.71	1232.71	1	28.6	2014_12_01_CAP_OT_104_VIG_1406_membrane_06.3301.3304.2	Phenyx	5.27	TRUE	126.127	127.125	128.134	129.132	130.141	131.138	1.4347e+06	646456	889328	1.07872e+06	801768	1.00277e+06
P00689	1	1	1	VNVGSDGK	TMTsixplex_Nterm::::::::TMTsixplex_K:	2	1232.71	1232.71	31419	3.1	2014_12_01_CAP_OT_107_VIG_1406_membrane_08.272.275.2	Phenyx	5.44	TRUE	126.127	127.125	128.134	129.132	130.141	131.138	2071.64	1486.75	1655.1	2119.68	1827.7	1804.99
P00689	1	1	1	VNVGSDGK	TMTsixplex_Nterm::::::::TMTsixplex_K:	2	1232.71	1232.71	9037311	28.75	2014_12_01_CAP_OT_107_VIG_1406_membrane_08.3444.3447.2	Phenyx	5.49	TRUE	126.128	127.125	128.134	129.132	130.141	131.138	1.11881e+06	526400	701326	865853	591869	745233
P00689	1	1	1	VNVGSDGK	TMTsixplex_Nterm::::::::TMTsixplex_K:	2	1232.71	1232.72	7472892	28.3	2014_12_01_CAP_OT_106_VIG_1406_membrane_07.3262.3265.2	Phenyx	5.23	TRUE	126.128	127.125	128.134	129.132	130.141	131.138	805026	402961	523391	626626	457351	532250
P00689	1	1	1	WFSQGSRPFLFQEVLDLGGEALK	TMTsixplex_Nterm:::::::::::::::::::::::TMTsixplex_K:	3	3081.67	3081.67	1892355	63.15	2014_12_01_CAP_OT_101_VIG_1406_membrane_03.13370.13373.3	Phenyx	8.25	TRUE	126.128	127.126	128.134	129.132	130.141	131.138	280102	51754	227157	236028	159480	231550
P00689	1	1	1	WFSQGSRPFLFQEVLDLGGEALK	TMTsixplex_Nterm:::::::::::::::::::::::TMTsixplex_K:	3	3081.67	3081.67	6440984	63.38	2014_12_01_CAP_OT_101_VIG_1406_membrane_03.13425.13428.3	Phenyx	8.24	TRUE	126.128	127.126	128.134	129.132	130.141	131.138	762724	133027	606066	613074	429761	633778
P00689	1	1	1	YQPLSYK	TMTsixplex_Nterm:::::::TMTsixplex_K:	2	1355.78	1355.79	7	34.15	2014_12_01_CAP_OT_111_VIG_1406_membrane_12.4835.4838.2	Phenyx	6.02	TRUE	126.128	127.125	128.134	129.132	130.141	131.138	9.16748e+06	4.03917e+06	5.51353e+06	6.66583e+06	4.89732e+06	5.13338e+06
P00731	1	1	1	AGLPLDVR	TMTsixplex_Nterm:::::::::	2	1068.65	1068.65	5907490	36.25	2014_12_01_CAP_OT_104_VIG_1406_membrane_06.5438.5441.2	Phenyx	5.72	TRUE	126.128	127.125	128.134	129.132	130.141	131.138	1.17989e+06	559349	1.5569e+06	1.05528e+06	817299	878425
P00731	1	1	1	AGLPLDVR	TMTsixplex_Nterm:::::::::	2	1068.65	1068.65	2094574	36.7	2014_12_01_CAP_OT_107_VIG_1406_membrane_08.5651.5654.2	Phenyx	5.17	TRUE	126.128	127.125	128.134	129.132	130.141	131.138	571436	339359	706910	533748	390793	473010
P00731	1	1	1	AGLPLDVR	TMTsixplex_Nterm:::::::::	2	1068.65	1068.65	1	34.78	2014_12_01_CAP_OT_106_VIG_1406_membrane_07.5102.5105.2	Phenyx	5.26	TRUE	126.127	127.125	128.134	129.132	130.141	131.138	1.11326e+07	5.29035e+06	1.45826e+07	9.61983e+06	7.32655e+06	7.41673e+06
P00731	1	1	1	ELEDLEHLQLDFWR	TMTsixplex_Nterm:::::::::::::::	3	2071.06	2071.06	4902035	56.47	2014_12_01_CAP_OT_99_VIG_1406_membrane_01.11177.11180.3	Phenyx	6.93	TRUE	126.127	127.125	128.134	129.132	130.141	131.138	167380	80663.4	236937	144098	114506	127585
P00731	1	1	1	EWVTQASGVWFAK	TMTsixplex_Nterm:::::::::::::TMTsixplex_K:	2	1966.07	1966.07	3521349	53.02	2014_12_01_CAP_OT_104_VIG_1406_membrane_06.10014.10017.2	Phenyx	9.66	TRUE	126.127	127.125	128.134	129.132	130.141	131.138	94979.6	45423.4	114725	125223	92030.6	80441.5
P00731	1	1	1	EWVTQASGVWFAK	TMTsixplex_Nterm:::::::::::::TMTsixplex_K:	2	1966.07	1966.07	5743653	52.23	2014_12_01_CAP_OT_106_VIG_1406_membrane_07.9968.9971.2	Phenyx	9.57	TRUE	126.127	127.125	128.134	129.132	130.14	131.138	154540	66857.5	192400	208053	144599	124682
P00731	1	1	1	EWVTQASGVWFAK	TMTsixplex_Nterm:::::::::::::TMTsixplex_K:	3	1966.07	1966.07	5974520	52.2	2014_12_01_CAP_OT_106_VIG_1406_membrane_07.9960.9963.3	Phenyx	7.52	TRUE	126.127	127.125	128.134	129.132	130.141	131.138	891182	444310	1.10063e+06	1.13988e+06	859318	765512
P00731	1	1	1	EWVTQASGVWFAK	TMTsixplex_Nterm:::::::::::::TMTsixplex_K:	2	1966.07	1966.07	2815897	53.32	2014_12_01_CAP_OT_104_VIG_1406_membrane_06.10091.10094.2	Phenyx	9.65	TRUE	126.127	127.125	128.134	129.132	130.141	131.138	85701.5	47644.9	111884	121039	85558.1	80253.2
P00731	1	1	1	EWVTQASGVWFAK	TMTsixplex_Nterm:::::::::::::TMTsixplex_K:	2	1966.07	1966.07	8652195	53.23	2014_12_01_CAP_OT_104_VIG_1406_membrane_06.10070.10073.2	Phenyx	9.52	TRUE	126.128	127.125	128.134	129.132	130.141	131.138	221122	97430.5	273568	299419	211495	175453
P00731	1	1	1	EWVTQASGVWFAK	TMTsixplex_Nterm:::::::::::::TMTsixplex_K:	3	1966.07	1966.07	5198057	53	2014_12_01_CAP_OT_104_VIG_1406_membrane_06.10007.10010.3	Phenyx	7.36	TRUE	126.127	127.125	128.134	129.132	130.141	131.138	649318	331615	813021	838547	628482	560299
P00731	1	1	1	EWVTQASGVWFAK	TMTsixplex_Nterm:::::::::::::TMTsixplex_K:	2	1966.07	1966.07	1	52.53	2014_12_01_CAP_OT_106_VIG_1406_membrane_07.10051.10054.2	Phenyx	9.35	TRUE	126.127	127.125	128.134	129.131	130.14	131.138	402277	187547	513787	565240	389344	356864
P00731	1	1	1	EWVTQASGVWFAK	TMTsixplex_Nterm:::::::::::::TMTsixplex_K:	3	1966.07	1966.07	544887	53.55	2014_12_01_CAP_OT_103_VIG_1406_membrane_05.10538.10541.3	Phenyx	6.55	TRUE	126.128	127.125	128.134	129.132	130.141	131.138	75812.4	53305.4	92718	97076.4	77233.6	71261.4
P00731	1	1	1	EWVTQASGVWFAK	TMTsixplex_Nterm:::::::::::::TMTsixplex_K:	2	1966.07	1966.07	1132734	53.28	2014_12_01_CAP_OT_107_VIG_1406_membrane_08.10059.10062.2	Phenyx	9.9	TRUE	126.127	127.125	128.134	129.131	130.14	131.138	33290.6	15690.8	44206.4	48843.6	32559	32244.1
P00731	1	1	1	FKYGSLLDTLYQASGSTLDWTYSQGLK	TMTsixplex_Nterm::TMTsixplex_K:::::::::::::::::::::::::TMTsixplex_K:	4	3728.99	3728.99	583036	61.78	2014_12_01_CAP_OT_106_VIG_1406_membrane_07.12489.12492.4	Phenyx	6.73	TRUE	126.127	127.125	128.134	129.132	130.141	131.138	60790.1	62341.8	56511.2	100560	106380	28901.4
P00731	1	1	1	FKYGSLLDTLYQASGSTLDWTYSQGLK	TMTsixplex_Nterm::TMTsixplex_K:::::::::::::::::::::::::TMTsixplex_K:	4	3728.99	3728.99	1305140	61.9	2014_12_01_CAP_OT_106_VIG_1406_membrane_07.12515.12518.4	Phenyx	6.07	TRUE	126.127	127.125	128.134	129.132	130.141	131.139	76189.6	77533.1	71553.8	127323	142743	36380
P00731	1	1	1	FKYGSLLDTLYQASGSTLDWTYSQGLK	TMTsixplex_Nterm::TMTsixplex_K:::::::::::::::::::::::::TMTsixplex_K:	4	3728.99	3728.99	1104650	61.85	2014_12_01_CAP_OT_106_VIG_1406_membrane_07.12502.12505.4	Phenyx	5.63	TRUE	126.127	127.125	128.134	129.132	130.141	131.138	95520.7	93951.4	90193.8	160261	175577	44337.8
P00731	1	1	1	FPNSEVEVK	TMTsixplex_Nterm:::::::::TMTsixplex_K:	2	1505.85	1505.85	3355624	38.22	2014_12_01_CAP_OT_101_VIG_1406_membrane_03.6643.6646.2	Phenyx	6.39	TRUE	126.128	127.125	128.134	129.132	130.141	131.138	155326	92773.2	217654	202285	164112	185163
P00731	1	1	1	GFLLPASQLLPTAEETWLALLTLMDHTVK	TMTsixplex_Nterm::::::::::::::::::::::::Oxidation_M:::::TMTsixplex_K:	4	3682.05	3682.05	543149	67.98	2014_12_01_CAP_OT_101_VIG_1406_membrane_03.14433.14436.4	Phenyx	5.43	TRUE	126.128	127.125	128.134	129.132	130.141	131.138	100633	62807.1	134467	159899	118148	133218
P00731	1	1	1	GKFPNSEVEVK	TMTsixplex_Nterm::TMTsixplex_K:::::::::TMTsixplex_K:	3	1920.13	1920.13	1	32.43	2014_12_01_CAP_OT_106_VIG_1406_membrane_07.4438.4441.3	Phenyx	5.87	TRUE	126.127	127.125	128.134	129.132	130.14	131.138	1.33597e+06	718057	1.49081e+06	1.57598e+06	1.26971e+06	1.04186e+06
P00731	1	1	1	GKFPNSEVEVK	TMTsixplex_Nterm::TMTsixplex_K:::::::::TMTsixplex_K:	3	1920.13	1920.13	2	32.95	2014_12_01_CAP_OT_106_VIG_1406_membrane_07.4584.4587.3	Phenyx	6	TRUE	126.127	127.125	128.134	129.132	130.14	131.138	1.97742e+06	997058	2.61716e+06	2.66415e+06	2.06033e+06	1.75767e+06
P00731	1	1	1	GKFPNSEVEVK	TMTsixplex_Nterm::TMTsixplex_K:::::::::TMTsixplex_K:	3	1920.13	1920.13	2	33.08	2014_12_01_CAP_OT_106_VIG_1406_membrane_07.4620.4623.3	Phenyx	6.38	TRUE	126.127	127.125	128.134	129.132	130.14	131.138	1.08922e+06	498890	1.32683e+06	1.37736e+06	1.07421e+06	923949
P00731	1	1	1	GKFPNSEVEVK	TMTsixplex_Nterm::TMTsixplex_K:::::::::TMTsixplex_K:	3	1920.13	1920.13	1448427	35.28	2014_12_01_CAP_OT_107_VIG_1406_membrane_08.5258.5261.3	Phenyx	5.17	TRUE	126.127	127.125	128.134	129.132	130.14	131.138	123326	73880.9	137913	160169	111797	106547
P00731	1	1	1	GKFPNSEVEVK	TMTsixplex_Nterm::TMTsixplex_K:::::::::TMTsixplex_K:	3	1920.13	1920.13	8626311	34.57	2014_12_01_CAP_OT_107_VIG_1406_membrane_08.5054.5057.3	Phenyx	5.69	TRUE	126.128	127.125	128.134	129.132	130.141	131.138	698788	425244	836640	986277	700709	659866
P00731	1	1	1	GKFPNSEVEVK	TMTsixplex_Nterm::TMTsixplex_K:::::::::TMTsixplex_K:	3	1920.13	1920.13	1	34.93	2014_12_01_CAP_OT_107_VIG_1406_membrane_08.5159.5162.3	Phenyx	6.74	TRUE	126.127	127.125	128.134	129.132	130.14	131.138	809763	494696	1.01108e+06	1.20553e+06	795018	766731
P00731	1	1	1	GKFPNSEVEVK	TMTsixplex_Nterm::TMTsixplex_K:::::::::TMTsixplex_K:	3	1920.13	1920.13	2	34.72	2014_12_01_CAP_OT_107_VIG_1406_membrane_08.5097.5100.3	Phenyx	6.67	TRUE	126.127	127.125	128.134	129.132	130.14	131.138	1.11507e+06	664922	1.43039e+06	1.63793e+06	1.13531e+06	1.05056e+06
P00731	1	1	1	GKFPNSEVEVK	TMTsixplex_Nterm::TMTsixplex_K:::::::::TMTsixplex_K:	3	1920.13	1920.13	5	32.55	2014_12_01_CAP_OT_106_VIG_1406_membrane_07.4472.4475.3	Phenyx	5.92	TRUE	126.127	127.125	128.134	129.132	130.14	131.138	2.9528e+06	1.55114e+06	3.6967e+06	3.84071e+06	2.93859e+06	2.62024e+06
P00731	1	1	1	GKFPNSEVEVK	TMTsixplex_Nterm::TMTsixplex_K:::::::::TMTsixplex_K:	3	1920.13	1920.13	3	32.9	2014_12_01_CAP_OT_106_VIG_1406_membrane_07.4570.4573.3	Phenyx	6.49	TRUE	126.127	127.125	128.134	129.132	130.14	131.138	1.96669e+06	984980	2.49956e+06	2.59753e+06	1.98024e+06	1.6754e+06
P00731	1	1	1	LQLGNTFEGR	TMTsixplex_Nterm:::::::::::	2	1362.75	1362.75	2980149	39.13	2014_12_01_CAP_OT_107_VIG_1406_membrane_08.6321.6324.2	Phenyx	7.29	TRUE	126.127	127.125	128.134	129.132	130.141	131.138	64069.8	36619.5	85510.4	82347.2	55842.3	70426.9
P00731	1	1	1	LQLGNTFEGR	TMTsixplex_Nterm:::::::::::	2	1362.75	1362.75	9503407	38.65	2014_12_01_CAP_OT_104_VIG_1406_membrane_06.6108.6111.2	Phenyx	7.49	TRUE	126.127	127.125	128.134	129.132	130.141	131.138	155077	88373.3	190331	193885	132255	150186
P00731	1	1	1	LQLGNTFEGR	TMTsixplex_Nterm:::::::::::	2	1362.75	1362.75	2	37.15	2014_12_01_CAP_OT_106_VIG_1406_membrane_07.5775.5778.2	Phenyx	6.82	TRUE	126.127	127.125	128.134	129.132	130.14	131.138	433704	236978	545457	530564	383910	458926
P00731	1	1	1	LQLGNTFEGRPLHVLK	TMTsixplex_Nterm::::::::::::::::TMTsixplex_K:	4	2279.35	2279.35	1	40.52	2014_12_01_CAP_OT_111_VIG_1406_membrane_12.6606.6609.4	Phenyx	5.56	TRUE	126.128	127.125	128.134	129.132	130.141	131.138	603681	327449	666022	773816	607368	486296
P00731	1	1	1	LQLGNTFEGRPLHVLK	TMTsixplex_Nterm::::::::::::::::TMTsixplex_K:	4	2279.35	2279.35	7	40.28	2014_12_01_CAP_OT_111_VIG_1406_membrane_12.6543.6546.4	Phenyx	5.77	TRUE	126.127	127.125	128.134	129.132	130.141	131.138	4.245e+06	2.24309e+06	4.7336e+06	5.52971e+06	4.40441e+06	3.10457e+06
P00731	1	1	1	LQLGNTFEGRPLHVLK	TMTsixplex_Nterm::::::::::::::::TMTsixplex_K:	3	2279.35	2279.35	4531544	40.22	2014_12_01_CAP_OT_111_VIG_1406_membrane_12.6523.6526.3	Phenyx	6.65	TRUE	126.128	127.125	128.134	129.132	130.141	131.138	297106	161476	322939	385215	308608	234983
P00731	1	1	1	LSAADEAQVQK	TMTsixplex_Nterm:::::::::::TMTsixplex_K:	2	1616.91	1616.92	2	32.12	2014_12_01_CAP_OT_100_VIG_1406_membrane_02.4446.4449.2	Phenyx	6.38	TRUE	126.127	127.125	128.134	129.132	130.141	131.138	716712	310636	882790	552838	431840	434904
P00731	1	1	1	LSAADEAQVQK	TMTsixplex_Nterm:::::::::::TMTsixplex_K:	3	1616.91	1616.92	1	32.12	2014_12_01_CAP_OT_100_VIG_1406_membrane_02.4448.4451.3	Phenyx	6.32	TRUE	126.128	127.125	128.134	129.132	130.141	131.138	2.2434e+06	1.61331e+06	2.4973e+06	2.48127e+06	1.91524e+06	2.16096e+06
P00731	1	1	1	LSAADEAQVQK	TMTsixplex_Nterm:::::::::::TMTsixplex_K:	2	1616.91	1616.92	7	32.28	2014_12_01_CAP_OT_100_VIG_1406_membrane_02.4495.4498.2	Phenyx	6.39	TRUE	126.127	127.125	128.134	129.132	130.141	131.138	1.65003e+06	863483	2.37582e+06	1.59377e+06	1.26693e+06	1.26338e+06
P00731	1	1	1	NWDAGFGMAGASSNPCSETYR	TMTsixplex_Nterm::::::::::::::::Cys_CAM::::::	3	2506.08	2506.09	1	42.45	2014_12_01_CAP_OT_100_VIG_1406_membrane_02.7367.7370.3	Phenyx	11.47	TRUE	126.127	127.125	128.134	129.132	130.141	131.138	715771	401328	925931	862061	693840	605962
P00731	1	1	1	PALWLDTGLHSR	TMTsixplex_Nterm:::::::::::::	3	1593.88	1593.88	1305521	43.87	2014_12_01_CAP_OT_109_VIG_1406_membrane_10.7481.7484.3	Phenyx	7.8	TRUE	126.128	127.125	128.134	129.132	130.141	131.138	136742	119680	142550	165745	119891	158364
P00731	1	1	1	PALWLDTGLHSR	TMTsixplex_Nterm:::::::::::::	3	1593.88	1593.88	169023	44.77	2014_12_01_CAP_OT_110_VIG_1406_membrane_11.6804.6807.3	Phenyx	8.32	TRUE	126.128	127.125	128.134	129.132	130.141	131.138	12874.4	7286.97	16015.5	13119	10805.7	12699.3
P00731	1	1	1	SAVTALTSLHGTK	TMTsixplex_Nterm:::::::::::::TMTsixplex_K:	3	1743.03	1743.03	3201719	35.98	2014_12_01_CAP_OT_111_VIG_1406_membrane_12.5346.5349.3	Phenyx	6.51	TRUE	126.128	127.125	128.134	129.133	130.141	131.138	245490	146683	315202	293600	331354	245659
P00731	1	1	1	SHTQGSLCVGVDPNR	TMTsixplex_Nterm::::::::Cys_CAM::::::::	3	1854.92	1854.92	542207	29.05	2014_12_01_CAP_OT_110_VIG_1406_membrane_11.3206.3209.3	Phenyx	8.62	TRUE	126.128	127.125	128.134	129.132	130.141	131.138	51613.8	25182	59816.4	64143.5	80631.6	60535.8
P00731	1	1	1	SHTQGSLCVGVDPNR	TMTsixplex_Nterm::::::::Cys_CAM::::::::	3	1854.92	1854.92	6777134	28.05	2014_12_01_CAP_OT_109_VIG_1406_membrane_10.3280.3283.3	Phenyx	8.78	TRUE	126.128	127.125	128.134	129.132	130.141	131.138	376735	216384	547114	531151	370401	380212
P00731	1	1	1	SHTQGSLCVGVDPNR	TMTsixplex_Nterm::::::::Cys_CAM::::::::	3	1854.92	1854.92	1883719	28.62	2014_12_01_CAP_OT_108_VIG_1406_membrane_09.3401.3404.3	Phenyx	8.49	TRUE	126.128	127.125	128.134	129.132	130.141	131.138	232561	164620	308758	280854	239916	216907
P00731	1	1	1	SLVDFVTSHGNLK	TMTsixplex_Nterm:::::::::::::TMTsixplex_K:	3	1874.07	1874.07	1078189	48.95	2014_12_01_CAP_OT_109_VIG_1406_membrane_10.8776.8779.3	Phenyx	6.64	TRUE	126.128	127.125	128.134	129.132	130.141	131.138	94800.5	74847.5	130060	131733	82770.2	105339
P00731	1	1	1	SLVDFVTSHGNLK	TMTsixplex_Nterm:::::::::::::TMTsixplex_K:	3	1874.07	1874.07	440296	47.8	2014_12_01_CAP_OT_110_VIG_1406_membrane_11.7392.7395.3	Phenyx	6.85	TRUE	126.128	127.125	128.134	129.132	130.141	131.138	56544.3	34384.8	69033.3	72921.6	56384.1	54907.9
P00731	1	1	1	SLVDFVTSHGNLK	TMTsixplex_Nterm:::::::::::::TMTsixplex_K:	3	1874.07	1874.07	874914	47.38	2014_12_01_CAP_OT_108_VIG_1406_membrane_09.8308.8311.3	Phenyx	5.8	TRUE	126.127	127.125	128.134	129.132	130.141	131.138	105974	64029.6	107245	129697	92662.5	91264.8
P00731	1	1	1	SLVDFVTSHGNLK	TMTsixplex_Nterm:::::::::::::TMTsixplex_K:	3	1874.07	1874.07	3570669	47.3	2014_12_01_CAP_OT_109_VIG_1406_membrane_10.8355.8358.3	Phenyx	6.64	TRUE	126.128	127.125	128.134	129.132	130.141	131.138	397901	243025	523430	533648	398244	391126
P00731	1	1	1	VKELEDLEHLQLDFWR	TMTsixplex_Nterm::TMTsixplex_K:::::::::::::::	4	2527.38	2527.38	1	54.97	2014_12_01_CAP_OT_101_VIG_1406_membrane_03.11241.11244.4	Phenyx	5.87	TRUE	126.128	127.125	128.134	129.132	130.141	131.138	1.37359e+06	686485	1.86647e+06	1.34162e+06	945189	989479
P00731	1	1	1	VPFPSLQSVK	TMTsixplex_Nterm::::::::::TMTsixplex_K:	2	1558.95	1558.95	3029662	45.82	2014_12_01_CAP_OT_111_VIG_1406_membrane_12.8050.8053.2	Phenyx	6.65	TRUE	126.128	127.125	128.134	129.132	130.141	131.138	267611	116198	331069	221365	187348	175127
P00731	1	1	1	YGSLLDTLYQASGSTLDWTYSQGLK	TMTsixplex_Nterm:::::::::::::::::::::::::TMTsixplex_K:	3	3224.66	3224.66	2445036	63.85	2014_12_01_CAP_OT_100_VIG_1406_membrane_02.13239.13242.3	Phenyx	9.25	TRUE	126.127	127.125	128.134	129.132	130.141	131.138	88673	77754.1	124870	121450	81945.1	89440.8
P00731	1	1	1	YGSLLDTLYQASGSTLDWTYSQGLK	TMTsixplex_Nterm:::::::::::::::::::::::::TMTsixplex_K:	4	3224.66	3224.67	5806787	63.65	2014_12_01_CAP_OT_100_VIG_1406_membrane_02.13191.13194.4	Phenyx	6.06	TRUE	126.127	127.125	128.134	129.132	130.141	131.138	204656	190617	302862	281189	204385	198607
P00731	1	1	1	YGSLLDTLYQASGSTLDWTYSQGLK	TMTsixplex_Nterm:::::::::::::::::::::::::TMTsixplex_K:	3	3224.66	3224.67	6149220	63.65	2014_12_01_CAP_OT_100_VIG_1406_membrane_02.13190.13193.3	Phenyx	9.84	TRUE	126.127	127.125	128.134	129.132	130.141	131.138	176651	132095	252570	226799	155826	151809
P00731	1	1	1	YGSLLDTLYQASGSTLDWTYSQGLK	TMTsixplex_Nterm:::::::::::::::::::::::::TMTsixplex_K:	4	3224.66	3224.67	4367089	63.77	2014_12_01_CAP_OT_100_VIG_1406_membrane_02.13217.13220.4	Phenyx	5.49	TRUE	126.128	127.125	128.134	129.132	130.141	131.138	137617	128477	200634	175125	138721	145169
P00731	1	1	1	YGSLLDTLYQASGSTLDWTYSQGLK	TMTsixplex_Nterm:::::::::::::::::::::::::TMTsixplex_K:	4	3224.66	3224.67	3232956	63.6	2014_12_01_CAP_OT_100_VIG_1406_membrane_02.13175.13178.4	Phenyx	5.65	TRUE	126.127	127.125	128.134	129.132	130.141	131.138	365321	321567	515377	447964	337541	354099
P00731	1	1	1	YGSLLDTLYQASGSTLDWTYSQGLK	TMTsixplex_Nterm:::::::::::::::::::::::::TMTsixplex_K:	3	3224.66	3224.67	1432584	63.52	2014_12_01_CAP_OT_100_VIG_1406_membrane_02.13154.13157.3	Phenyx	8.33	TRUE	126.128	127.125	128.134	129.132	130.141	131.138	60747.4	57251.6	90018	86930.8	57046.3	63156.5
P00731	1	1	1	YGSLLDTLYQASGSTLDWTYSQGLK	TMTsixplex_Nterm:::::::::::::::::::::::::TMTsixplex_K:	4	3224.66	3224.67	1906797	63.55	2014_12_01_CAP_OT_100_VIG_1406_membrane_02.13162.13165.4	Phenyx	5.93	TRUE	126.128	127.125	128.134	129.132	130.141	131.138	305269	292978	471424	401918	310692	337431
P00731;P19223	2	2	2	YSFTFELR	TMTsixplex_Nterm:::::::::	2	1290.68	1290.68	6	47.33	2014_12_01_CAP_OT_106_VIG_1406_membrane_07.8623.8626.2	Phenyx	5.88	TRUE	126.127	127.125	128.134	129.132	130.141	131.138	2.28175e+06	1.46361e+06	3.51852e+06	3.16635e+06	2.2481e+06	2.68677e+06
P00731;P19223	2	2	2	YSFTFELR	TMTsixplex_Nterm:::::::::	2	1290.68	1290.68	2116709	48.55	2014_12_01_CAP_OT_107_VIG_1406_membrane_08.8843.8846.2	Phenyx	5.56	TRUE	126.127	127.125	128.134	129.132	130.141	131.138	157295	72871.1	204142	197771	140281	162715
P00762	1	1	1	HPNYSSWTLNNDLMLLK	TMTsixplex_Nterm:::::::::::::::::TMTsixplex_K:	3	2503.33	2503.33	334458	50	2014_12_01_CAP_OT_108_VIG_1406_membrane_09.8966.8969.3	Phenyx	5.2	TRUE	126.128	127.125	128.134	129.132	130.141	131.138	70301.5	52067.4	74481.3	81374.9	67084.2	72247.5
P00762	1	1	1	HPNYSSWTLNNDLMLLK	TMTsixplex_Nterm:::::::::::::::::TMTsixplex_K:	3	2503.33	2503.33	360963	50.78	2014_12_01_CAP_OT_109_VIG_1406_membrane_10.9231.9234.3	Phenyx	7.66	TRUE	126.128	127.125	128.134	129.132	130.141	131.138	30025.9	48724.8	50132.6	43209.3	37550.6	44324.2
P00762	1	1	1	HPNYSSWTLNNDLMLLK	TMTsixplex_Nterm:::::::::::::::::TMTsixplex_K:	3	2503.33	2503.33	2488674	50.95	2014_12_01_CAP_OT_108_VIG_1406_membrane_09.9210.9213.3	Phenyx	7.14	TRUE	126.127	127.125	128.134	129.132	130.141	131.138	169829	261505	255798	228131	177308	226661
P00762	1	1	1	HPNYSSWTLNNDLMLLK	TMTsixplex_Nterm:::::::::::::::::TMTsixplex_K:	3	2503.33	2503.33	4373588	50.9	2014_12_01_CAP_OT_108_VIG_1406_membrane_09.9196.9199.3	Phenyx	6.96	TRUE	126.128	127.125	128.134	129.132	130.141	131.138	340454	598901	638080	507826	417152	502749
P00762	1	1	1	HPNYSSWTLNNDLMLLK	TMTsixplex_Nterm:::::::::::::::::TMTsixplex_K:	3	2503.33	2503.33	240503	51.3	2014_12_01_CAP_OT_110_VIG_1406_membrane_11.8009.8012.3	Phenyx	6.93	TRUE	126.128	127.125	128.134	129.132	130.141	131.138	16402.2	11667.1	20979	20667.6	15156.5	18463.6
P00762	1	1	1	HPNYSSWTLNNDLMLLK	TMTsixplex_Nterm:::::::::::::::::TMTsixplex_K:	3	2503.33	2503.33	1281657	50.88	2014_12_01_CAP_OT_109_VIG_1406_membrane_10.9252.9255.3	Phenyx	7.86	TRUE	126.128	127.125	128.134	129.132	130.141	131.138	72465.5	132947	146673	125815	103855	117833
P00762	1	1	1	HPNYSSWTLNNDLMLLK	TMTsixplex_Nterm::::::::::::::Oxidation_M:::TMTsixplex_K:	3	2519.32	2519.33	1474989	48.15	2014_12_01_CAP_OT_108_VIG_1406_membrane_09.8503.8506.3	Phenyx	7.83	TRUE	126.128	127.125	128.134	129.132	130.141	131.138	57376.2	113637	113568	84995.5	81663.3	91265.4
P00762	1	1	1	HPNYSSWTLNNDLMLLK	TMTsixplex_Nterm:::::::::::::::::TMTsixplex_K:	3	2503.33	2503.33	1057826	50.37	2014_12_01_CAP_OT_111_VIG_1406_membrane_12.9268.9271.3	Phenyx	7.12	TRUE	126.128	127.125	128.134	129.132	130.141	131.138	83817.6	37279.9	101234	102052	87907	94888
P00762	1	1	1	HPNYSSWTLNNDLMLLK	TMTsixplex_Nterm:::::::::::::::::TMTsixplex_K:	3	2503.33	2503.33	843312	50.6	2014_12_01_CAP_OT_108_VIG_1406_membrane_09.9119.9122.3	Phenyx	6.76	TRUE	126.128	127.125	128.134	129.132	130.141	131.138	91859.2	135883	143976	123485	110147	124590
P00762	1	1	1	LGEHNLNVLEGDEQFLNAAK	TMTsixplex_Nterm::::::::::::::::::::TMTsixplex_K:	3	2668.42	2668.43	2	45.48	2014_12_01_CAP_OT_100_VIG_1406_membrane_02.8212.8215.3	Phenyx	8.73	TRUE	126.127	127.125	128.134	129.132	130.14	131.138	685783	456509	1.10824e+06	836992	719275	900217
P00762	1	1	1	LGEHNLNVLEGDEQFLNAAK	TMTsixplex_Nterm::::::::::::::::::::TMTsixplex_K:	3	2668.42	2668.42	1	45.4	2014_12_01_CAP_OT_100_VIG_1406_membrane_02.8191.8194.3	Phenyx	9.84	TRUE	126.127	127.125	128.134	129.132	130.141	131.138	4.14264e+06	2.69943e+06	6.71324e+06	5.34194e+06	4.29489e+06	5.28124e+06
P00762	1	1	1	LGEHNLNVLEGDEQFLNAAK	TMTsixplex_Nterm::::::::::::::::::::TMTsixplex_K:	3	2668.42	2668.42	1	45.35	2014_12_01_CAP_OT_100_VIG_1406_membrane_02.8177.8180.3	Phenyx	9.09	TRUE	126.127	127.125	128.134	129.132	130.141	131.138	3.81645e+06	2.83563e+06	7.22168e+06	5.47684e+06	4.74596e+06	6.04283e+06
P00762	1	1	1	LGEHNLNVLEGDEQFLNAAK	TMTsixplex_Nterm::::::::::::::::::::TMTsixplex_K:	3	2668.42	2668.42	1	44.05	2014_12_01_CAP_OT_100_VIG_1406_membrane_02.7815.7818.3	Phenyx	7.83	TRUE	126.127	127.125	128.134	129.132	130.141	131.138	1.56846e+06	1.19612e+06	838786	1.41147e+06	955445	1.27632e+06
P00762	1	1	1	LGEHNLNVLEGDEQFLNAAK	TMTsixplex_Nterm::::::::::::::::::::TMTsixplex_K:	3	2668.42	2668.43	1	45.28	2014_12_01_CAP_OT_100_VIG_1406_membrane_02.8156.8159.3	Phenyx	9.18	TRUE	126.127	127.125	128.134	129.132	130.141	131.138	6.04987e+06	3.96221e+06	1.06725e+07	8.33382e+06	7.06139e+06	8.53882e+06
P00762	1	1	1	LGEHNLNVLEGDEQFLNAAK	TMTsixplex_Nterm::::::::::::::::::::TMTsixplex_K:	3	2668.42	2668.43	2	45.05	2014_12_01_CAP_OT_100_VIG_1406_membrane_02.8093.8096.3	Phenyx	9.41	TRUE	126.127	127.125	128.134	129.132	130.141	131.138	1.26506e+06	880141	1.99226e+06	1.62191e+06	1.34469e+06	1.63836e+06
P00762	1	1	1	LGEHNLNVLEGDEQFLNAAK	TMTsixplex_Nterm::::::::::::::::::::TMTsixplex_K:	3	2668.42	2668.42	1	45.23	2014_12_01_CAP_OT_100_VIG_1406_membrane_02.8142.8145.3	Phenyx	9.04	TRUE	126.127	127.125	128.134	129.132	130.141	131.138	5.97101e+06	4.55778e+06	1.07524e+07	8.70585e+06	6.97229e+06	8.91665e+06
P00762	1	1	1	VCNFVGWLQDTLAAN	TMTsixplex_Nterm::Cys_CAM::::::::::::::	2	1935.97	1935.97	6841623	65.9	2014_12_01_CAP_OT_99_VIG_1406_membrane_01.13689.13692.2	Phenyx	8.49	TRUE	126.127	127.124	128.134	129.131	130.141	131.138	599038	365874	898229	706720	610501	747961
P00762	1	1	1	VCNFVGWLQDTLAAN	TMTsixplex_Nterm::Cys_CAM::::::::::::::	2	1935.97	1935.97	2708537	66.67	2014_12_01_CAP_OT_99_VIG_1406_membrane_01.13885.13888.2	Phenyx	8.01	TRUE	126.128	127.125	128.134	129.131	130.141	131.138	198109	199755	259364	297637	219904	256115
P00762	1	1	1	VCNFVGWLQDTLAAN	TMTsixplex_Nterm::Cys_CAM::::::::::::::	2	1935.97	1935.97	22361	66.42	2014_12_01_CAP_OT_102_VIG_1406_membrane_04.11433.11436.2	Phenyx	6.31	TRUE	126.128	127.125	128.134	129.131	130.141	131.138	2815.52	2964.19	2815.19	3431.65	3483.1	3181.48
P00762	1	1	1	VCNFVGWLQDTLAAN	TMTsixplex_Nterm::Cys_CAM::::::::::::::	3	1935.97	1935.97	1031721	65.88	2014_12_01_CAP_OT_99_VIG_1406_membrane_01.13684.13687.3	Phenyx	9.29	TRUE	126.127	127.125	128.134	129.132	130.141	131.138	85684.4	78027.6	121192	109280	99901.7	101350
P00763	1	1	1	DSCQGDSGGPVVCNGELQGLVSWGYGCALPDNPGVYTK	TMTsixplex_Nterm:::Cys_CAM::::::::::Cys_CAM::::::::::::::Cys_CAM:::::::::::TMTsixplex_K:	5	4471.09	4471.09	1	52.25	2014_12_01_CAP_OT_99_VIG_1406_membrane_01.10021.10024.5	Phenyx	5.86	TRUE	126.128	127.125	128.134	129.132	130.141	131.138	341675	711247	462156	498198	385302	472333
P00763	1	1	1	LGEHNLNVLEGNEQFVNAAK	TMTsixplex_Nterm::::::::::::::::::::TMTsixplex_K:	3	2653.42	2653.42	1	42.65	2014_12_01_CAP_OT_101_VIG_1406_membrane_03.7868.7871.3	Phenyx	9.04	TRUE	126.128	127.125	128.134	129.132	130.141	131.138	144212	81421.1	820666	305016	235034	439985
P00763	1	1	1	LGEHNLNVLEGNEQFVNAAK	TMTsixplex_Nterm::::::::::::::::::::TMTsixplex_K:	3	2653.42	2653.42	9331053	42.57	2014_12_01_CAP_OT_101_VIG_1406_membrane_03.7848.7851.3	Phenyx	7.84	TRUE	126.128	127.125	128.134	129.133	130.141	131.138	149488	94236.9	728885	294234	222308	396489
P00763	1	1	1	LTDNMVCVGFLEGGK	TMTsixplex_Nterm:::::::Cys_CAM::::::::TMTsixplex_K:	3	2097.1	2097.1	4718471	50.43	2014_12_01_CAP_OT_100_VIG_1406_membrane_02.9585.9588.3	Phenyx	6.05	TRUE	126.127	127.125	128.134	129.131	130.141	131.138	273476	215923	244625	252403	229249	283322
P00763	1	1	1	LTDNMVCVGFLEGGK	TMTsixplex_Nterm:::::::Cys_CAM::::::::TMTsixplex_K:	2	2097.1	2097.1	4094956	50.37	2014_12_01_CAP_OT_100_VIG_1406_membrane_02.9565.9568.2	Phenyx	7.86	TRUE	126.127	127.125	128.134	129.132	130.141	131.138	42916.9	34102.2	99912.4	53019.2	69594.5	101194
P00763	1	1	1	LTDNMVCVGFLEGGK	TMTsixplex_Nterm:::::::Cys_CAM::::::::TMTsixplex_K:	3	2097.1	2097.1	7616130	50.35	2014_12_01_CAP_OT_100_VIG_1406_membrane_02.9563.9566.3	Phenyx	6.7	TRUE	126.127	127.125	128.134	129.132	130.141	131.138	632973	594956	932971	655486	740144	824051
P00763	1	1	1	TLNNDLMLLK	TMTsixplex_Nterm::::::::::TMTsixplex_K:	2	1631.97	1631.97	8220598	46.43	2014_12_01_CAP_OT_106_VIG_1406_membrane_07.8373.8376.2	Phenyx	5.49	TRUE	126.127	127.125	128.134	129.132	130.141	131.138	247904	214116	453845	289793	320072	445273
P00763	1	1	1	TLNNDLMLLK	TMTsixplex_Nterm::::::::::TMTsixplex_K:	2	1631.97	1631.97	2988346	47.48	2014_12_01_CAP_OT_104_VIG_1406_membrane_06.8532.8535.2	Phenyx	5.57	TRUE	126.128	127.125	128.134	129.132	130.141	131.138	104647	85378.6	210194	130843	143652	210834
P00773	1	1	1	TTMVCAGGDGVR	TMTsixplex_Nterm:::::Cys_CAM::::::::	2	1451.71	1451.71	669264	30.53	2014_12_01_CAP_OT_102_VIG_1406_membrane_04.3693.3696.2	Phenyx	7.98	TRUE	126.128	127.125	128.134	129.132	130.141	131.138	77703.5	73863.7	43129.6	89573.7	59683.5	50244
P00773	1	1	1	TTMVCAGGDGVR	TMTsixplex_Nterm:::::Cys_CAM::::::::	3	1451.71	1451.71	1	29.43	2014_12_01_CAP_OT_104_VIG_1406_membrane_06.3532.3535.3	Phenyx	7.02	TRUE	126.127	127.125	128.134	129.131	130.141	131.138	1.83045e+06	1.56938e+06	1.00166e+06	1.98834e+06	1.17201e+06	1.0801e+06
P00773	1	1	1	TTMVCAGGDGVR	TMTsixplex_Nterm:::::Cys_CAM::::::::	2	1451.71	1451.71	3	29.47	2014_12_01_CAP_OT_107_VIG_1406_membrane_08.3640.3643.2	Phenyx	8.71	TRUE	126.127	127.125	128.134	129.131	130.14	131.138	2.39151e+06	2.44928e+06	1.18604e+06	2.92241e+06	1.39085e+06	1.19393e+06
P00773	1	1	1	TTMVCAGGDGVR	TMTsixplex_Nterm:::::Cys_CAM::::::::	3	1451.71	1451.71	7998343	29.52	2014_12_01_CAP_OT_107_VIG_1406_membrane_08.3656.3659.3	Phenyx	6.5	TRUE	126.127	127.125	128.134	129.131	130.14	131.138	790154	766432	465626	886354	533581	483902
P00773	1	1	1	TTMVCAGGDGVR	TMTsixplex_Nterm:::::Cys_CAM::::::::	2	1451.71	1451.71	2	29.38	2014_12_01_CAP_OT_104_VIG_1406_membrane_06.3518.3521.2	Phenyx	8.12	TRUE	126.127	127.125	128.134	129.131	130.14	131.138	3.02936e+06	3.0064e+06	1.39091e+06	3.22732e+06	1.78047e+06	1.42597e+06
P00773	1	1	1	TTMVCAGGDGVR	TMTsixplex_Nterm:::::Cys_CAM::::::::	2	1451.71	1451.71	4742390	29.73	2014_12_01_CAP_OT_103_VIG_1406_membrane_05.4279.4282.2	Phenyx	8.69	TRUE	126.128	127.125	128.134	129.131	130.141	131.138	708370	730143	335228	809311	439312	365715
P00773	1	1	1	TTMVCAGGDGVR	TMTsixplex_Nterm:::::Cys_CAM::::::::	2	1451.71	1451.71	1	28.7	2014_12_01_CAP_OT_106_VIG_1406_membrane_07.3375.3378.2	Phenyx	8.67	TRUE	126.127	127.125	128.134	129.131	130.14	131.138	1.19498e+06	1.17576e+06	611883	1.31882e+06	767314	627182
P00773	1	1	1	TTMVCAGGDGVR	TMTsixplex_Nterm:::::Cys_CAM::::::::	3	1451.71	1451.71	6560208	29.78	2014_12_01_CAP_OT_103_VIG_1406_membrane_05.4292.4295.3	Phenyx	6.67	TRUE	126.128	127.125	128.134	129.132	130.141	131.138	676531	723654	411472	867660	504014	432791
P00773	1	1	1	TTMVCAGGDGVR	TMTsixplex_Nterm:::::Cys_CAM::::::::	2	1451.71	1451.71	1739874	30.18	2014_12_01_CAP_OT_108_VIG_1406_membrane_09.3806.3809.2	Phenyx	8.53	TRUE	126.128	127.125	128.134	129.132	130.141	131.138	213195	195089	108735	248410	130672	120543
P00773	1	1	1	VVVGDHNLSQNDGTEQYVSVQK	TMTsixplex_Nterm::::::::::::::::::::::TMTsixplex_K:	3	2873.49	2873.49	6268287	36.03	2014_12_01_CAP_OT_100_VIG_1406_membrane_02.5561.5564.3	Phenyx	8.82	TRUE	126.127	127.124	128.133	129.131	130.14	131.138	196768	440379	137784	268428	145855	159357
P00773	1	1	1	VVVGDHNLSQNDGTEQYVSVQK	TMTsixplex_Nterm::::::::::::::::::::::TMTsixplex_K:	3	2873.49	2873.49	7046	0.6	2014_12_01_CAP_OT_101_VIG_1406_membrane_03.59.62.3	Phenyx	5.79	TRUE		127.125	128.134	129.132	130.141			550.843	132.79	232.002	128.659
P00774	1	1	1	HSLSTSESGSLAVQVSK	TMTsixplex_Nterm:::::::::::::::::TMTsixplex_K:	3	2174.2	2174.2	353506	35.1	2014_12_01_CAP_OT_110_VIG_1406_membrane_11.4571.4574.3	Phenyx	7	TRUE	126.128	127.125	128.134	129.132	130.141	131.138	142943	130327	84690.8	164713	93875.6	89120.6
P00774	1	1	1	HSLSTSESGSLAVQVSK	TMTsixplex_Nterm:::::::::::::::::TMTsixplex_K:	3	2174.2	2174.2	1738334	34.43	2014_12_01_CAP_OT_108_VIG_1406_membrane_09.4911.4914.3	Phenyx	6.7	TRUE	126.128	127.125	128.134	129.132	130.141	131.138	464327	1.04362e+06	320494	617416	338000	344363
P00774	1	1	1	HSLSTSESGSLAVQVSK	TMTsixplex_Nterm:::::::::::::::::TMTsixplex_K:	3	2174.2	2174.2	2578687	34.18	2014_12_01_CAP_OT_109_VIG_1406_membrane_10.4913.4916.3	Phenyx	7.59	TRUE	126.128	127.125	128.134	129.132	130.141	131.138	735966	1.54975e+06	508154	1.11882e+06	547525	510292
P00774	1	1	1	LASPVALTSK	TMTsixplex_Nterm::::::::::TMTsixplex_K:	2	1443.91	1443.91	8303920	39.53	2014_12_01_CAP_OT_111_VIG_1406_membrane_12.6333.6336.2	Phenyx	5.87	TRUE	126.128	127.125	128.134	129.132	130.141	131.138	326533	195531	170998	357194	523956	323515
P00774	1	1	1	LASPVALTSK	TMTsixplex_Nterm::::::::::TMTsixplex_K:	2	1443.91	1443.91	4	39.58	2014_12_01_CAP_OT_111_VIG_1406_membrane_12.6347.6350.2	Phenyx	6.42	TRUE	126.128	127.125	128.134	129.132	130.141	131.138	3.26525e+06	1.94075e+06	1.61202e+06	3.32322e+06	2.37251e+06	1.81819e+06
P00774	1	1	1	LLVVDYATCSSASWWGSSVK	TMTsixplex_Nterm:::::::::Cys_CAM:::::::::::TMTsixplex_K:	3	2673.39	2673.39	1697623	57.33	2014_12_01_CAP_OT_106_VIG_1406_membrane_07.11334.11337.3	Phenyx	9.14	TRUE	126.128	127.125	128.134	129.132	130.141	131.138	202927	193441	111109	246412	126128	118769
P00774	1	1	1	LLVVDYATCSSASWWGSSVK	TMTsixplex_Nterm:::::::::Cys_CAM:::::::::::TMTsixplex_K:	4	2673.39	2673.39	4021922	57.47	2014_12_01_CAP_OT_106_VIG_1406_membrane_07.11368.11371.4	Phenyx	5.73	TRUE	126.127	127.125	128.134	129.131	130.14	131.138	298143	267083	183039	365711	202218	193072
P00774	1	1	1	LLVVDYATCSSASWWGSSVK	TMTsixplex_Nterm:::::::::Cys_CAM:::::::::::TMTsixplex_K:	3	2673.39	2673.39	610408	58.43	2014_12_01_CAP_OT_103_VIG_1406_membrane_05.11621.11624.3	Phenyx	8.39	TRUE	126.127	127.125	128.134	129.131	130.141	131.138	56579.4	62498.8	31152.3	70294	38003.3	31772.8
P00774	1	1	1	LLVVDYATCSSASWWGSSVK	TMTsixplex_Nterm:::::::::Cys_CAM:::::::::::TMTsixplex_K:	3	2673.39	2673.39	2527637	58.13	2014_12_01_CAP_OT_107_VIG_1406_membrane_08.11207.11210.3	Phenyx	8.87	TRUE	126.128	127.125	128.134	129.131	130.141	131.138	300163	252989	149815	375189	162489	168511
P00774	1	1	1	LLVVDYATCSSASWWGSSVK	TMTsixplex_Nterm:::::::::Cys_CAM:::::::::::TMTsixplex_K:	3	2673.39	2673.39	115682	57.7	2014_12_01_CAP_OT_107_VIG_1406_membrane_08.11118.11121.3	Phenyx	5.94	TRUE	126.127	127.125	128.134	129.132	130.141	131.138	10855.7	7298.44	9274.96	11934.9	6870.31	11152.5
P00774	1	1	1	LLVVDYATCSSASWWGSSVK	TMTsixplex_Nterm:::::::::Cys_CAM:::::::::::TMTsixplex_K:	3	2673.39	2673.39	1361510	57.17	2014_12_01_CAP_OT_106_VIG_1406_membrane_07.11292.11295.3	Phenyx	6.45	TRUE	126.128	127.125	128.134	129.132	130.141	131.138	62556.9	163216	54080.4	88481.8	57350.8	66396.6
P00774	1	1	1	LLVVDYATCSSASWWGSSVK	TMTsixplex_Nterm:::::::::Cys_CAM:::::::::::TMTsixplex_K:	3	2673.39	2673.39	41533	69.22	2014_12_01_CAP_OT_106_VIG_1406_membrane_07.14197.14200.3	Phenyx	6.5	TRUE	126.127	127.124	128.134	129.132	130.14	131.138	1810.44	1994.31	1486.76	2039.68	1754.91	1641.26
P00774	1	1	1	LLVVDYATCSSASWWGSSVK	TMTsixplex_Nterm:::::::::Cys_CAM:::::::::::TMTsixplex_K:	3	2673.39	2673.39	1197106	57.95	2014_12_01_CAP_OT_106_VIG_1406_membrane_07.11501.11504.3	Phenyx	8.3	TRUE	126.127	127.125	128.134	129.131	130.14	131.138	127269	118377	69795.5	156344	90777.2	80609.9
P00774	1	1	1	LLVVDYATCSSASWWGSSVK	TMTsixplex_Nterm:::::::::Cys_CAM:::::::::::TMTsixplex_K:	3	2673.39	2673.39	6047996	58.08	2014_12_01_CAP_OT_104_VIG_1406_membrane_06.11288.11291.3	Phenyx	9.64	TRUE	126.127	127.125	128.134	129.131	130.14	131.138	581901	637678	328476	789473	363247	321048
P00774	1	1	1	LLVVDYATCSSASWWGSSVK	TMTsixplex_Nterm:::::::::Cys_CAM:::::::::::TMTsixplex_K:	3	2673.39	2673.39	20786	58.57	2014_12_01_CAP_OT_110_VIG_1406_membrane_11.9059.9062.3	Phenyx	7	TRUE	126.127	127.125	128.134	129.132	130.141	131.138	3513.13	1860.13	1845.35	3720.36	2152.58	2136.21
P00774	1	1	1	LLVVDYATCSSASWWGSSVK	TMTsixplex_Nterm:::::::::Cys_CAM:::::::::::TMTsixplex_K:	3	2673.39	2673.39	659016	57.32	2014_12_01_CAP_OT_104_VIG_1406_membrane_06.11107.11110.3	Phenyx	7.89	TRUE	126.127	127.125	128.134	129.131	130.14	131.138	57693.6	52750.6	32764.4	71881.8	34549.4	36227.1
P00774	1	1	1	LLVVDYATCSSASWWGSSVK	TMTsixplex_Nterm:::::::::Cys_CAM:::::::::::TMTsixplex_K:	3	2673.39	2673.39	1743007	57	2014_12_01_CAP_OT_106_VIG_1406_membrane_07.11248.11251.3	Phenyx	8.53	TRUE	126.127	127.125	128.134	129.131	130.14	131.138	180225	151284	130810	210948	110239	146673
P00774	1	1	1	LLVVDYATCSSASWWGSSVK	TMTsixplex_Nterm:::::::::Cys_CAM:::::::::::TMTsixplex_K:	3	2673.39	2673.39	540270	58.37	2014_12_01_CAP_OT_103_VIG_1406_membrane_05.11607.11610.3	Phenyx	8.93	TRUE	126.127	127.125	128.134	129.131	130.141	131.138	92461.8	103869	53402.5	116713	61360.2	53567
P00774	1	1	1	LSNGNDLALVK	TMTsixplex_Nterm:::::::::::TMTsixplex_K:	2	1600.96	1600.96	2622288	40.32	2014_12_01_CAP_OT_104_VIG_1406_membrane_06.6572.6575.2	Phenyx	6.15	TRUE	126.127	127.125	128.134	129.131	130.141	131.138	154346	146303	118610	191181	162090	122158
P00774	1	1	1	LVVHEK	TMTsixplex_Nterm::::::TMTsixplex_K:	2	1181.75	1181.75	20706	3.12	2014_12_01_CAP_OT_110_VIG_1406_membrane_11.246.249.2	Phenyx	5.79	TRUE	126.128	127.125	128.134	129.132	130.141	131.138	636.335	330.265	380.802	729.047	364.301	317.749
P00774	1	1	1	LVVHEK	TMTsixplex_Nterm::::::TMTsixplex_K:	2	1181.75	1181.76	5411477	29.53	2014_12_01_CAP_OT_109_VIG_1406_membrane_10.3672.3675.2	Phenyx	5.42	TRUE	126.128	127.125	128.134	129.132	130.141	131.138	587478	435443	358024	729249	362662	411676
P00774	1	1	1	LVVHEK	TMTsixplex_Nterm::::::TMTsixplex_K:	2	1181.75	1181.75	3318679	29.62	2014_12_01_CAP_OT_109_VIG_1406_membrane_10.3693.3696.2	Phenyx	5.3	TRUE	126.128	127.125	128.134	129.132	130.141	131.138	262857	188933	158363	317416	169935	173986
P00774	1	1	1	LVVHEK	TMTsixplex_Nterm::::::TMTsixplex_K:	2	1181.75	1181.75	1	28.85	2014_12_01_CAP_OT_109_VIG_1406_membrane_10.3497.3500.2	Phenyx	5.71	TRUE	126.128	127.125	128.134	129.132	130.141	131.138	1.34603e+06	937747	604111	1.48854e+06	659616	632386
P00774	1	1	1	VSNYLDWLNSVLAK	TMTsixplex_Nterm::::::::::::::TMTsixplex_K:	2	2079.18	2079.18	3361324	63.15	2014_12_01_CAP_OT_104_VIG_1406_membrane_06.12429.12432.2	Phenyx	8.15	TRUE	126.127	127.125	128.134	129.131	130.14	131.138	374254	368866	215456	480981	211436	194274
P00774	1	1	1	VSNYLDWLNSVLAK	TMTsixplex_Nterm::::::::::::::TMTsixplex_K:	2	2079.18	2079.18	393120	62.88	2014_12_01_CAP_OT_104_VIG_1406_membrane_06.12368.12371.2	Phenyx	8.15	TRUE	126.127	127.125	128.134	129.131	130.14	131.138	63042.8	61254.4	36196.5	76592.1	34606.8	36311.6
P00774	1	1	1	VSNYLDWLNSVLAK	TMTsixplex_Nterm::::::::::::::TMTsixplex_K:	2	2079.18	2079.18	5503	63.43	2014_12_01_CAP_OT_110_VIG_1406_membrane_11.9695.9698.2	Phenyx	6.32	TRUE	126.128	127.124	128.134	129.131	130.141	131.138	491.48	151.739	292.201	852.837	246.403	344.552
P00774	1	1	1	VSNYLDWLNSVLAK	TMTsixplex_Nterm::::::::::::::TMTsixplex_K:	2	2079.18	2079.18	4461387	63.1	2014_12_01_CAP_OT_104_VIG_1406_membrane_06.12416.12419.2	Phenyx	7.7	TRUE	126.127	127.125	128.134	129.131	130.14	131.138	479809	491418	291767	648425	282752	276182
P00774	1	1	1	VSNYLDWLNSVLAK	TMTsixplex_Nterm::::::::::::::TMTsixplex_K:	3	2079.18	2079.18	137624	63.2	2014_12_01_CAP_OT_109_VIG_1406_membrane_10.11401.11404.3	Phenyx	5.75	TRUE	126.128	127.125	128.134	129.131	130.141	131.138	33751	19206.5	15637.2	43699.7	15741.2	22152.6
P00774	1	1	1	VSNYLDWLNSVLAK	TMTsixplex_Nterm::::::::::::::TMTsixplex_K:	3	2079.18	2079.18	244667	63.15	2014_12_01_CAP_OT_103_VIG_1406_membrane_05.12412.12415.3	Phenyx	6.02	TRUE	126.127	127.125	128.134	129.131	130.14	131.138	71477.4	75782.6	45319.7	89874.9	45358	40990.4
P00774	1	1	1	VSNYLDWLNSVLAK	TMTsixplex_Nterm::::::::::::::TMTsixplex_K:	3	2079.18	2079.18	262367	62.87	2014_12_01_CAP_OT_107_VIG_1406_membrane_08.12167.12170.3	Phenyx	6.06	TRUE	126.128	127.125	128.134	129.131	130.141	131.138	129849	71475.2	62955.7	149928	65705.3	75608.4
P00774	1	1	1	VSNYLDWLNSVLAK	TMTsixplex_Nterm::::::::::::::TMTsixplex_K:	3	2079.18	2079.18	117588	63.35	2014_12_01_CAP_OT_102_VIG_1406_membrane_04.11020.11023.3	Phenyx	6.01	TRUE	126.128	127.125	128.134	129.132	130.141	131.138	26088.8	26578.8	16839.7	32577.1	17777.8	17435.2
P00774	1	1	1	VSNYLDWLNSVLAK	TMTsixplex_Nterm::::::::::::::TMTsixplex_K:	2	2079.18	2079.18	9686269	62.75	2014_12_01_CAP_OT_106_VIG_1406_membrane_07.12727.12730.2	Phenyx	8.04	TRUE	126.127	127.125	128.134	129.131	130.14	131.138	959972	756688	512428	1.19998e+06	500621	532680
P00774	1	1	1	VSNYLDWLNSVLAK	TMTsixplex_Nterm::::::::::::::TMTsixplex_K:	2	2079.18	2079.18	3964722	63	2014_12_01_CAP_OT_104_VIG_1406_membrane_06.12394.12397.2	Phenyx	8.36	TRUE	126.127	127.125	128.134	129.131	130.14	131.138	466912	441987	269686	574842	249503	238137
P00774	1	1	1	VSNYLDWLNSVLAK	TMTsixplex_Nterm::::::::::::::TMTsixplex_K:	2	2079.18	2079.18	1930459	62.95	2014_12_01_CAP_OT_104_VIG_1406_membrane_06.12380.12383.2	Phenyx	8.37	TRUE	126.127	127.125	128.134	129.131	130.14	131.138	257615	239693	149560	325453	146346	144988
P00774	1	1	1	VSNYLDWLNSVLAK	TMTsixplex_Nterm::::::::::::::TMTsixplex_K:	2	2079.18	2079.18	664403	63.12	2014_12_01_CAP_OT_107_VIG_1406_membrane_08.12208.12211.2	Phenyx	8.2	TRUE	126.128	127.125	128.134	129.131	130.141	131.138	207050	103168	96868.6	253442	97396.1	123177
P00774	1	1	1	VSNYLDWLNSVLAK	TMTsixplex_Nterm::::::::::::::TMTsixplex_K:	2	2079.18	2079.18	425939	63.48	2014_12_01_CAP_OT_103_VIG_1406_membrane_05.12468.12471.2	Phenyx	8.27	TRUE	126.127	127.125	128.134	129.131	130.14	131.138	42457.7	45575.4	25585.3	56124.7	25091.7	25383.3
P00774	1	1	1	VSNYLDWLNSVLAK	TMTsixplex_Nterm::::::::::::::TMTsixplex_K:	2	2079.18	2079.18	4154881	62.83	2014_12_01_CAP_OT_106_VIG_1406_membrane_07.12746.12749.2	Phenyx	8	TRUE	126.127	127.125	128.134	129.131	130.14	131.138	414373	336417	233307	514408	239809	264068
P00774	1	1	1	VSNYLDWLNSVLAK	TMTsixplex_Nterm::::::::::::::TMTsixplex_K:	2	2079.18	2079.18	762782	63.37	2014_12_01_CAP_OT_103_VIG_1406_membrane_05.12447.12450.2	Phenyx	8.64	TRUE	126.128	127.125	128.134	129.132	130.141	131.138	89288.9	90541.8	52643.7	112890	49526.7	52338
P00774	1	1	1	VSNYLDWLNSVLAK	TMTsixplex_Nterm::::::::::::::TMTsixplex_K:	2	2079.18	2079.18	1	62.58	2014_12_01_CAP_OT_106_VIG_1406_membrane_07.12683.12686.2	Phenyx	8.33	TRUE	126.127	127.125	128.134	129.131	130.14	131.138	1.81087e+06	1.38362e+06	970086	2.24411e+06	911333	1.0308e+06
P00774	1	1	1	VSNYLDWLNSVLAK	TMTsixplex_Nterm::::::::::::::TMTsixplex_K:	2	2079.18	2079.18	2269872	62.43	2014_12_01_CAP_OT_106_VIG_1406_membrane_07.12648.12651.2	Phenyx	8.13	TRUE	126.127	127.125	128.134	129.131	130.14	131.138	360665	284491	197049	430123	199379	200795
P00774	1	1	1	VSNYLDWLNSVLAK	TMTsixplex_Nterm::::::::::::::TMTsixplex_K:	3	2079.18	2079.18	2732012	62.42	2014_12_01_CAP_OT_106_VIG_1406_membrane_07.12641.12644.3	Phenyx	6.86	TRUE	126.127	127.125	128.134	129.131	130.14	131.138	750883	480372	498685	836734	440379	527239
P00774	1	1	1	VSNYLDWLNSVLAK	TMTsixplex_Nterm::::::::::::::TMTsixplex_K:	3	2079.18	2079.18	1226756	62.85	2014_12_01_CAP_OT_104_VIG_1406_membrane_06.12359.12362.3	Phenyx	6.39	TRUE	126.128	127.125	128.134	129.131	130.141	131.138	486568	485022	278750	611703	304534	299707
P00774	1	1	1	VSNYLDWLNSVLAKN	TMTsixplex_Nterm::::::::::::::TMTsixplex_K::	3	2193.22	2193.22	1324095	63	2014_12_01_CAP_OT_104_VIG_1406_membrane_06.12395.12398.3	Phenyx	5.86	TRUE	126.127	127.125	128.134	129.131	130.141	131.138	243431	286916	102206	261472	266845	58985.5
P00774	1	1	1	VSNYLDWLNSVLAKN	TMTsixplex_Nterm::::::::::::::TMTsixplex_K::	3	2193.22	2193.22	398481	62.87	2014_12_01_CAP_OT_107_VIG_1406_membrane_08.12166.12169.3	Phenyx	7.58	TRUE	126.127	127.125	128.134	129.131	130.141	131.138	210942	131007	70004.7	203368	176968	46769.8
P00774	1	1	1	VSNYLDWLNSVLAKN	TMTsixplex_Nterm::::::::::::::TMTsixplex_K::	3	2193.22	2193.22	3061698	62.52	2014_12_01_CAP_OT_106_VIG_1406_membrane_07.12669.12672.3	Phenyx	5.44	TRUE	126.127	127.125	128.134	129.131	130.141	131.138	753550	364515	670751	756935	422170	700464
P00774	1	1	1	VSNYLDWLNSVLAKN	TMTsixplex_Nterm::::::::::::::TMTsixplex_K::	3	2193.22	2193.22	342615	62.78	2014_12_01_CAP_OT_107_VIG_1406_membrane_08.12153.12156.3	Phenyx	5.7	TRUE	126.127	127.125	128.134	129.131	130.141	131.138	89137.3	59170	33777.7	86000.9	77307.4	24802.2
P00774	1	1	1	VSNYLDWLNSVLAKN	TMTsixplex_Nterm::::::::::::::TMTsixplex_K::	3	2193.22	2193.22	487239	63.23	2014_12_01_CAP_OT_103_VIG_1406_membrane_05.12426.12429.3	Phenyx	6.96	TRUE	126.128	127.125	128.134	129.132	130.141		87764.5	94973.7	38033.9	91871.7	93778.5
P00774	1	1	1	VSNYLDWLNSVLAKN	TMTsixplex_Nterm::::::::::::::TMTsixplex_K::	3	2193.22	2193.22	617264	62.3	2014_12_01_CAP_OT_106_VIG_1406_membrane_07.12615.12618.3	Phenyx	6.39	TRUE	126.128	127.125	128.134	129.132	130.141	131.138	158844	153917	79187.4	166876	159754	69466.4
P00774	1	1	1	VSNYLDWLNSVLAKN	TMTsixplex_Nterm::::::::::::::TMTsixplex_K::	3	2193.22	2193.22	169208	63.32	2014_12_01_CAP_OT_103_VIG_1406_membrane_05.12440.12443.3	Phenyx	5.8	TRUE	126.127	127.125	128.134	129.131	130.141	131.138	36939.5	44300.6	18813.3	39926.1	38889.4	13774.4
P00774	1	1	1	VSNYLDWLNSVLAKN	TMTsixplex_Nterm::::::::::::::TMTsixplex_K::	3	2193.22	2193.22	142274	54.2	2014_12_01_CAP_OT_110_VIG_1406_membrane_11.8462.8465.3	Phenyx	6.17	TRUE	126.128	127.126	128.134	129.132	130.141		30552.9	8333.91	9260.41	25470.7	30859.5
P00774	1	1	1	VSNYLDWLNSVLAKN	TMTsixplex_Nterm::::::::::::::TMTsixplex_K::	3	2193.22	2193.22	469369	62.75	2014_12_01_CAP_OT_104_VIG_1406_membrane_06.12339.12342.3	Phenyx	7.08	TRUE	126.127	127.125	128.134	129.131	130.141	131.138	114521	131768	47892.6	120643	118765	31598.8
P00774	1	1	1	VVGGQEASPNSWPWQVSLQYLSSGK	TMTsixplex_Nterm:::::::::::::::::::::::::TMTsixplex_K:	3	3161.66	3161.66	2176434	58.58	2014_12_01_CAP_OT_106_VIG_1406_membrane_07.11662.11665.3	Phenyx	9.17	TRUE	126.128	127.125	128.134	129.132	130.141	131.138	144395	49766.6	92607	155612	71307.6	73176.8
P00774	1	1	1	VVGGQEASPNSWPWQVSLQYLSSGK	TMTsixplex_Nterm:::::::::::::::::::::::::TMTsixplex_K:	3	3161.66	3161.66	290454	59.07	2014_12_01_CAP_OT_107_VIG_1406_membrane_08.11410.11413.3	Phenyx	9.05	TRUE	126.127	127.125	128.134	129.131	130.141	131.138	26450.7	6921.29	14303	27162.6	11103.8	14329.4
P00774	1	1	1	VVGGQEASPNSWPWQVSLQYLSSGK	TMTsixplex_Nterm:::::::::::::::::::::::::TMTsixplex_K:	3	3161.66	3161.65	1710198	59.6	2014_12_01_CAP_OT_107_VIG_1406_membrane_08.11522.11525.3	Phenyx	9.07	TRUE	126.127	127.125	128.134	129.131	130.14	131.138	78450.6	23217.8	49918	94848.1	38945.6	43566.9
P00774	1	1	1	VVGGQEASPNSWPWQVSLQYLSSGK	TMTsixplex_Nterm:::::::::::::::::::::::::TMTsixplex_K:	4	3161.66	3161.66	5069224	58.8	2014_12_01_CAP_OT_106_VIG_1406_membrane_07.11724.11727.4	Phenyx	6.91	TRUE	126.127	127.125	128.134	129.131	130.14	131.138	499331	208480	304091	511950	266617	255337
P00774	1	1	1	VVGGQEASPNSWPWQVSLQYLSSGK	TMTsixplex_Nterm:::::::::::::::::::::::::TMTsixplex_K:	3	3161.66	3161.66	5105380	59.52	2014_12_01_CAP_OT_104_VIG_1406_membrane_06.11631.11634.3	Phenyx	8.45	TRUE	126.127	127.125	128.134	129.132	130.14	131.138	188346	83899.2	124691	226977	86432.3	105887
P00774	1	1	1	VVGGQEASPNSWPWQVSLQYLSSGK	TMTsixplex_Nterm:::::::::::::::::::::::::TMTsixplex_K:	3	3161.66	3161.66	1121843	59.68	2014_12_01_CAP_OT_107_VIG_1406_membrane_08.11543.11546.3	Phenyx	9.51	TRUE	126.127	127.125	128.134	129.131	130.14	131.138	81391.6	22903.3	48506.4	93142.7	36056.8	43818.6
P00774	1	1	1	VVGGQEASPNSWPWQVSLQYLSSGK	TMTsixplex_Nterm:::::::::::::::::::::::::TMTsixplex_K:	4	3161.66	3161.66	1982535	59.52	2014_12_01_CAP_OT_107_VIG_1406_membrane_08.11501.11504.4	Phenyx	6.02	TRUE	126.128	127.125	128.134	129.132	130.141	131.138	115136	62150.7	77032.6	137669	83335.3	71887.1
P00774	1	1	1	VVGGQEASPNSWPWQVSLQYLSSGK	TMTsixplex_Nterm:::::::::::::::::::::::::TMTsixplex_K:	3	3161.66	3161.66	1992581	59.4	2014_12_01_CAP_OT_106_VIG_1406_membrane_07.11878.11881.3	Phenyx	8.35	TRUE	126.128	127.125	128.134	129.131	130.141	131.138	87980.5	36310.7	56087.8	87634.3	47894.7	48235
P00774	1	1	1	VVGGQEASPNSWPWQVSLQYLSSGK	TMTsixplex_Nterm:::::::::::::::::::::::::TMTsixplex_K:	4	3161.66	3161.66	1752879	59.2	2014_12_01_CAP_OT_104_VIG_1406_membrane_06.11554.11557.4	Phenyx	6.92	TRUE	126.128	127.125	128.134	129.132	130.141	131.138	129902	66155.5	89031.5	138419	76082.3	79422
P00774	1	1	1	VVGGQEASPNSWPWQVSLQYLSSGK	TMTsixplex_Nterm:::::::::::::::::::::::::TMTsixplex_K:	3	3161.66	3161.66	6862495	58.93	2014_12_01_CAP_OT_106_VIG_1406_membrane_07.11760.11763.3	Phenyx	8.85	TRUE	126.127	127.125	128.134	129.131	130.14	131.138	412819	143655	267711	464806	201516	211137
P00774	1	1	1	VVGGQEASPNSWPWQVSLQYLSSGK	TMTsixplex_Nterm:::::::::::::::::::::::::TMTsixplex_K:	3	3161.66	3161.66	5333462	58.78	2014_12_01_CAP_OT_106_VIG_1406_membrane_07.11717.11720.3	Phenyx	8.45	TRUE	126.127	127.125	128.134	129.131	130.14	131.138	311240	105472	198049	333399	145739	157625
P00774	1	1	1	VVGGQEASPNSWPWQVSLQYLSSGK	TMTsixplex_Nterm:::::::::::::::::::::::::TMTsixplex_K:	4	3161.66	3161.66	1619957	59.63	2014_12_01_CAP_OT_107_VIG_1406_membrane_08.11529.11532.4	Phenyx	6.17	TRUE	126.127	127.125	128.134	129.131	130.14	131.138	116432	52235.2	72993.1	135251	72904.2	69786.9
P00774	1	1	1	VVGGQEASPNSWPWQVSLQYLSSGK	TMTsixplex_Nterm:::::::::::::::::::::::::TMTsixplex_K:	3	3161.66	3161.66	573655	59.78	2014_12_01_CAP_OT_107_VIG_1406_membrane_08.11566.11569.3	Phenyx	8.86	TRUE	126.127	127.125	128.134	129.131	130.14	131.138	42478.3	11602.5	23884.4	46143.3	19307.3	23034.6
P00774	1	1	1	VVGGQEASPNSWPWQVSLQYLSSGK	TMTsixplex_Nterm:::::::::::::::::::::::::TMTsixplex_K:	3	3161.66	3161.66	3085141	59.65	2014_12_01_CAP_OT_104_VIG_1406_membrane_06.11666.11669.3	Phenyx	7.96	TRUE	126.127	127.125	128.134	129.132	130.141	131.138	223580	93294.6	144611	251036	111462	117120
P00774	1	1	1	VVGGQEASPNSWPWQVSLQYLSSGK	TMTsixplex_Nterm:::::::::::::::::::::::::TMTsixplex_K:	4	3161.66	3161.66	1539854	59.32	2014_12_01_CAP_OT_107_VIG_1406_membrane_08.11459.11462.4	Phenyx	5.49	TRUE	126.127	127.125	128.134	129.131	130.141	131.138	82845.8	46763.4	55127.2	92886.5	59373.2	50233.4
P00774	1	1	1	VVGGQEASPNSWPWQVSLQYLSSGK	TMTsixplex_Nterm:::::::::::::::::::::::::TMTsixplex_K:	4	3161.66	3161.65	1664904	58.5	2014_12_01_CAP_OT_106_VIG_1406_membrane_07.11641.11644.4	Phenyx	6.05	TRUE	126.128	127.125	128.134	129.132	130.141	131.138	122952	89578.2	90279.2	148676	106266	84159.1
P00774	1	1	1	VVGGQEASPNSWPWQVSLQYLSSGK	TMTsixplex_Nterm:::::::::::::::::::::::::TMTsixplex_K:	3	3161.66	3161.66	3688619	59.35	2014_12_01_CAP_OT_106_VIG_1406_membrane_07.11864.11867.3	Phenyx	8.9	TRUE	126.127	127.125	128.134	129.131	130.14	131.138	181660	68787.7	115305	225589	89226.6	98889
P00774	1	1	1	VVGGQEASPNSWPWQVSLQYLSSGK	TMTsixplex_Nterm:::::::::::::::::::::::::TMTsixplex_K:	3	3161.66	3161.66	7273699	59.23	2014_12_01_CAP_OT_106_VIG_1406_membrane_07.11836.11839.3	Phenyx	9.16	TRUE	126.127	127.125	128.134	129.131	130.14	131.138	388797	132526	219132	405596	170763	189436
P00774	1	1	1	VVGGQEASPNSWPWQVSLQYLSSGK	TMTsixplex_Nterm:::::::::::::::::::::::::TMTsixplex_K:	4	3161.66	3161.66	192139	59.65	2014_12_01_CAP_OT_103_VIG_1406_membrane_05.11853.11856.4	Phenyx	5.67	TRUE	126.128	127.125	128.134	129.132	130.141	131.138	13662.4	10632.6	9716.96	15465.5	9463.05	9579.38
P00774	1	1	1	VVGGQEASPNSWPWQVSLQYLSSGK	TMTsixplex_Nterm:::::::::::::::::::::::::TMTsixplex_K:	3	3161.66	3161.66	5217051	59.28	2014_12_01_CAP_OT_106_VIG_1406_membrane_07.11850.11853.3	Phenyx	9.17	TRUE	126.127	127.125	128.134	129.131	130.14	131.138	222061	85165.4	152830	264005	114253	121561
P00774	1	1	1	VVGGQEASPNSWPWQVSLQYLSSGK	TMTsixplex_Nterm:::::::::::::::::::::::::TMTsixplex_K:	4	3161.66	3161.66	725954	59.78	2014_12_01_CAP_OT_107_VIG_1406_membrane_08.11565.11568.4	Phenyx	5.23	TRUE	126.127	127.125	128.134	129.131	130.14	131.138	79776.1	43568.2	54428.2	92975.7	62726.8	50926.5
P00774	1	1	1	VVGGQEASPNSWPWQVSLQYLSSGK	TMTsixplex_Nterm:::::::::::::::::::::::::TMTsixplex_K:	3	3161.66	3161.66	3962122	59.45	2014_12_01_CAP_OT_104_VIG_1406_membrane_06.11617.11620.3	Phenyx	8.91	TRUE	126.127	127.125	128.134	129.131	130.14	131.138	226455	83817.3	140889	249852	108170	119552
P00774	1	1	1	VVGGQEASPNSWPWQVSLQYLSSGK	TMTsixplex_Nterm:::::::::::::::::::::::::TMTsixplex_K:	3	3161.66	3161.66	302807	59.82	2014_12_01_CAP_OT_103_VIG_1406_membrane_05.11882.11885.3	Phenyx	8.27	TRUE	126.127	127.125	128.134	129.131	130.14	131.138	20017.8	8595	12758.9	21085.5	10205.1	9824.59
P00774	1	1	1	VVGGQEASPNSWPWQVSLQYLSSGK	TMTsixplex_Nterm:::::::::::::::::::::::::TMTsixplex_K:	4	3161.66	3161.66	3013969	58.57	2014_12_01_CAP_OT_106_VIG_1406_membrane_07.11661.11664.4	Phenyx	6.27	TRUE	126.127	127.125	128.134	129.132	130.141	131.138	193762	110469	123726	194235	134161	111278
P00774	1	1	1	VVGGQEASPNSWPWQVSLQYLSSGK	TMTsixplex_Nterm:::::::::::::::::::::::::TMTsixplex_K:	3	3161.66	3161.66	1440068	58.47	2014_12_01_CAP_OT_106_VIG_1406_membrane_07.11633.11636.3	Phenyx	9.88	TRUE	126.127	127.125	128.134	129.131	130.141	131.138	84857.1	30104.8	50729.3	87219.7	44964.3	40669.2
P00774	1	1	1	VVGGQEASPNSWPWQVSLQYLSSGK	TMTsixplex_Nterm:::::::::::::::::::::::::TMTsixplex_K:	3	3161.66	3161.66	1053401	59.22	2014_12_01_CAP_OT_107_VIG_1406_membrane_08.11438.11441.3	Phenyx	8.21	TRUE	126.127	127.125	128.134	129.131	130.141	131.138	47407.9	14053.3	29958.1	50592.4	20497.8	24718
P00774	1	1	1	VVGGQEASPNSWPWQVSLQYLSSGK	TMTsixplex_Nterm:::::::::::::::::::::::::TMTsixplex_K:	4	3161.66	3161.66	517397	58.93	2014_12_01_CAP_OT_104_VIG_1406_membrane_06.11492.11495.4	Phenyx	5.77	TRUE	126.127	127.125	128.134	129.132	130.141	131.138	28402.3	26714.5	19898.8	33080.9	23506.3	22774.3
P00774	1	1	1	VVGGQEASPNSWPWQVSLQYLSSGK	TMTsixplex_Nterm:::::::::::::::::::::::::TMTsixplex_K:	4	3161.66	3161.66	4712772	59.43	2014_12_01_CAP_OT_104_VIG_1406_membrane_06.11610.11613.4	Phenyx	6.23	TRUE	126.127	127.125	128.134	129.132	130.14	131.138	252834	98442.5	155994	245642	136558	131531
P00774	1	1	1	VVGGQEASPNSWPWQVSLQYLSSGK	TMTsixplex_Nterm:::::::::::::::::::::::::TMTsixplex_K:	4	3161.66	3161.66	3429109	59.35	2014_12_01_CAP_OT_106_VIG_1406_membrane_07.11865.11868.4	Phenyx	7	TRUE	126.127	127.125	128.134	129.131	130.14	131.138	224323	114127	146672	289298	142897	139696
P00774	1	1	1	VVGGQEASPNSWPWQVSLQYLSSGK	TMTsixplex_Nterm:::::::::::::::::::::::::TMTsixplex_K:	4	3161.66	3161.66	3709584	58.73	2014_12_01_CAP_OT_106_VIG_1406_membrane_07.11703.11706.4	Phenyx	7.21	TRUE	126.127	127.125	128.134	129.132	130.141	131.138	187542	109566	132565	216197	136831	121197
P00774	1	1	1	VVGGQEASPNSWPWQVSLQYLSSGK	TMTsixplex_Nterm:::::::::::::::::::::::::TMTsixplex_K:	4	3161.66	3161.66	4231922	59.6	2014_12_01_CAP_OT_104_VIG_1406_membrane_06.11652.11655.4	Phenyx	7.04	TRUE	126.127	127.125	128.134	129.131	130.141	131.138	200671	89877	131386	216266	107967	104654
P00774	1	1	1	VVGGQEASPNSWPWQVSLQYLSSGK	TMTsixplex_Nterm:::::::::::::::::::::::::TMTsixplex_K:	4	3161.66	3161.66	2259911	59.28	2014_12_01_CAP_OT_104_VIG_1406_membrane_06.11575.11578.4	Phenyx	6.8	TRUE	126.128	127.125	128.134	129.132	130.141	131.138	133557	59574.7	84534.8	145644	71878	75907.7
P00774	1	1	1	VVGGQEASPNSWPWQVSLQYLSSGK	TMTsixplex_Nterm:::::::::::::::::::::::::TMTsixplex_K:	3	3161.66	3161.66	1995667	59.55	2014_12_01_CAP_OT_107_VIG_1406_membrane_08.11508.11511.3	Phenyx	8.69	TRUE	126.127	127.125	128.134	129.131	130.14	131.138	140670	42999.7	83921.3	158834	67165.3	77600
P00774	1	1	1	VVGGQEASPNSWPWQVSLQYLSSGK	TMTsixplex_Nterm:::::::::::::::::::::::::TMTsixplex_K:	3	3161.66	3161.66	3376565	58.72	2014_12_01_CAP_OT_106_VIG_1406_membrane_07.11698.11701.3	Phenyx	8.32	TRUE	126.127	127.125	128.134	129.131	130.141	131.138	240847	82923.6	144488	253585	111294	115772
P00774	1	1	1	VVGGQEASPNSWPWQVSLQYLSSGK	TMTsixplex_Nterm:::::::::::::::::::::::::TMTsixplex_K:	3	3161.66	3161.66	241889	59	2014_12_01_CAP_OT_107_VIG_1406_membrane_08.11398.11401.3	Phenyx	7.95	TRUE	126.127	127.125	128.134	129.131	130.14	131.138	16957.8	5602.25	10253.7	18591.8	8895.59	9412.07
P00774	1	1	1	VVGGQEASPNSWPWQVSLQYLSSGK	TMTsixplex_Nterm:::::::::::::::::::::::::TMTsixplex_K:	4	3161.66	3161.66	7186854	58.93	2014_12_01_CAP_OT_106_VIG_1406_membrane_07.11759.11762.4	Phenyx	6.24	TRUE	126.127	127.125	128.134	129.131	130.14	131.138	489768	183017	276302	490989	235872	238227
P00774	1	1	1	VVGGQEASPNSWPWQVSLQYLSSGK	TMTsixplex_Nterm:::::::::::::::::::::::::TMTsixplex_K:	3	3161.66	3161.66	866796	59.8	2014_12_01_CAP_OT_104_VIG_1406_membrane_06.11701.11704.3	Phenyx	7.43	TRUE	126.127	127.125	128.134	129.131	130.141	131.138	41350.4	14144.3	25510.7	41897	20165.8	21602.7
P01026	1	1	1	LLTQGESCLK	TMTsixplex_Nterm::::::::Cys_CAM::TMTsixplex_K:	2	1605.92	1605.92	1959632	39.08	2014_12_01_CAP_OT_107_VIG_1406_membrane_08.6308.6311.2	Phenyx	6.69	TRUE	126.127	127.125	128.134	129.132	130.141	131.138	6398.97	4741.14	8216.37	21952.1	84079.5	46568.5
P01026	1	1	1	LLTQGESCLK	TMTsixplex_Nterm::::::::Cys_CAM::TMTsixplex_K:	2	1605.92	1605.92	6882843	36.9	2014_12_01_CAP_OT_106_VIG_1406_membrane_07.5705.5708.2	Phenyx	6.88	TRUE	126.127	127.125	128.134	129.132	130.141	131.138	32833.4	25602.4	36358.4	78860.6	361563	180308
P01026	1	1	1	LLTQGESCLK	TMTsixplex_Nterm::::::::Cys_CAM::TMTsixplex_K:	2	1605.92	1605.92	4836050	38.5	2014_12_01_CAP_OT_104_VIG_1406_membrane_06.6067.6070.2	Phenyx	6.7	TRUE	126.127	127.125	128.134	129.132	130.141	131.138	14130.4	11254.1	14942.6	40710.5	197170	97288.6
P01026	1	1	1	SSVAVPYVLVPLK	TMTsixplex_Nterm:::::::::::::TMTsixplex_K:	3	1829.14	1829.14	980790	50.93	2014_12_01_CAP_OT_111_VIG_1406_membrane_12.9415.9418.3	Phenyx	5.53	TRUE	126.128	127.125	128.134	129.132	130.141	131.138	129653	99767.7	111050	123491	196172	156044
P01322	1	1	1	EVEDPQVPQLELGGGPEAGDLQTLALEVAR	TMTsixplex_Nterm:::::::::::::::::::::::::::::::	4	3358.75	3358.75	4425824	56.65	2014_12_01_CAP_OT_99_VIG_1406_membrane_01.11227.11230.4	Phenyx	6.12	TRUE	126.127	127.125	128.134	129.132	130.141	131.138	793079	328248	280414	102786	121641	135723
P01322	1	1	1	GFFYTPK	TMTsixplex_Nterm:::::::TMTsixplex_K:	2	1316.75	1316.75	7552504	43.13	2014_12_01_CAP_OT_111_VIG_1406_membrane_12.7320.7323.2	Phenyx	5.53	TRUE	126.128	127.125	128.134	129.132	130.141	131.138	1.60431e+06	780665	652257	804643	720818	1.10387e+06
P01322	1	1	1	GLVDQCCTSLCSLYQLENYCN	TMTsixplex_Nterm::::::Cys_CAM:Cys_CAM::::Cys_CAM:::::::::Cys_CAM::	3	2825.23	2825.23	7689576	51	2014_12_01_CAP_OT_99_VIG_1406_membrane_01.9679.9682.3	Phenyx	9.23	TRUE	126.127	127.125	128.134	129.132	130.141	131.138	993067	716151	626452	437479	396838	698349
P01322	1	1	1	GLVDQCCTSLCSLYQLENYCN	TMTsixplex_Nterm::::::Cys_CAM:Cys_CAM::::Cys_CAM:::::::::Cys_CAM::	3	2825.23	2825.24	3307638	51.38	2014_12_01_CAP_OT_99_VIG_1406_membrane_01.9785.9788.3	Phenyx	7.03	TRUE	126.127	127.125	128.134	129.131	130.141	131.138	120362	113134	127984	127711	115548	123571
P01322	1	1	1	QHLCGPHLVEALYLVCGER	TMTsixplex_Nterm::::Cys_CAM::::::::::::Cys_CAM::::	3	2479.27	2479.27	4965660	43.63	2014_12_01_CAP_OT_106_VIG_1406_membrane_07.7595.7598.3	Phenyx	8.29	TRUE	126.127	127.125	128.134	129.132	130.141	131.138	468094	293547	197323	327424	221037	506582
P01835	1	1	1	ADYESHNLYTCEVVHK	TMTsixplex_Nterm:::::::::::Cys_CAM:::::TMTsixplex_K:	4	2422.2	2422.2	6776351	34.35	2014_12_01_CAP_OT_103_VIG_1406_membrane_05.5531.5534.4	Phenyx	6.12	TRUE	126.128	127.125	128.134	129.132	130.141	131.138	67014.9	78422.9	86660.4	150295	609435	302065
P01835	1	1	1	ADYESHNLYTCEVVHK	TMTsixplex_Nterm:::::::::::Cys_CAM:::::TMTsixplex_K:	3	2422.2	2422.2	2598531	34.43	2014_12_01_CAP_OT_103_VIG_1406_membrane_05.5552.5555.3	Phenyx	8.29	TRUE	126.127	127.125	128.134	129.132	130.141	131.138	16778.1	7586.9	20286.9	38243	164757	78607
P01835	1	1	1	DGVLDSVTDQDSK	TMTsixplex_Nterm:::::::::::::TMTsixplex_K:	3	1835.95	1835.95	7030633	37.77	2014_12_01_CAP_OT_99_VIG_1406_membrane_01.5997.6000.3	Phenyx	8.18	TRUE	126.127	127.124	128.134	129.133	130.141	131.138	112987	163167	158009	186727	448469	275619
P01835	1	1	1	DGVLDSVTDQDSK	TMTsixplex_Nterm:::::::::::::TMTsixplex_K:	2	1835.95	1835.95	5638254	37.78	2014_12_01_CAP_OT_99_VIG_1406_membrane_01.6005.6008.2	Phenyx	8.54	TRUE	126.127	127.125	128.134	129.132	130.141	131.138	36798.7	33322.9	50964	86101.2	318108	181368
P01835	1	1	1	RDGVLDSVTDQDSK	TMTsixplex_Nterm::::::::::::::TMTsixplex_K:	3	1992.05	1992.05	6406494	33.88	2014_12_01_CAP_OT_99_VIG_1406_membrane_01.4919.4922.3	Phenyx	8.85	TRUE	126.127	127.125	128.134	129.132	130.141	131.138	286141	125565	263976	301000	961345	538255
P01946	1	1	1	FLASVSTVLTSK	TMTsixplex_Nterm::::::::::::TMTsixplex_K:	2	1710.03	1710.03	424986	55.73	2014_12_01_CAP_OT_111_VIG_1406_membrane_12.10624.10627.2	Phenyx	7.07	TRUE	126.128	127.125	128.134	129.132	130.141	131.138	13283	11634.2	21165.5	13184.4	12152.2	9556.66
P01946	1	1	1	FLASVSTVLTSK	TMTsixplex_Nterm::::::::::::TMTsixplex_K:	3	1710.03	1710.03	691934	55.7	2014_12_01_CAP_OT_111_VIG_1406_membrane_12.10619.10622.3	Phenyx	5.31	TRUE	126.128	127.125	128.134	129.132	130.141	131.138	60179.3	51641	86388.8	61593.6	56436.1	48386
P01946	1	1	1	KVADALAK	TMTsixplex_Nterm:TMTsixplex_K:::::::TMTsixplex_K:	2	1501.98	1501.98	5487033	31.67	2014_12_01_CAP_OT_111_VIG_1406_membrane_12.4130.4133.2	Phenyx	5.46	TRUE	126.128	127.125	128.134	129.132	130.141	131.138	536547	768013	573039	640007	595036	534095
P01946	1	1	1	KVADALAK	TMTsixplex_Nterm:TMTsixplex_K:::::::TMTsixplex_K:	3	1501.98	1501.98	3	31.67	2014_12_01_CAP_OT_111_VIG_1406_membrane_12.4128.4131.3	Phenyx	6.15	TRUE	126.128	127.125	128.134	129.132	130.141	131.138	5.96905e+06	8.38976e+06	6.2101e+06	7.08199e+06	6.59177e+06	5.75184e+06
P01946	1	1	1	LGGHGGEYGEEALQR	TMTsixplex_Nterm::::::::::::::::	2	1800.9	1800.9	1	30.93	2014_12_01_CAP_OT_101_VIG_1406_membrane_03.4633.4636.2	Phenyx	10.25	TRUE	126.128	127.125	128.134	129.132	130.141	131.138	105535	133635	111536	121988	103212	86217
P01946	1	1	1	LGGHGGEYGEEALQR	TMTsixplex_Nterm::::::::::::::::	3	1800.9	1800.9	1	30.88	2014_12_01_CAP_OT_101_VIG_1406_membrane_03.4620.4623.3	Phenyx	8.91	TRUE	126.128	127.125	128.134	129.132	130.141	131.138	516724	564899	506275	567598	479319	398476
P01946	1	1	1	MFAAFPTTK	TMTsixplex_Nterm:::::::::TMTsixplex_K:	2	1470.83	1470.83	8089282	46.35	2014_12_01_CAP_OT_111_VIG_1406_membrane_12.8195.8198.2	Phenyx	6.4	TRUE	126.128	127.125	128.134	129.132	130.141	131.138	886704	915182	837330	909909	867961	687397
P01946	1	1	1	MFAAFPTTK	TMTsixplex_Nterm:Oxidation_M::::::::TMTsixplex_K:	2	1486.83	1486.83	6171979	40.17	2014_12_01_CAP_OT_111_VIG_1406_membrane_12.6509.6512.2	Phenyx	6.02	TRUE	126.128	127.125	128.134	129.132	130.141	131.138	2.25938e+06	3.27298e+06	3.78678e+06	2.12077e+06	3.84029e+06	4.27878e+06
P01946	1	1	1	TYFSHLDVSPGSAQVK	TMTsixplex_Nterm::::::::::::::::TMTsixplex_K:	3	2193.18	2193.19	7354387	38.72	2014_12_01_CAP_OT_111_VIG_1406_membrane_12.6109.6112.3	Phenyx	8.84	TRUE	126.128	127.125	128.134	129.132	130.141	131.138	561099	506026	600921	659104	614157	498515
P01946	1	1	1	TYFSHLDVSPGSAQVK	TMTsixplex_Nterm::::::::::::::::TMTsixplex_K:	3	2193.18	2193.18	2488071	40.07	2014_12_01_CAP_OT_109_VIG_1406_membrane_10.6480.6483.3	Phenyx	8.13	TRUE	126.128	127.125	128.134	129.132	130.141	131.138	225936	450795	269814	282579	257800	253679
P01946	1	1	1	TYFSHLDVSPGSAQVK	TMTsixplex_Nterm::::::::::::::::TMTsixplex_K:	3	2193.18	2193.19	1	40	2014_12_01_CAP_OT_108_VIG_1406_membrane_09.6388.6391.3	Phenyx	8.91	TRUE	126.128	127.125	128.134	129.132	130.141	131.138	645126	1.97495e+06	877275	843429	854675	642638
P01946	1	1	1	TYFSHLDVSPGSAQVK	TMTsixplex_Nterm::::::::::::::::TMTsixplex_K:	3	2193.18	2193.18	649378	40.83	2014_12_01_CAP_OT_110_VIG_1406_membrane_11.5929.5932.3	Phenyx	8.04	TRUE	126.128	127.125	128.134	129.132	130.141	131.138	75237.1	76931.7	79978.6	88461.5	80929.4	74507.5
P01946	1	1	1	VLSADDK	TMTsixplex_Nterm:::::::TMTsixplex_K:	2	1204.71	1204.71	4	31.92	2014_12_01_CAP_OT_100_VIG_1406_membrane_02.4390.4393.2	Phenyx	5.16	TRUE	126.127	127.125	128.134	129.132	130.141	131.138	2.08553e+06	2.22849e+06	2.11797e+06	2.0308e+06	1.83707e+06	1.62808e+06
P01946	1	1	1	VLSADDKTNLK	TMTsixplex_Nterm:::::::TMTsixplex_K::::TMTsixplex_K:	3	1890.14	1890.14	1	32.98	2014_12_01_CAP_OT_106_VIG_1406_membrane_07.4591.4594.3	Phenyx	5.96	TRUE	126.127	127.125	128.134	129.132	130.141	131.138	1.20116e+07	1.32167e+07	9.6314e+06	1.28043e+07	1.20067e+07	7.74197e+06
P01946	1	1	1	VLSADDKTNLK	TMTsixplex_Nterm:::::::TMTsixplex_K::::TMTsixplex_K:	3	1890.14	1890.14	4	34.32	2014_12_01_CAP_OT_104_VIG_1406_membrane_06.4897.4900.3	Phenyx	6.12	TRUE	126.128	127.125	128.134	129.132	130.141	131.138	4.39494e+06	4.73776e+06	3.4722e+06	4.69417e+06	4.47112e+06	2.94292e+06
P01946	1	1	1	VLSADDKTNLK	TMTsixplex_Nterm:::::::TMTsixplex_K::::TMTsixplex_K:	3	1890.14	1890.14	3	34.23	2014_12_01_CAP_OT_104_VIG_1406_membrane_06.4876.4879.3	Phenyx	5.44	TRUE	126.127	127.125	128.134	129.132	130.141	131.138	2.64467e+06	2.75139e+06	2.1476e+06	2.582e+06	2.51644e+06	1.66602e+06
P01946	1	1	1	VLSADDKTNLK	TMTsixplex_Nterm:::::::TMTsixplex_K::::TMTsixplex_K:	3	1890.14	1890.14	1	32.85	2014_12_01_CAP_OT_106_VIG_1406_membrane_07.4556.4559.3	Phenyx	5.48	TRUE	126.128	127.125	128.134	129.132	130.141	131.138	1.82707e+06	1.97079e+06	1.35686e+06	1.77448e+06	1.73651e+06	1.09678e+06
P01946	1	1	1	VLSADDKTNLK	TMTsixplex_Nterm:::::::TMTsixplex_K::::TMTsixplex_K:	3	1890.14	1890.14	4	33.08	2014_12_01_CAP_OT_106_VIG_1406_membrane_07.4619.4622.3	Phenyx	5.85	TRUE	126.127	127.125	128.134	129.132	130.14	131.138	2.38173e+06	2.63528e+06	2.07079e+06	2.65385e+06	2.64283e+06	1.81558e+06
P02091	1	1	1	VNPDDVGGEALGR	TMTsixplex_Nterm::::::::::::::	2	1526.79	1526.79	4518166	32.98	2014_12_01_CAP_OT_99_VIG_1406_membrane_01.4668.4671.2	Phenyx	7.3	TRUE	126.127	127.125	128.134	129.132	130.141	131.138	176561	225249	204076	220739	316483	180253
P02091	1	1	1	VNPDDVGGEALGR	TMTsixplex_Nterm::::::::::::::	2	1526.79	1526.79	7857897	34.92	2014_12_01_CAP_OT_99_VIG_1406_membrane_01.5206.5209.2	Phenyx	7.87	TRUE	126.127	127.125	128.134	129.132	130.141	131.138	236946	266684	238679	243372	228544	194906
P02091	1	1	1	VNPDDVGGEALGR	TMTsixplex_Nterm::::::::::::::	3	1526.79	1526.79	1782281	69.37	2014_12_01_CAP_OT_99_VIG_1406_membrane_01.14585.14588.3	Phenyx	6.7	TRUE	126.128	127.124	128.134	129.132	130.141	131.138	27639.7	76204.4	60027.5	51329.4	51408.3	56476.5
P02091	1	1	1	VNPDDVGGEALGR	TMTsixplex_Nterm::::::::::::::	2	1526.79	1526.79	4	35.17	2014_12_01_CAP_OT_99_VIG_1406_membrane_01.5275.5278.2	Phenyx	7.96	TRUE	126.127	127.125	128.134	129.132	130.141	131.138	1.1708e+07	1.41048e+07	1.22266e+07	1.23601e+07	1.21173e+07	9.82499e+06
P02091	1	1	1	VNPDDVGGEALGR	TMTsixplex_Nterm::::::::::::::	2	1526.79	1526.79	2637800	69.33	2014_12_01_CAP_OT_99_VIG_1406_membrane_01.14578.14581.2	Phenyx	7.78	TRUE	126.127	127.125	128.134	129.132	130.141	131.138	109049	135048	118544	117253	116994	96905.4
P02091	1	1	1	VNPDDVGGEALGR	TMTsixplex_Nterm::::::::::::::	3	1526.79	1526.79	1	35	2014_12_01_CAP_OT_99_VIG_1406_membrane_01.5227.5230.3	Phenyx	7	TRUE	126.127	127.124	128.134	129.131	130.14	131.138	452750	524383	477498	432495	429136	361507
P02091	1	1	1	VNPDDVGGEALGR	TMTsixplex_Nterm::::::::::::::	2	1526.79	1526.79	310382	69.75	2014_12_01_CAP_OT_99_VIG_1406_membrane_01.14664.14667.2	Phenyx	8.26	TRUE	126.128	127.125	128.134	129.132	130.141	131.138	14154.7	17455.9	15614.7	15472.7	15619.5	12465.4
P02091	1	1	1	YFDSFGDLSSASALMGNPK	TMTsixplex_Nterm:::::::::::::::::::TMTsixplex_K:	4	2464.24	2464.24	8170478	53.05	2014_12_01_CAP_OT_100_VIG_1406_membrane_02.10307.10310.4	Phenyx	7	TRUE	126.127	127.124	128.134	129.131	130.14	131.138	849191	908091	627236	796428	614383	417813
P02091	1	1	1	YFDSFGDLSSASALMGNPK	TMTsixplex_Nterm:::::::::::::::::::TMTsixplex_K:	3	2464.24	2464.24	6474282	52.95	2014_12_01_CAP_OT_100_VIG_1406_membrane_02.10279.10282.3	Phenyx	7.97	TRUE	126.127	127.125	128.134	129.132	130.14	131.138	720358	874637	622583	740883	704798	436333
P02091	1	1	1	YFDSFGDLSSASALMGNPK	TMTsixplex_Nterm:::::::::::::::Oxidation_M::::TMTsixplex_K:	4	2480.23	2480.23	9603198	48.1	2014_12_01_CAP_OT_100_VIG_1406_membrane_02.8940.8943.4	Phenyx	6.47	TRUE	126.127	127.125	128.134	129.132	130.14	131.138	741142	1.25368e+06	903730	710519	960685	915816
P02091	1	1	1	YFDSFGDLSSASALMGNPK	TMTsixplex_Nterm:::::::::::::::::::TMTsixplex_K:	2	2464.24	2464.24	6620270	52.98	2014_12_01_CAP_OT_100_VIG_1406_membrane_02.10292.10295.2	Phenyx	11.3	TRUE	126.127	127.124	128.134	129.132	130.141	131.138	327412	434171	284065	339853	298714	157922
P02091	1	1	1	YFDSFGDLSSASALMGNPK	TMTsixplex_Nterm:::::::::::::::Oxidation_M::::TMTsixplex_K:	3	2480.23	2480.23	6222710	48.03	2014_12_01_CAP_OT_100_VIG_1406_membrane_02.8921.8924.3	Phenyx	9.55	TRUE	126.127	127.125	128.134	129.132	130.141	131.138	554714	841876	701764	583533	757137	751579
P02091	1	1	1	YFDSFGDLSSASALMGNPK	TMTsixplex_Nterm:::::::::::::::::::TMTsixplex_K:	3	2464.24	2464.24	1	53.3	2014_12_01_CAP_OT_100_VIG_1406_membrane_02.10376.10379.3	Phenyx	7.32	TRUE	126.127	127.125	128.134	129.132	130.141	131.138	834175	873849	827181	911174	781264	612905
P02091	1	1	1	YFDSFGDLSSASALMGNPK	TMTsixplex_Nterm:::::::::::::::::::TMTsixplex_K:	4	2464.24	2464.24	1	53.08	2014_12_01_CAP_OT_100_VIG_1406_membrane_02.10319.10322.4	Phenyx	7.49	TRUE	126.127	127.124	128.134	129.131	130.141	131.138	1.14299e+06	1.36448e+06	931111	1.18697e+06	1.00025e+06	730530
P02091	1	1	1	YFDSFGDLSSASALMGNPK	TMTsixplex_Nterm:::::::::::::::::::TMTsixplex_K:	4	2464.24	2464.24	6868402	53.22	2014_12_01_CAP_OT_100_VIG_1406_membrane_02.10355.10358.4	Phenyx	6.28	TRUE	126.127	127.125	128.134	129.132	130.141	131.138	548084	674383	475187	678189	507048	435449
P02091	1	1	1	YFDSFGDLSSASALMGNPK	TMTsixplex_Nterm:::::::::::::::Oxidation_M::::TMTsixplex_K:	3	2480.23	2480.23	2	48.2	2014_12_01_CAP_OT_100_VIG_1406_membrane_02.8968.8971.3	Phenyx	9.28	TRUE	126.127	127.125	128.134	129.132	130.141	131.138	956200	2.23288e+06	1.43629e+06	1.0919e+06	1.65659e+06	1.7205e+06
P02091;P11517	2	2	2	LHVDPENFR	TMTsixplex_Nterm::::::::::	2	1354.72	1354.72	5740191	35.8	2014_12_01_CAP_OT_103_VIG_1406_membrane_05.5924.5927.2	Phenyx	5.7	TRUE	126.127	127.125	128.134	129.131	130.14	131.138	610581	679438	779318	1.06744e+06	481129	694755
P02091;P11517	2	2	2	LHVDPENFR	TMTsixplex_Nterm::::::::::	3	1354.72	1354.72	2413318	35.65	2014_12_01_CAP_OT_103_VIG_1406_membrane_05.5883.5886.3	Phenyx	5.57	TRUE	126.128	127.125	128.134	129.132	130.141	131.138	292457	281114	400211	330884	239601	286669
P02091;P11517	2	2	2	LHVDPENFR	TMTsixplex_Nterm::::::::::	2	1354.72	1354.72	1930051	35.7	2014_12_01_CAP_OT_103_VIG_1406_membrane_05.5896.5899.2	Phenyx	5.71	TRUE	126.128	127.125	128.134	129.132	130.141	131.138	280434	331570	383478	441655	261670	319503
P02091;P11517	2	2	2	LLGNMLVLVLGHHLGK	TMTsixplex_Nterm::::::::::::::::TMTsixplex_K:	4	2171.34	2171.34	368301	61.9	2014_12_01_CAP_OT_111_VIG_1406_membrane_12.11969.11972.4	Phenyx	8.02	TRUE	126.128	127.125	128.134	129.132	130.141	131.138	165119	152600	255849	205750	153569	257951
P02091;P11517	2	2	2	VHLTDAEK	TMTsixplex_Nterm::::::::TMTsixplex_K:	3	1369.8	1369.8	4387472	30.17	2014_12_01_CAP_OT_103_VIG_1406_membrane_05.4398.4401.3	Phenyx	5.72	TRUE	126.128	127.125	128.133	129.132	130.141	131.138	84271.3	1.7638e+06	205051	227359	263360	184871
P02091;P11517	2	2	2	VHLTDAEK	TMTsixplex_Nterm::::::::TMTsixplex_K:	2	1369.8	1369.8	3494585	30.22	2014_12_01_CAP_OT_103_VIG_1406_membrane_05.4412.4415.2	Phenyx	6.17	TRUE	126.128	127.125	128.133	129.132	130.141	131.138	8475.8	333582	35134.8	42604.1	47806.4	30589.3
P02091;P11517	2	2	2	VLNAFNDGLK	TMTsixplex_Nterm::::::::::TMTsixplex_K:	2	1547.91	1547.91	3	42.57	2014_12_01_CAP_OT_106_VIG_1406_membrane_07.7301.7304.2	Phenyx	5.64	TRUE	126.127	127.125	128.134	129.132	130.14	131.138	1.87025e+06	2.03573e+06	2.19541e+06	2.00617e+06	1.8161e+06	1.60665e+06
P02091;P11517	2	2	2	VLNAFNDGLK	TMTsixplex_Nterm::::::::::TMTsixplex_K:	2	1547.91	1547.91	1713773	44.67	2014_12_01_CAP_OT_107_VIG_1406_membrane_08.7827.7830.2	Phenyx	5.26	TRUE	126.128	127.125	128.134	129.132	130.141	131.138	110057	116013	128817	117370	102275	102383
P02091;P11517	2	2	2	VLNAFNDGLK	TMTsixplex_Nterm::::::::::TMTsixplex_K:	2	1547.91	1547.91	1	42.92	2014_12_01_CAP_OT_106_VIG_1406_membrane_07.7399.7402.2	Phenyx	5.58	TRUE	126.127	127.125	128.134	129.132	130.14	131.138	496074	553971	583704	561880	522706	460683
P02091;P11517	2	2	2	VLNAFNDGLK	TMTsixplex_Nterm::::::::::TMTsixplex_K:	3	1547.91	1547.91	3494449	44.07	2014_12_01_CAP_OT_104_VIG_1406_membrane_06.7606.7609.3	Phenyx	5.88	TRUE	126.127	127.125	128.134	129.132	130.14	131.138	244773	173290	210274	262000	153325	247585
P02091;P11517	2	2	2	VLNAFNDGLK	TMTsixplex_Nterm::::::::::TMTsixplex_K:	2	1547.91	1547.91	1	42.78	2014_12_01_CAP_OT_106_VIG_1406_membrane_07.7363.7366.2	Phenyx	5.45	TRUE	126.127	127.125	128.134	129.132	130.141	131.138	791564	941097	979360	924648	845048	735367
P02091;P11517	2	2	2	VLNAFNDGLK	TMTsixplex_Nterm::::::::::TMTsixplex_K:	2	1547.91	1547.91	7759387	43.98	2014_12_01_CAP_OT_104_VIG_1406_membrane_06.7586.7589.2	Phenyx	5.43	TRUE	126.127	127.125	128.134	129.132	130.141	131.138	380528	418580	450565	393670	375786	357146
P02091;P11517	2	2	2	VLNAFNDGLK	TMTsixplex_Nterm::::::::::TMTsixplex_K:	2	1547.91	1547.91	3	42.63	2014_12_01_CAP_OT_106_VIG_1406_membrane_07.7321.7324.2	Phenyx	6.11	TRUE	126.127	127.125	128.134	129.132	130.141	131.138	1.50757e+06	1.63268e+06	1.74325e+06	1.57015e+06	1.42187e+06	1.30123e+06
P02091;P11517	2	2	2	VVAGVASALAHK	TMTsixplex_Nterm::::::::::::TMTsixplex_K:	3	1579.98	1579.98	6153813	42.27	2014_12_01_CAP_OT_111_VIG_1406_membrane_12.7082.7085.3	Phenyx	6.73	TRUE	126.127	127.125	128.134	129.132	130.141	131.138	492046	412402	579518	684902	687677	585888
P02091;P11517	2	2	2	VVAGVASALAHK	TMTsixplex_Nterm::::::::::::TMTsixplex_K:	3	1579.98	1579.98	2496710	42.07	2014_12_01_CAP_OT_111_VIG_1406_membrane_12.7027.7030.3	Phenyx	6.79	TRUE	126.128	127.125	128.134	129.132	130.141	131.138	244756	170223	257411	282757	238320	234670
P02401	1	1	1	KLLDSVGLEADDER	TMTsixplex_Nterm:TMTsixplex_K::::::::::::::	2	2017.11	2017.11	1	39.07	2014_12_01_CAP_OT_100_VIG_1406_membrane_02.6414.6417.2	Phenyx	7.85	TRUE	126.127	127.125	128.134	129.132	130.141	131.138	1.01959e+06	1.18088e+06	1.16521e+06	1.11928e+06	997247	1.17378e+06
P02401	1	1	1	KLLDSVGLEADDER	TMTsixplex_Nterm:TMTsixplex_K::::::::::::::	3	2017.11	2017.11	1	38.9	2014_12_01_CAP_OT_100_VIG_1406_membrane_02.6365.6368.3	Phenyx	7.01	TRUE	126.127	127.125	128.134	129.132	130.14	131.138	2.34419e+06	2.4731e+06	2.24555e+06	2.44635e+06	2.13703e+06	2.23315e+06
P02401	1	1	1	KLLDSVGLEADDER	TMTsixplex_Nterm:TMTsixplex_K::::::::::::::	3	2017.11	2017.11	2	39.3	2014_12_01_CAP_OT_100_VIG_1406_membrane_02.6477.6480.3	Phenyx	7.08	TRUE	126.127	127.125	128.134	129.132	130.141	131.138	2.39207e+06	3.23064e+06	2.33567e+06	3.49514e+06	2.24882e+06	2.37444e+06
P02401	1	1	1	KLLDSVGLEADDER	TMTsixplex_Nterm:TMTsixplex_K::::::::::::::	3	2017.11	2017.11	9	39.12	2014_12_01_CAP_OT_100_VIG_1406_membrane_02.6427.6430.3	Phenyx	7.49	TRUE	126.127	127.125	128.134	129.132	130.141	131.138	1.18457e+07	1.54793e+07	1.18088e+07	1.6956e+07	1.13782e+07	1.16591e+07
P02401	1	1	1	LASVPAGGAVAVSAAPGSAAPAAGSAPAAAEEK	TMTsixplex_Nterm:::::::::::::::::::::::::::::::::TMTsixplex_K:	3	3231.75	3231.75	3	39.5	2014_12_01_CAP_OT_101_VIG_1406_membrane_03.6999.7002.3	Phenyx	8.92	TRUE	126.128	127.125	128.134		130.141	131.138	2.05595e+06	2.30841e+06	1.28394e+06		1.09329e+06	907264
P02401	1	1	1	LLDSVGLEADDER	TMTsixplex_Nterm::::::::::::::	3	1659.85	1659.85	1	42.9	2014_12_01_CAP_OT_99_VIG_1406_membrane_01.7431.7434.3	Phenyx	7.4	TRUE	126.127	127.125	128.134	129.132	130.141	131.138	747661	790913	694129	838302	589989	702518
P02401	1	1	1	LLDSVGLEADDER	TMTsixplex_Nterm::::::::::::::	2	1659.85	1659.85	1	42.87	2014_12_01_CAP_OT_99_VIG_1406_membrane_01.7425.7428.2	Phenyx	8.68	TRUE	126.128	127.125	128.134	129.132	130.141	131.138	597088	597820	607686	640718	534295	626023
P02401	1	1	1	LLDSVGLEADDER	TMTsixplex_Nterm::::::::::::::	2	1659.85	1659.85	3304452	43.92	2014_12_01_CAP_OT_99_VIG_1406_membrane_01.7712.7715.2	Phenyx	7.79	TRUE	126.128	127.125	128.134	129.132	130.141	131.138	113514	119774	116109	184337	81207.3	150266
P02401	1	1	1	LLDSVGLEADDER	TMTsixplex_Nterm::::::::::::::	3	1659.85	1659.85	2368650	66.17	2014_12_01_CAP_OT_99_VIG_1406_membrane_01.13760.13763.3	Phenyx	7.62	TRUE	126.127	127.125	128.134	129.132	130.141	131.138	217732	219823	226313	229909	191140	221559
P02401	1	1	1	LLDSVGLEADDER	TMTsixplex_Nterm::::::::::::::	2	1659.85	1659.85	8769442	66.17	2014_12_01_CAP_OT_99_VIG_1406_membrane_01.13759.13762.2	Phenyx	9.27	TRUE	126.127	127.125	128.134	129.132	130.14	131.138	523127	543703	535951	595776	449232	531155
P02401	1	1	1	LLDSVGLEADDERLNK	TMTsixplex_Nterm::::::::::::::::TMTsixplex_K:	3	2244.24	2244.24	1	42.6	2014_12_01_CAP_OT_100_VIG_1406_membrane_02.7408.7411.3	Phenyx	6.71	TRUE	126.128	127.125	128.134	129.132	130.141	131.138	1.05049e+06	984076	569113	1.08401e+06	956000	576502
P02401	1	1	1	NLEDVLAQGVGK	TMTsixplex_Nterm::::::::::::TMTsixplex_K:	3	1699.99	1699.99	1	46.22	2014_12_01_CAP_OT_100_VIG_1406_membrane_02.8417.8420.3	Phenyx	5.84	TRUE	126.127	127.125	128.134	129.132	130.141	131.138	3.70486e+06	3.51137e+06	3.613e+06	3.35133e+06	3.1141e+06	3.22007e+06
P02401	1	1	1	NLEDVLAQGVGK	TMTsixplex_Nterm::::::::::::TMTsixplex_K:	2	1699.99	1699.99	2	46.2	2014_12_01_CAP_OT_100_VIG_1406_membrane_02.8415.8418.2	Phenyx	6.68	TRUE	126.128	127.125	128.134	129.132	130.141	131.138	2.00472e+06	1.81426e+06	1.88052e+06	1.94592e+06	1.69861e+06	1.83485e+06
P02401	1	1	1	VLSELNGK	TMTsixplex_Nterm::::::::TMTsixplex_K:	2	1316.81	1316.81	8936437	36.12	2014_12_01_CAP_OT_106_VIG_1406_membrane_07.5482.5485.2	Phenyx	5.48	TRUE	126.127	127.125	128.134	129.132	130.14	131.138	626300	720192	735385	696129	730489	728772
P02401	1	1	1	YVASYLLAALGGNSNPSAK	TMTsixplex_Nterm:::::::::::::::::::TMTsixplex_K:	3	2353.3	2353.31	6051	68.93	2014_12_01_CAP_OT_111_VIG_1406_membrane_12.12977.12980.3	Phenyx	6.4	TRUE	126.128	127.124	128.134	129.131	130.141	131.138	685.507	760.956	640.257	768.211	795.236	716.577
P02401	1	1	1	YVASYLLAALGGNSNPSAK	TMTsixplex_Nterm:::::::::::::::::::TMTsixplex_K:	3	2353.3	2353.3	818622	60.3	2014_12_01_CAP_OT_111_VIG_1406_membrane_12.11667.11670.3	Phenyx	7.26	TRUE	126.128	127.125	128.134	129.132	130.141	131.138	75662.4	78726	68000.1	101273	65918.2	89220.8
P02401	1	1	1	YVASYLLAALGGNSNPSAK	TMTsixplex_Nterm:::::::::::::::::::TMTsixplex_K:	3	2353.3	2353.31	6047	70.15	2014_12_01_CAP_OT_111_VIG_1406_membrane_12.13134.13135.3	Phenyx	5.4	TRUE	126.128	127.125	128.134	129.132	130.141	131.138	554.003	535.722	496.211	587.716	555.888	502.312
P02401	1	1	1	YVASYLLAALGGNSNPSAK	TMTsixplex_Nterm:::::::::::::::::::TMTsixplex_K:	4	2353.3	2353.31	2958537	59.62	2014_12_01_CAP_OT_111_VIG_1406_membrane_12.11513.11516.4	Phenyx	5.96	TRUE	126.128	127.125	128.134	129.132	130.141	131.138	854321	1.07382e+06	912413	951809	757774	848411
P02401	1	1	1	YVASYLLAALGGNSNPSAK	TMTsixplex_Nterm:::::::::::::::::::TMTsixplex_K:	3	2353.3	2353.3	18981	60.15	2014_12_01_CAP_OT_110_VIG_1406_membrane_11.9269.9272.3	Phenyx	6.44	TRUE	126.128	127.125	128.134	129.132	130.141	131.138	2280.5	2672.65	2122.2	2539.02	2361.69	2134.44
P02401	1	1	1	YVASYLLAALGGNSNPSAK	TMTsixplex_Nterm:::::::::::::::::::TMTsixplex_K:	3	2353.3	2353.31	353059	62.32	2014_12_01_CAP_OT_111_VIG_1406_membrane_12.12046.12049.3	Phenyx	9.16	TRUE	126.128	127.125	128.134	129.132	130.141	131.138	24124.3	33436.3	34008.2	29485.6	31861.4	28615.8
P02401	1	1	1	YVASYLLAALGGNSNPSAK	TMTsixplex_Nterm:::::::::::::::::::TMTsixplex_K:	3	2353.3	2353.3	16246	73.73	2014_12_01_CAP_OT_111_VIG_1406_membrane_12.13524.13525.3	Phenyx	6.62	TRUE	126.128	127.125	128.134	129.132	130.141	131.138	960.642	933.954	893.156	900.911	838.171	850.657
P02401	1	1	1	YVASYLLAALGGNSNPSAK	TMTsixplex_Nterm:::::::::::::::::::TMTsixplex_K:	3	2353.3	2353.31	545991	59.42	2014_12_01_CAP_OT_111_VIG_1406_membrane_12.11464.11467.3	Phenyx	9.74	TRUE	126.128	127.125	128.134	129.132	130.141	131.138	40035.4	46232.3	43756.6	46314.6	33353.4	43989.7
P02401	1	1	1	YVASYLLAALGGNSNPSAK	TMTsixplex_Nterm:::::::::::::::::::TMTsixplex_K:	3	2353.3	2353.3	3179980	59.57	2014_12_01_CAP_OT_111_VIG_1406_membrane_12.11499.11502.3	Phenyx	9.68	TRUE	126.128	127.125	128.134	129.132	130.141	131.138	335225	430108	377359	414660	300966	362323
P02650	1	1	1	EGELEVTDQLPGQSDQPWEQALNR	TMTsixplex_Nterm:::::::::::::::::::::::::	3	2967.44	2967.44	7240773	47.37	2014_12_01_CAP_OT_99_VIG_1406_membrane_01.8671.8674.3	Phenyx	10.85	TRUE	126.127	127.125	128.134	129.132	130.141	131.138	319121	271038	301647	383719	1.0022e+06	853662
P02650	1	1	1	ELEEQLGPVAEETR	TMTsixplex_Nterm:::::::::::::::	2	1827.94	1827.94	2436414	38.92	2014_12_01_CAP_OT_99_VIG_1406_membrane_01.6320.6323.2	Phenyx	8.07	TRUE	126.127	127.125	128.134	129.132	130.141	131.138	53023.9	38523.5	49118.7	86182.4	178154	175296
P02650	1	1	1	EVQAAQAR	TMTsixplex_Nterm:::::::::	2	1100.61	1100.62	70723	21.42	2014_12_01_CAP_OT_106_VIG_1406_membrane_07.2017.2020.2	Phenyx	5.58	TRUE	126.127	127.125	128.134	129.132	130.141	131.138	726.664	558.113	688.287	932.52	2325.31	2193.5
P02650	1	1	1	EVQAAQAR	TMTsixplex_Nterm:::::::::	2	1100.61	1100.62	52702	21.47	2014_12_01_CAP_OT_107_VIG_1406_membrane_08.1995.1998.2	Phenyx	5.34	TRUE	126.127	127.125	128.134	129.132	130.141	131.138	551.999	364.321	511.236	946.777	2809.9	2717.87
P02650	1	1	1	EVQAAQAR	TMTsixplex_Nterm:::::::::	2	1100.61	1100.62	23053	21.48	2014_12_01_CAP_OT_104_VIG_1406_membrane_06.1979.1982.2	Phenyx	5.89	TRUE	126.128	127.124	128.134	129.132	130.141	131.138	264.394	166.936	277.677	570.929	1791.8	1718.54
P02650	1	1	1	LGADMEDLR	TMTsixplex_Nterm::::::::::	2	1247.64	1247.64	1	39.55	2014_12_01_CAP_OT_99_VIG_1406_membrane_01.6493.6496.2	Phenyx	5.75	TRUE	126.127	127.125	128.134	129.132	130.141	131.138	435772	220990	256644	679070	1.7583e+06	730193
P02651	1	1	1	ATLDQNLEDLR	TMTsixplex_Nterm::::::::::::	2	1515.81	1515.81	1	39.9	2014_12_01_CAP_OT_99_VIG_1406_membrane_01.6593.6596.2	Phenyx	6.74	TRUE	126.127	127.125	128.134	129.132	130.141	131.138	264568	199657	245438	386836	754511	384919
P02651	1	1	1	KNAEELQTK	TMTsixplex_Nterm:TMTsixplex_K::::::::TMTsixplex_K:	3	1747.04	1747.05	7403635	28.05	2014_12_01_CAP_OT_106_VIG_1406_membrane_07.3191.3194.3	Phenyx	6.9	TRUE	126.128	127.125	128.134	129.132	130.141	131.138	271078	162167	245598	299489	795931	348786
P02651	1	1	1	LAPLAEGVQEK	TMTsixplex_Nterm:::::::::::TMTsixplex_K:	2	1611.96	1611.96	8447356	40.18	2014_12_01_CAP_OT_101_VIG_1406_membrane_03.7190.7193.2	Phenyx	6.74	TRUE	126.128	127.125	128.134	129.132	130.141	131.138	104403	65938.7	103703	195800	529803	228139
P02651	1	1	1	LNHQMEGLAFQMK	TMTsixplex_Nterm:::::::::::::TMTsixplex_K:	3	2004.07	2004.07	1599475	43.88	2014_12_01_CAP_OT_108_VIG_1406_membrane_09.7410.7413.3	Phenyx	7.96	TRUE	126.128	127.125	128.134	129.132	130.141	131.138	216675	118592	177661	318218	564118	261253
P02651	1	1	1	NAEELQTK	TMTsixplex_Nterm::::::::TMTsixplex_K:	2	1389.79	1389.79	8342462	29.1	2014_12_01_CAP_OT_100_VIG_1406_membrane_02.3594.3597.2	Phenyx	5.55	TRUE	126.128	127.125	128.134	129.132	130.141	131.138	86982.2	51155.7	85700.6	137886	326132	160715
P02651	1	1	1	NLAPLVEDVQSK	TMTsixplex_Nterm::::::::::::TMTsixplex_K:	2	1770.03	1770.03	7879124	44	2014_12_01_CAP_OT_100_VIG_1406_membrane_02.7801.7804.2	Phenyx	7.26	TRUE	126.127	127.125	128.134	129.132	130.141	131.138	165781	106326	174437	254702	594619	307414
P02680	1	1	1	TSTADYAMFR	TMTsixplex_Nterm:::::::::::	2	1390.68	1390.68	2815286	38.65	2014_12_01_CAP_OT_107_VIG_1406_membrane_08.6190.6193.2	Phenyx	7.13	TRUE	126.127	127.125	128.134	129.132	130.141	131.138	53466.9	50640.7	42446.4	79733.8	161276	98453.4
P02680	1	1	1	VAQLEAQCQEPCKDSVR	TMTsixplex_Nterm::::::::Cys_CAM::::Cys_CAM:TMTsixplex_K:::::	3	2475.26	2475.26	3253768	33.38	2014_12_01_CAP_OT_101_VIG_1406_membrane_03.5307.5310.3	Phenyx	8.5	TRUE	126.128	127.125	128.134	129.132	130.141	131.138	39201.7	29422.7	26266.8	63024.3	185130	90374.1
P02770	1	1	1	AADKDNCFATEGPNLVAR	TMTsixplex_Nterm::::TMTsixplex_K:::Cys_CAM::::::::::::	3	2406.24	2406.24	1	36.2	2014_12_01_CAP_OT_101_VIG_1406_membrane_03.6083.6086.3	Phenyx	7.48	TRUE	126.128	127.125	128.134	129.132	130.141	131.138	144191	78242.8	143507	210584	703876	417694
P02770	1	1	1	AADKDNCFATEGPNLVAR	TMTsixplex_Nterm::::TMTsixplex_K:::Cys_CAM::::::::::::	3	2406.24	2406.24	1	36.37	2014_12_01_CAP_OT_101_VIG_1406_membrane_03.6132.6135.3	Phenyx	8.51	TRUE	126.128	127.125	128.134	129.132	130.141	131.138	207797	107242	208611	299951	946521	617747
P02770	1	1	1	AADKDNCFATEGPNLVAR	TMTsixplex_Nterm::::TMTsixplex_K:::Cys_CAM::::::::::::	3	2406.24	2406.24	2	36.3	2014_12_01_CAP_OT_101_VIG_1406_membrane_03.6110.6113.3	Phenyx	7.05	TRUE	126.128	127.125	128.134	129.132	130.141	131.138	268843	131272	270025	399157	1.30239e+06	805370
P02770	1	1	1	AADKDNCFATEGPNLVAR	TMTsixplex_Nterm::::TMTsixplex_K:::Cys_CAM::::::::::::	3	2406.24	2406.24	1	36.25	2014_12_01_CAP_OT_101_VIG_1406_membrane_03.6097.6100.3	Phenyx	7.1	TRUE	126.128	127.125	128.134	129.132	130.141	131.138	208538	101568	218016	336497	1.04837e+06	642869
P02770	1	1	1	AADKDNCFATEGPNLVAR	TMTsixplex_Nterm::::TMTsixplex_K:::Cys_CAM::::::::::::	3	2406.24	2406.24	6798926	36.15	2014_12_01_CAP_OT_101_VIG_1406_membrane_03.6069.6072.3	Phenyx	7.09	TRUE	126.128	127.125	128.134	129.132	130.141	131.138	91016.3	53379.3	88099.1	141403	441928	265908
P02770	1	1	1	APQVSTPTLVEAAR	TMTsixplex_Nterm:::::::::::::::	2	1667.94	1667.94	8947302	35.27	2014_12_01_CAP_OT_106_VIG_1406_membrane_07.5244.5247.2	Phenyx	7.46	TRUE	126.127	127.125	128.134	129.132	130.141	131.138	132309	85639.8	157675	191854	582518	385890
P02770	1	1	1	APQVSTPTLVEAAR	TMTsixplex_Nterm:::::::::::::::	2	1667.94	1667.94	5320264	37.13	2014_12_01_CAP_OT_107_VIG_1406_membrane_08.5768.5771.2	Phenyx	8.26	TRUE	126.127	127.125	128.134	129.132	130.141	131.138	115485	86321.6	114672	164707	365333	254258
P02770	1	1	1	CPYEEHLK	TMTsixplex_Nterm:Cys_CAM:::::::TMTsixplex_K:	3	1532.81	1532.81	1	29.58	2014_12_01_CAP_OT_104_VIG_1406_membrane_06.3575.3578.3	Phenyx	7.18	TRUE	126.127	127.125	128.134	129.132	130.141	131.138	413133	179894	427228	634807	1.69609e+06	1.248e+06
P02770	1	1	1	DNYGELADCCAK	TMTsixplex_Nterm:::::::::Cys_CAM:Cys_CAM::TMTsixplex_K:	2	1872.88	1872.88	6446964	34.92	2014_12_01_CAP_OT_99_VIG_1406_membrane_01.5207.5210.2	Phenyx	8.85	TRUE	126.127	127.125	128.134	129.132	130.141	131.138	114684	103548	99310.3	162032	373943	257783
P02770	1	1	1	FKDLGEQHFK	TMTsixplex_Nterm::TMTsixplex_K::::::::TMTsixplex_K:	3	1935.12	1935.12	1418125	37.37	2014_12_01_CAP_OT_109_VIG_1406_membrane_10.5766.5769.3	Phenyx	6.7	TRUE	126.128	127.125	128.134	129.132	130.141	131.138	58498.1	28257.3	49996.4	79680.6	166559	123447
P02770	1	1	1	FPNAEFAELTK	TMTsixplex_Nterm:::::::::::TMTsixplex_K:	2	1723.96	1723.95	4739355	47.3	2014_12_01_CAP_OT_101_VIG_1406_membrane_03.9149.9152.2	Phenyx	6.9	TRUE	126.128	127.125	128.134	129.132	130.141	131.138	92598	58196.8	97688.5	119336	326028	223996
P02770	1	1	1	FPNAEFAELTK	TMTsixplex_Nterm:::::::::::TMTsixplex_K:	2	1723.96	1723.95	3653757	47.07	2014_12_01_CAP_OT_101_VIG_1406_membrane_03.9087.9090.2	Phenyx	7.43	TRUE	126.128	127.125	128.134	129.132	130.141	131.138	47630.7	32085.8	51669.6	73238.6	216386	142543
P02770	1	1	1	KYEATLEK	TMTsixplex_Nterm:TMTsixplex_K:::::::TMTsixplex_K:	2	1668.01	1668.01	6065766	30.92	2014_12_01_CAP_OT_106_VIG_1406_membrane_07.4004.4007.2	Phenyx	6.72	TRUE	126.127	127.125	128.134	129.132	130.141	131.138	64032.5	31587	63972.8	82267.6	236440	151488
P02770	1	1	1	LPCVEDYLSALLNR	TMTsixplex_Nterm:::Cys_CAM::::::::::::	2	1891.01	1891.01	2183676	63.87	2014_12_01_CAP_OT_100_VIG_1406_membrane_02.13245.13248.2	Phenyx	7.22	TRUE	126.128	127.125	128.134	129.132	130.141	131.138	85791.9	75152	93361	122959	244649	187383
P02770	1	1	1	LPCVEDYLSALLNR	TMTsixplex_Nterm:::Cys_CAM::::::::::::	3	1891.01	1891.01	3866227	63.92	2014_12_01_CAP_OT_100_VIG_1406_membrane_02.13259.13262.3	Phenyx	6.38	TRUE	126.127	127.125	128.134	129.132	130.141	131.138	201425	305912	144303	365011	601817	304514
P02770	1	1	1	LPCVEDYLSALLNR	TMTsixplex_Nterm:::Cys_CAM::::::::::::	2	1891.01	1891.01	1333047	63.78	2014_12_01_CAP_OT_100_VIG_1406_membrane_02.13224.13227.2	Phenyx	5.8	TRUE	126.127	127.125	128.134	129.132	130.141	131.138	49005	39168.2	49299.2	67907.1	136336	101391
P02770	1	1	1	LRDNYGELADCCAK	TMTsixplex_Nterm:::::::::::Cys_CAM:Cys_CAM::TMTsixplex_K:	3	2142.06	2142.06	6776825	35.08	2014_12_01_CAP_OT_101_VIG_1406_membrane_03.5776.5779.3	Phenyx	8.42	TRUE	126.128	127.125	128.134	129.132	130.141	131.138	276569	181381	260973	454722	1.35813e+06	771250
P02770	1	1	1	LVQEVTDFAK	TMTsixplex_Nterm::::::::::TMTsixplex_K:	3	1606.93	1606.94	5262803	47.47	2014_12_01_CAP_OT_100_VIG_1406_membrane_02.8766.8769.3	Phenyx	5.39	TRUE	126.127	127.124	128.134	129.132	130.141	131.138	432899	340573	423505	410129	504160	422214
P02770	1	1	1	LVQEVTDFAK	TMTsixplex_Nterm::::::::::TMTsixplex_K:	2	1606.93	1606.93	1	47.62	2014_12_01_CAP_OT_100_VIG_1406_membrane_02.8807.8810.2	Phenyx	5.55	TRUE	126.128	127.125	128.134	129.132	130.141	131.138	221934	148541	224930	295912	593495	460813
P02770	1	1	1	LVQEVTDFAK	TMTsixplex_Nterm::::::::::TMTsixplex_K:	2	1606.93	1606.94	1	47.42	2014_12_01_CAP_OT_100_VIG_1406_membrane_02.8752.8755.2	Phenyx	6.59	TRUE	126.127	127.125	128.134	129.132	130.141	131.138	206277	140443	203095	298594	633155	412107
P02770	1	1	1	NECFLQHK	TMTsixplex_Nterm:::Cys_CAM:::::TMTsixplex_K:	3	1532.82	1532.82	2787390	32.4	2014_12_01_CAP_OT_109_VIG_1406_membrane_10.4436.4439.3	Phenyx	5.69	TRUE	126.128	127.125	128.134	129.132	130.141	131.138	95326	75857.4	113431	133027	279992	242330
P02770	1	1	1	NECFLQHK	TMTsixplex_Nterm:::Cys_CAM:::::TMTsixplex_K:	3	1532.82	1532.82	614783	33.58	2014_12_01_CAP_OT_110_VIG_1406_membrane_11.4222.4225.3	Phenyx	5.68	TRUE	126.128	127.125	128.134	129.132	130.141	131.138	90963.8	96813.8	84143.6	103447	179663	148809
P02770	1	1	1	QEPERNECFLQHK	TMTsixplex_Nterm::::::::Cys_CAM:::::TMTsixplex_K:	4	2172.12	2172.12	6023044	29.48	2014_12_01_CAP_OT_104_VIG_1406_membrane_06.3546.3549.4	Phenyx	5.58	TRUE	126.127	127.125	128.134	129.132	130.141	131.138	222341	173587	232981	304887	760755	535262
P02770	1	1	1	QTALAELVK	TMTsixplex_Nterm:::::::::TMTsixplex_K:	2	1429.89	1429.89	9444472	41.77	2014_12_01_CAP_OT_106_VIG_1406_membrane_07.7076.7079.2	Phenyx	6.05	TRUE	126.127	127.125	128.134	129.132	130.141	131.138	112780	43852.8	99970.8	134103	294832	201113
P02770	1	1	1	RHPYFYAPELLYYAEK	TMTsixplex_Nterm::::::::::::::::TMTsixplex_K:	3	2517.35	2517.35	736335	49.15	2014_12_01_CAP_OT_108_VIG_1406_membrane_09.8755.8758.3	Phenyx	7.42	TRUE	126.128	127.125	128.134	129.132	130.141	131.138	44393	21450.2	48163.3	66551.6	127106	87068.8
P02770	1	1	1	RPCFSALTVDETYVPK	TMTsixplex_Nterm:::Cys_CAM:::::::::::::TMTsixplex_K:	3	2340.26	2340.26	1	40.82	2014_12_01_CAP_OT_106_VIG_1406_membrane_07.6811.6814.3	Phenyx	8.04	TRUE	126.127	127.125	128.134	129.132	130.141	131.138	589529	337365	569262	749788	2.41262e+06	1.3581e+06
P02770	1	1	1	RPCFSALTVDETYVPK	TMTsixplex_Nterm:::Cys_CAM:::::::::::::TMTsixplex_K:	3	2340.26	2340.26	1437050	42.73	2014_12_01_CAP_OT_107_VIG_1406_membrane_08.7302.7305.3	Phenyx	7.74	TRUE	126.128	127.125	128.134	129.132	130.141	131.138	80545.3	66317.6	78898.7	119551	296958	200202
P02770	1	1	1	RPCFSALTVDETYVPK	TMTsixplex_Nterm:::Cys_CAM:::::::::::::TMTsixplex_K:	3	2340.26	2340.26	1	40.78	2014_12_01_CAP_OT_106_VIG_1406_membrane_07.6798.6801.3	Phenyx	8.35	TRUE	126.127	127.125	128.134	129.132	130.141	131.138	568070	340863	588306	793977	2.75018e+06	1.46181e+06
P02770	1	1	1	TCVADENAENCDK	TMTsixplex_Nterm::Cys_CAM:::::::::Cys_CAM::TMTsixplex_K:	2	1982.91	1982.91	6423167	28.02	2014_12_01_CAP_OT_99_VIG_1406_membrane_01.3287.3290.2	Phenyx	9.26	TRUE	126.127	127.125	128.134	129.132	130.141	131.138	59658.8	44067	91480.8	111700	346718	218882
P02770	1	1	1	TCVADENAENCDK	TMTsixplex_Nterm::Cys_CAM:::::::::Cys_CAM::TMTsixplex_K:	3	1982.91	1982.91	8172479	27.9	2014_12_01_CAP_OT_99_VIG_1406_membrane_01.3252.3255.3	Phenyx	8.79	TRUE	126.128	127.125	128.134	129.132	130.141	131.138	485477	300348	472587	482213	1.39335e+06	911678
P02770	1	1	1	TNCELYEK	TMTsixplex_Nterm:::Cys_CAM:::::TMTsixplex_K:	2	1513.78	1513.79	4444188	33.1	2014_12_01_CAP_OT_101_VIG_1406_membrane_03.5228.5231.2	Phenyx	6.68	TRUE	126.128	127.126	128.134	129.132	130.141	131.138	77916.1	19523.6	84786.3	99648.3	209640	165264
P02770	1	1	1	YNEVLTQCCTESDK	TMTsixplex_Nterm::::::::Cys_CAM:Cys_CAM:::::TMTsixplex_K:	3	2204.05	2204.05	7917049	35.2	2014_12_01_CAP_OT_100_VIG_1406_membrane_02.5321.5324.3	Phenyx	9.42	TRUE	126.127	127.125	128.134	129.132	130.141	131.138	289679	161851	301954	330861	545549	464388
P02793	1	1	1	ALFQDVQKPSQDEWGK	TMTsixplex_Nterm::::::::TMTsixplex_K::::::::TMTsixplex_K:	3	2562.4	2562.41	5671531	43.78	2014_12_01_CAP_OT_101_VIG_1406_membrane_03.8184.8187.3	Phenyx	7.41	TRUE	126.128	127.125	128.134	129.132	130.141	131.138	566532	490462	255028	438340	434635	461141
P02793	1	1	1	ALFQDVQKPSQDEWGK	TMTsixplex_Nterm::::::::TMTsixplex_K::::::::TMTsixplex_K:	4	2562.4	2562.41	3066788	43.68	2014_12_01_CAP_OT_101_VIG_1406_membrane_03.8156.8159.4	Phenyx	5.29	TRUE	126.128	127.125	128.134	129.132	130.141	131.138	549782	1.1514e+06	350515	478326	489493	478591
P02793	1	1	1	TDPHLCDFLESHFLDK	TMTsixplex_Nterm::::::Cys_CAM::::::::::TMTsixplex_K:	3	2431.22	2431.22	3016546	49.93	2014_12_01_CAP_OT_101_VIG_1406_membrane_03.9869.9872.3	Phenyx	5.21	TRUE	126.128	127.125	128.134	129.132	130.141	131.138	296731	208675	219626	213047	221275	225168
P04055	1	1	1	CTLPGSDPLR	TMTsixplex_Nterm:Cys_CAM::::::::::	2	1343.71	1343.71	4040482	33.62	2014_12_01_CAP_OT_104_VIG_1406_membrane_06.4703.4706.2	Phenyx	6.45	TRUE	126.127	127.125	128.134	129.132	130.141	131.138	432112	306989	391938	510190	350252	393002
P04055	1	1	1	FLLDNPYTNTYSYK	TMTsixplex_Nterm::::::::::::::TMTsixplex_K:	3	2196.15	2196.15	3618983	49.98	2014_12_01_CAP_OT_106_VIG_1406_membrane_07.9351.9354.3	Phenyx	5.82	TRUE	126.128	127.125	128.134	129.132	130.141	131.138	448806	503182	368222	499218	504245	407011
P04055	1	1	1	FLLDNPYTNTYSYK	TMTsixplex_Nterm::::::::::::::TMTsixplex_K:	3	2196.15	2196.15	1362859	50.98	2014_12_01_CAP_OT_104_VIG_1406_membrane_06.9475.9478.3	Phenyx	5.97	TRUE	126.127	127.125	128.134	129.132	130.141	131.138	151653	152904	138994	184013	155815	150232
P04055	1	1	1	FLLDNPYTNTYSYK	TMTsixplex_Nterm::::::::::::::TMTsixplex_K:	3	2196.15	2196.15	1066426	51.28	2014_12_01_CAP_OT_107_VIG_1406_membrane_08.9549.9552.3	Phenyx	5.71	TRUE	126.128	127.125	128.134	129.132	130.141	131.138	120838	108023	104326	143034	119097	117499
P04055	1	1	1	NNDCESFLCNCDR	TMTsixplex_Nterm::::Cys_CAM:::::Cys_CAM::Cys_CAM:::	2	1931.78	1931.78	5007901	33.35	2014_12_01_CAP_OT_99_VIG_1406_membrane_01.4765.4768.2	Phenyx	10.59	TRUE	126.127	127.125	128.134	129.132	130.141	131.138	77523.1	110152	127387	156397	103030	175416
P04055	1	1	1	QAALCFSK	TMTsixplex_Nterm:::::Cys_CAM:::TMTsixplex_K:	2	1381.78	1381.78	4712750	35.83	2014_12_01_CAP_OT_111_VIG_1406_membrane_12.5305.5308.2	Phenyx	6.4	TRUE	126.128	127.125	128.134	129.132	130.141	131.138	358884	282541	294640	375859	313692	290785
P04166	1	1	1	NTAEETWMVLHGR	TMTsixplex_Nterm::::::::::::::	3	1771.89	1771.89	1	39.72	2014_12_01_CAP_OT_103_VIG_1406_membrane_05.6974.6977.3	Phenyx	7.8	TRUE	126.128	127.125	128.134	129.132	130.141	131.138	549931	578901	513785	579532	651479	594033
P04166	1	1	1	QYYLGDVHPNDLKPK	TMTsixplex_Nterm:::::::::::::TMTsixplex_K::TMTsixplex_K:	4	2473.39	2473.39	1871068	38.52	2014_12_01_CAP_OT_109_VIG_1406_membrane_10.6066.6069.4	Phenyx	5.67	TRUE	126.128	127.125	128.134	129.132	130.141	131.138	611479	883792	681351	609740	802217	757912
P04166	1	1	1	QYYLGDVHPNDLKPK	TMTsixplex_Nterm:::::::::::::TMTsixplex_K::TMTsixplex_K:	4	2473.39	2473.39	2366175	38.45	2014_12_01_CAP_OT_108_VIG_1406_membrane_09.5976.5979.4	Phenyx	5.32	TRUE	126.128	127.125	128.134	129.132	130.141	131.138	827109	1.13882e+06	951338	863481	1.06305e+06	975657
P04166	1	1	1	QYYLGDVHPNDLKPK	TMTsixplex_Nterm:::::::::::::TMTsixplex_K::TMTsixplex_K:	4	2473.39	2473.4	1917137	38.7	2014_12_01_CAP_OT_109_VIG_1406_membrane_10.6117.6120.4	Phenyx	5.65	TRUE	126.128	127.125	128.134	129.132	130.141	131.138	522775	831859	634954	563097	710231	694569
P04166	1	1	1	QYYLGDVHPNDLKPK	TMTsixplex_Nterm:::::::::::::TMTsixplex_K::TMTsixplex_K:	4	2473.39	2473.4	4650814	38.62	2014_12_01_CAP_OT_109_VIG_1406_membrane_10.6094.6097.4	Phenyx	5.99	TRUE	126.128	127.125	128.134	129.132	130.141	131.138	1.3867e+06	2.17628e+06	1.61844e+06	1.40965e+06	1.93467e+06	1.78505e+06
P04636	1	1	1	ANTFVAELK	TMTsixplex_Nterm:::::::::TMTsixplex_K:	2	1449.86	1449.86	3289237	43.78	2014_12_01_CAP_OT_107_VIG_1406_membrane_08.7588.7591.2	Phenyx	5.64	TRUE	126.128	127.125	128.134	129.132	130.141	131.138	54501.5	47368.2	84760.8	48029.8	111821	96666.5
P04636	1	1	1	ANTFVAELK	TMTsixplex_Nterm:::::::::TMTsixplex_K:	2	1449.86	1449.86	7	41.87	2014_12_01_CAP_OT_106_VIG_1406_membrane_07.7104.7107.2	Phenyx	6.04	TRUE	126.127	127.125	128.134	129.133	130.141	131.138	885006	793270	1.55411e+06	704415	2.25243e+06	1.82037e+06
P04636	1	1	1	ANTFVAELK	TMTsixplex_Nterm:::::::::TMTsixplex_K:	2	1449.86	1449.86	4171500	43.32	2014_12_01_CAP_OT_104_VIG_1406_membrane_06.7397.7400.2	Phenyx	5.34	TRUE	126.127	127.125	128.134	129.133	130.141	131.138	77017.6	68381	118191	57101.7	166830	132926
P04636	1	1	1	EGVLECSFVQSK	TMTsixplex_Nterm::::::Cys_CAM::::::TMTsixplex_K:	2	1839.98	1839.98	4	40.17	2014_12_01_CAP_OT_100_VIG_1406_membrane_02.6721.6724.2	Phenyx	7.92	TRUE	126.128	127.125	128.134	129.133	130.141	131.138	265137	240415	503143	225920	666248	580879
P04636	1	1	1	EGVLECSFVQSK	TMTsixplex_Nterm::::::Cys_CAM::::::TMTsixplex_K:	2	1839.98	1839.98	1	40.05	2014_12_01_CAP_OT_100_VIG_1406_membrane_02.6688.6691.2	Phenyx	8.09	TRUE	126.127	127.125	128.134	129.132	130.141	131.138	153141	136436	275700	122901	355796	292956
P04636	1	1	1	EGVLECSFVQSK	TMTsixplex_Nterm::::::Cys_CAM::::::TMTsixplex_K:	2	1839.98	1839.98	9062806	40.23	2014_12_01_CAP_OT_100_VIG_1406_membrane_02.6743.6746.2	Phenyx	7.16	TRUE	126.127	127.125	128.134	129.132	130.141	131.138	111933	116103	167544	89082.8	213784	173263
P04636	1	1	1	EGVLECSFVQSK	TMTsixplex_Nterm::::::Cys_CAM::::::TMTsixplex_K:	3	1839.98	1839.98	1	40.07	2014_12_01_CAP_OT_100_VIG_1406_membrane_02.6694.6697.3	Phenyx	7.04	TRUE	126.127	127.125	128.134	129.132	130.141	131.138	807211	1.00575e+06	1.39685e+06	878475	1.53409e+06	1.3542e+06
P04636	1	1	1	ETECTYFSTPLLLGK	TMTsixplex_Nterm::::Cys_CAM:::::::::::TMTsixplex_K:	3	2216.18	2216.18	2	51.45	2014_12_01_CAP_OT_100_VIG_1406_membrane_02.9864.9867.3	Phenyx	6.34	TRUE	126.127	127.125	128.134	129.132	130.141	131.138	1.58423e+06	2.02207e+06	3.02575e+06	1.5377e+06	4.14869e+06	2.92412e+06
P04636	1	1	1	ETECTYFSTPLLLGK	TMTsixplex_Nterm::::Cys_CAM:::::::::::TMTsixplex_K:	2	2216.18	2216.18	7712630	51.3	2014_12_01_CAP_OT_100_VIG_1406_membrane_02.9823.9826.2	Phenyx	9.23	TRUE	126.127	127.125	128.134	129.133	130.141	131.138	112523	124755	218233	99285.1	326449	231961
P04636	1	1	1	ETECTYFSTPLLLGK	TMTsixplex_Nterm::::Cys_CAM:::::::::::TMTsixplex_K:	3	2216.18	2216.18	1	51.55	2014_12_01_CAP_OT_100_VIG_1406_membrane_02.9893.9896.3	Phenyx	6.99	TRUE	126.127	127.125	128.134	129.132	130.141	131.138	1.05787e+06	1.22692e+06	1.26178e+06	942604	1.2721e+06	1.11866e+06
P04636	1	1	1	GCDVVVLPAGVPR	TMTsixplex_Nterm::Cys_CAM::::::::::::	2	1566.88	1566.88	4701218	40.08	2014_12_01_CAP_OT_104_VIG_1406_membrane_06.6508.6511.2	Phenyx	7.55	TRUE	126.127	127.125	128.134	129.132	130.141	131.138	181612	137855	287299	144176	390465	309733
P04636	1	1	1	GCDVVVLPAGVPR	TMTsixplex_Nterm::Cys_CAM::::::::::::	2	1566.88	1566.88	2993096	40.57	2014_12_01_CAP_OT_107_VIG_1406_membrane_08.6713.6716.2	Phenyx	7.91	TRUE	126.127	127.125	128.134	129.133	130.141	131.138	146475	121764	220501	109165	304239	236783
P04636	1	1	1	GCDVVVLPAGVPR	TMTsixplex_Nterm::Cys_CAM::::::::::::	2	1566.88	1566.88	4983394	40.48	2014_12_01_CAP_OT_103_VIG_1406_membrane_05.7183.7186.2	Phenyx	8.13	TRUE	126.128	127.125	128.134	129.133	130.141	131.138	206183	179587	332240	179374	464005	371782
P04636	1	1	1	GCDVVVLPAGVPR	TMTsixplex_Nterm::Cys_CAM::::::::::::	3	1566.88	1566.88	2249488	40.62	2014_12_01_CAP_OT_107_VIG_1406_membrane_08.6729.6732.3	Phenyx	5.21	TRUE	126.127	127.125	128.134	129.132	130.14	131.138	321324	422106	392317	385365	415424	372600
P04636	1	1	1	GCDVVVLPAGVPR	TMTsixplex_Nterm::Cys_CAM::::::::::::	2	1566.88	1566.88	9220214	38.75	2014_12_01_CAP_OT_106_VIG_1406_membrane_07.6230.6233.2	Phenyx	7.69	TRUE	126.127	127.125	128.134	129.132	130.141	131.138	278978	225845	461174	230804	617742	514149
P04636	1	1	1	GCDVVVLPAGVPR	TMTsixplex_Nterm::Cys_CAM::::::::::::	3	1566.88	1566.88	4172997	40.2	2014_12_01_CAP_OT_104_VIG_1406_membrane_06.6542.6545.3	Phenyx	5.6	TRUE	126.127	127.125	128.134	129.132	130.14	131.138	405283	487985	437474	361428	382618	428931
P04636	1	1	1	GYLGPEQLPDCLK	TMTsixplex_Nterm:::::::::::Cys_CAM::TMTsixplex_K:	3	1947.05	1947.05	2	43.55	2014_12_01_CAP_OT_100_VIG_1406_membrane_02.7673.7676.3	Phenyx	5.75	TRUE	126.127	127.125	128.134	129.132	130.141	131.138	1.96231e+06	2.2391e+06	2.9056e+06	1.92723e+06	3.29692e+06	2.86151e+06
P04636	1	1	1	GYLGPEQLPDCLK	TMTsixplex_Nterm:::::::::::Cys_CAM::TMTsixplex_K:	2	1947.05	1947.06	1	43.68	2014_12_01_CAP_OT_100_VIG_1406_membrane_02.7710.7713.2	Phenyx	7.21	TRUE	126.127	127.125	128.134	129.133	130.141	131.138	538155	480823	919747	396035	1.25897e+06	967954
P04636	1	1	1	GYLGPEQLPDCLK	TMTsixplex_Nterm:::::::::::Cys_CAM::TMTsixplex_K:	3	1947.05	1947.06	1	43.73	2014_12_01_CAP_OT_100_VIG_1406_membrane_02.7723.7726.3	Phenyx	5.86	TRUE	126.127	127.125	128.134	129.132	130.14	131.138	967544	971139	1.28276e+06	1.05819e+06	1.46984e+06	1.30561e+06
P04636	1	1	1	KGEDFVK	TMTsixplex_Nterm:TMTsixplex_K::::::TMTsixplex_K:	3	1508.92	1508.92	2	30.18	2014_12_01_CAP_OT_106_VIG_1406_membrane_07.3793.3796.3	Phenyx	5.42	TRUE	126.127	127.125	128.134	129.133	130.141	131.138	1.87696e+06	1.66611e+06	3.20624e+06	1.35894e+06	4.58453e+06	3.67508e+06
P04636	1	1	1	LFGVTTLDLVR	TMTsixplex_Nterm::::::::::::	2	1461.88	1461.88	671186	53.52	2014_12_01_CAP_OT_107_VIG_1406_membrane_08.10117.10120.2	Phenyx	5.76	TRUE	126.128	127.126	128.134	129.132	130.141	131.138	40720.3	13537.2	46161.1	30763.8	61760.7	57889
P04636	1	1	1	LFGVTTLDLVR	TMTsixplex_Nterm::::::::::::	3	1461.88	1461.88	2252820	52.52	2014_12_01_CAP_OT_106_VIG_1406_membrane_07.10046.10049.3	Phenyx	5.69	TRUE	126.127	127.125	128.134	129.132	130.141	131.138	125721	91828.2	172666	107510	203945	171856
P04636	1	1	1	LFGVTTLDLVR	TMTsixplex_Nterm::::::::::::	2	1461.88	1461.88	1227395	53.87	2014_12_01_CAP_OT_103_VIG_1406_membrane_05.10613.10616.2	Phenyx	6.1	TRUE	126.128	127.125	128.134	129.133	130.141	131.138	27663.6	13897.3	42046.2	24927.7	56173.2	48586.7
P04636	1	1	1	LFGVTTLDLVR	TMTsixplex_Nterm::::::::::::	2	1461.88	1461.88	2137874	53.28	2014_12_01_CAP_OT_104_VIG_1406_membrane_06.10084.10087.2	Phenyx	6.49	TRUE	126.127	127.125	128.134	129.132	130.141	131.138	65208.7	23387.2	90441.8	52486.4	118825	101062
P04636	1	1	1	LFGVTTLDLVR	TMTsixplex_Nterm::::::::::::	3	1461.88	1461.88	1283919	53.4	2014_12_01_CAP_OT_104_VIG_1406_membrane_06.10112.10115.3	Phenyx	6.64	TRUE	126.127	127.125	128.134	129.132	130.141	131.138	42993.3	27907.6	59237	37679.8	76970.7	65935.1
P04636	1	1	1	LFGVTTLDLVR	TMTsixplex_Nterm::::::::::::	2	1461.88	1461.88	3103053	52.35	2014_12_01_CAP_OT_106_VIG_1406_membrane_07.10002.10005.2	Phenyx	5.84	TRUE	126.127	127.125	128.134	129.132	130.141	131.138	110629	42834.1	156246	90002.6	203562	175247
P04636	1	1	1	LQEAGTEVVK	TMTsixplex_Nterm::::::::::TMTsixplex_K:	2	1530.9	1530.9	3	33.48	2014_12_01_CAP_OT_100_VIG_1406_membrane_02.4838.4841.2	Phenyx	5.66	TRUE	126.127	127.125	128.134	129.133	130.141	131.138	259545	226746	442707	180300	634968	487707
P04636	1	1	1	LQEAGTEVVK	TMTsixplex_Nterm::::::::::TMTsixplex_K:	3	1530.9	1530.9	8789187	33.57	2014_12_01_CAP_OT_100_VIG_1406_membrane_02.4861.4864.3	Phenyx	5.5	TRUE	126.127	127.125	128.134	129.132	130.141	131.138	505540	477596	669021	486155	649040	724037
P04636	1	1	1	LTLYDLAHTPGVAADLSHLETR	TMTsixplex_Nterm:::::::::::::::::::::::	3	2621.4	2621.4	2579722	49.82	2014_12_01_CAP_OT_103_VIG_1406_membrane_05.9619.9622.3	Phenyx	8.89	TRUE	126.127	127.125	128.134	129.132	130.141	131.138	47352.3	72417.2	89704.3	47616.2	118296	109428
P04636	1	1	1	LTLYDLAHTPGVAADLSHLETR	TMTsixplex_Nterm:::::::::::::::::::::::	4	2621.4	2621.4	1479088	49.73	2014_12_01_CAP_OT_103_VIG_1406_membrane_05.9599.9602.4	Phenyx	8.49	TRUE	126.128	127.125	128.134	129.133	130.141	131.138	28515.2	37782.5	53053.5	28222.5	70688	58930
P04636	1	1	1	MLAEALPELK	TMTsixplex_Nterm::::::::::TMTsixplex_K:	2	1571.94	1571.94	4785933	47.9	2014_12_01_CAP_OT_101_VIG_1406_membrane_03.9311.9314.2	Phenyx	5.61	TRUE	126.128	127.125	128.134	129.133	130.141	131.138	502760	510529	786898	427692	1.03266e+06	919577
P04636	1	1	1	MLAEALPELK	TMTsixplex_Nterm::::::::::TMTsixplex_K:	2	1571.94	1571.94	81773	69	2014_12_01_CAP_OT_101_VIG_1406_membrane_03.14587.14590.2	Phenyx	5.35	TRUE	126.128	127.125	128.134	129.132	130.141	131.138	11786.3	11772.9	16774.6	10873.8	24179.4	21430.8
P04636	1	1	1	TLLPLLSQCTPK	TMTsixplex_Nterm:::::::::Cys_CAM:::TMTsixplex_K:	2	1828.09	1828.09	3953440	47.18	2014_12_01_CAP_OT_111_VIG_1406_membrane_12.8419.8422.2	Phenyx	7.54	TRUE	126.128	127.125	128.134	129.133	130.141	131.138	200524	139136	316273	148722	496105	306752
P04636	1	1	1	VAVLGASGGLGQPLSLLLK	TMTsixplex_Nterm:::::::::::::::::::TMTsixplex_K:	4	2250.41	2250.41	160130	61.07	2014_12_01_CAP_OT_111_VIG_1406_membrane_12.11830.11833.4	Phenyx	6.12	TRUE	126.128	127.125	128.134	129.132	130.141	131.138	8516.33	6374.88	10565.4	7774.33	13784.3	11112.1
P04636	1	1	1	VAVLGASGGLGQPLSLLLK	TMTsixplex_Nterm:::::::::::::::::::TMTsixplex_K:	4	2250.41	2250.41	671632	60.95	2014_12_01_CAP_OT_111_VIG_1406_membrane_12.11807.11810.4	Phenyx	6.48	TRUE	126.128	127.125	128.134	129.132	130.141	131.138	47888.3	17990	68373.9	43492.7	95245.8	76059.6
P04636	1	1	1	VAVLGASGGLGQPLSLLLK	TMTsixplex_Nterm:::::::::::::::::::TMTsixplex_K:	3	2250.41	2250.41	426015	60.45	2014_12_01_CAP_OT_111_VIG_1406_membrane_12.11696.11699.3	Phenyx	9.52	TRUE	126.128	127.126	128.134	129.133	130.141	131.138	12663.6	3481.45	18968.4	9911.02	27397.7	21076.6
P04636	1	1	1	VAVLGASGGLGQPLSLLLK	TMTsixplex_Nterm:::::::::::::::::::TMTsixplex_K:	3	2250.41	2250.41	561074	61.23	2014_12_01_CAP_OT_111_VIG_1406_membrane_12.11856.11859.3	Phenyx	8.31	TRUE	126.128	127.125	128.134	129.133	130.141	131.138	13982.5	5499.85	19475.5	11583.7	29818.4	25218.6
P04636	1	1	1	VDFPQDQLATLTGR	TMTsixplex_Nterm:::::::::::::::	3	1788.96	1788.96	5045012	47.12	2014_12_01_CAP_OT_99_VIG_1406_membrane_01.8601.8604.3	Phenyx	8.35	TRUE	126.127	127.125	128.134	129.132	130.141	131.138	218133	348577	268791	353683	339876	344971
P04636	1	1	1	VDFPQDQLATLTGR	TMTsixplex_Nterm:::::::::::::::	2	1788.96	1788.96	1	47.33	2014_12_01_CAP_OT_99_VIG_1406_membrane_01.8664.8667.2	Phenyx	8.1	TRUE	126.127	127.125	128.134	129.132	130.141	131.138	367912	340008	636078	290766	855738	686239
P04636	1	1	1	VDFPQDQLATLTGR	TMTsixplex_Nterm:::::::::::::::	2	1788.96	1788.96	4659745	46.58	2014_12_01_CAP_OT_99_VIG_1406_membrane_01.8455.8458.2	Phenyx	8.82	TRUE	126.127	127.125	128.134	129.132	130.141	131.138	122844	103470	196240	106731	239198	213988
P04636	1	1	1	VNVPVLGGHAGK	TMTsixplex_Nterm::::::::::::TMTsixplex_K:	3	1604.98	1604.98	1	34.07	2014_12_01_CAP_OT_111_VIG_1406_membrane_12.4808.4811.3	Phenyx	8.21	TRUE	126.128	127.125	128.134	129.133	130.141	131.138	795578	635466	1.31257e+06	626410	1.77649e+06	1.3009e+06
P04638	1	1	1	AQPSELQNQAK	TMTsixplex_Nterm:::::::::::TMTsixplex_K:	2	1670.94	1670.94	4603747	27.77	2014_12_01_CAP_OT_106_VIG_1406_membrane_07.3114.3117.2	Phenyx	7.3	TRUE	126.127	127.125	128.134	129.132	130.141	131.138	16040.3	6522.01	9499.77	44685.6	226657	43578.8
P04638	1	1	1	AQPSELQNQAK	TMTsixplex_Nterm:::::::::::TMTsixplex_K:	3	1670.94	1670.94	5335319	27.73	2014_12_01_CAP_OT_106_VIG_1406_membrane_07.3108.3111.3	Phenyx	6.84	TRUE	126.127	127.125	128.134	129.132	130.141	131.138	168829	125429	134976	315803	1.36088e+06	327050
P04638	1	1	1	AQPSELQNQAK	TMTsixplex_Nterm:::::::::::TMTsixplex_K:	3	1670.94	1670.94	1727801	28.22	2014_12_01_CAP_OT_107_VIG_1406_membrane_08.3299.3302.3	Phenyx	6.07	TRUE	126.128	127.125	128.134	129.132	130.141	131.138	78155.9	55404.5	70642.1	119701	317745	116223
P04638	1	1	1	AQPSELQNQAK	TMTsixplex_Nterm:::::::::::TMTsixplex_K:	2	1670.94	1670.94	1656774	28.27	2014_12_01_CAP_OT_104_VIG_1406_membrane_06.3211.3214.2	Phenyx	6.52	TRUE	126.127	127.125	128.134	129.132	130.141	131.138	6702.92	3654.24	5237.7	19275.9	73272	15328.9
P04638	1	1	1	AQPSELQNQAK	TMTsixplex_Nterm:::::::::::TMTsixplex_K:	3	1670.94	1670.94	2040034	28.1	2014_12_01_CAP_OT_104_VIG_1406_membrane_06.3169.3172.3	Phenyx	7.05	TRUE	126.128	127.125	128.134	129.132	130.141	131.139	56124.2	44554.8	44411.1	108902	422411	105017
P04638	1	1	1	AYFQNAQER	TMTsixplex_Nterm::::::::::	2	1354.68	1354.69	8001163	31.17	2014_12_01_CAP_OT_107_VIG_1406_membrane_08.4110.4113.2	Phenyx	7.56	TRUE	126.127	127.125	128.134	129.132	130.141	131.138	26881.7	16352.3	20981.4	63278	259918	58750.5
P04638	1	1	1	TGTNLMDFLSR	TMTsixplex_Nterm::::::::::::	2	1482.77	1482.77	1312231	51.48	2014_12_01_CAP_OT_107_VIG_1406_membrane_08.9599.9602.2	Phenyx	7.46	TRUE	126.128	127.125	128.134	129.132	130.141	131.138	41226.5	31110.1	34642.7	62606.6	149606	54786.9
P04638	1	1	1	TGTNLMDFLSR	TMTsixplex_Nterm::::::::::::	2	1482.77	1482.77	4104476	50.42	2014_12_01_CAP_OT_106_VIG_1406_membrane_07.9472.9475.2	Phenyx	6.19	TRUE	126.128	127.125	128.134	129.132	130.141	131.138	81953.1	52090.9	80133.5	131539	351420	113946
P04638	1	1	1	TGTNLMDFLSR	TMTsixplex_Nterm::::::::::::	2	1482.77	1482.77	2830331	51.32	2014_12_01_CAP_OT_104_VIG_1406_membrane_06.9559.9562.2	Phenyx	7.05	TRUE	126.127	127.125	128.134	129.132	130.141	131.138	90072.4	101096	83792	135560	284007	117938
P04638	1	1	1	TGTNLMDFLSR	TMTsixplex_Nterm::::::::::::	2	1482.77	1482.77	802407	51.78	2014_12_01_CAP_OT_103_VIG_1406_membrane_05.10117.10120.2	Phenyx	5.79	TRUE	126.128	127.125	128.134	129.132	130.141	131.138	63188.9	86418	58773.3	83426	130732	80600.2
P04639	1	1	1	AKPALDDLGQGLMPVLEAWK	TMTsixplex_Nterm::TMTsixplex_K::::::::::::::::::TMTsixplex_K:	3	2838.63	2838.62	2250740	59.15	2014_12_01_CAP_OT_101_VIG_1406_membrane_03.12363.12366.3	Phenyx	8.06	TRUE	126.128	127.125	128.134	129.132	130.141	131.138	53155.6	26122.1	37370.9	229825	436278	191417
P04639	1	1	1	AKPALDDLGQGLMPVLEAWK	TMTsixplex_Nterm::TMTsixplex_K::::::::::::::::::TMTsixplex_K:	4	2838.63	2838.63	2805547	59.3	2014_12_01_CAP_OT_101_VIG_1406_membrane_03.12403.12406.4	Phenyx	5.25	TRUE	126.128	127.125	128.134	129.132	130.141	131.139	292752	254075	311172	607135	900511	544431
P04639	1	1	1	AKPALDDLGQGLMPVLEAWK	TMTsixplex_Nterm::TMTsixplex_K:::::::::::Oxidation_M:::::::TMTsixplex_K:	3	2854.62	2854.62	3282323	53.63	2014_12_01_CAP_OT_101_VIG_1406_membrane_03.10878.10881.3	Phenyx	8.47	TRUE	126.128	127.125	128.134	129.132	130.141	131.138	27128.2	23460.6	60792.9	100932	385735	720020
P04639	1	1	1	AKPALDDLGQGLMPVLEAWK	TMTsixplex_Nterm::TMTsixplex_K::::::::::::::::::TMTsixplex_K:	3	2838.63	2838.62	1070593	59.08	2014_12_01_CAP_OT_101_VIG_1406_membrane_03.12348.12351.3	Phenyx	8.97	TRUE	126.128	127.125	128.134	129.132	130.141	131.138	38221.6	24506.4	28302.5	141568	256469	118567
P04639	1	1	1	DEPQSQWDR	TMTsixplex_Nterm::::::::::	2	1388.65	1388.65	4588693	29.07	2014_12_01_CAP_OT_99_VIG_1406_membrane_01.3575.3578.2	Phenyx	6.49	TRUE	126.128	127.125	128.134	129.132	130.141	131.138	41880.2	23249.7	40806.5	99548.6	217816	165551
P04639	1	1	1	LQEQLGPVTQEFWANLEK	TMTsixplex_Nterm::::::::::::::::::TMTsixplex_K:	3	2587.4	2587.41	1	58.37	2014_12_01_CAP_OT_100_VIG_1406_membrane_02.11775.11778.3	Phenyx	7.44	TRUE	126.127	127.125	128.134	129.132	130.141	131.138	237431	169605	256611	464542	1.0946e+06	870937
P04639	1	1	1	LQEQLGPVTQEFWANLEK	TMTsixplex_Nterm::::::::::::::::::TMTsixplex_K:	3	2587.4	2587.41	3345456	58.15	2014_12_01_CAP_OT_100_VIG_1406_membrane_02.11714.11717.3	Phenyx	6.7	TRUE	126.127	127.125	128.134	129.132	130.141	131.138	262424	250249	291438	286289	621506	545189
P04639	1	1	1	LQEQLGPVTQEFWANLEK	TMTsixplex_Nterm::::::::::::::::::TMTsixplex_K:	3	2587.4	2587.41	6713598	58.32	2014_12_01_CAP_OT_100_VIG_1406_membrane_02.11761.11764.3	Phenyx	6.67	TRUE	126.127	127.125	128.134	129.132	130.141	131.138	418941	394526	479471	653972	1.52048e+06	1.25584e+06
P04639	1	1	1	MQPHLDEFQEK	TMTsixplex_Nterm:Oxidation_M::::::::::TMTsixplex_K:	3	1874.96	1874.96	7574533	33.8	2014_12_01_CAP_OT_101_VIG_1406_membrane_03.5419.5422.3	Phenyx	6.92	TRUE	126.128	127.125	128.134	129.132	130.141	131.138	149069	95120.7	196231	244321	512655	1.33855e+06
P04639	1	1	1	NEMNKDLENVK	TMTsixplex_Nterm:::::TMTsixplex_K::::::TMTsixplex_K:	3	2020.12	2020.12	7050414	34.7	2014_12_01_CAP_OT_101_VIG_1406_membrane_03.5670.5673.3	Phenyx	6.19	TRUE	126.128	127.125	128.134	129.132	130.141	131.138	113023	72044.4	89376.8	321392	707345	291536
P04639	1	1	1	NEMNKDLENVK	TMTsixplex_Nterm:::::TMTsixplex_K::::::TMTsixplex_K:	3	2020.12	2020.12	1	34.65	2014_12_01_CAP_OT_101_VIG_1406_membrane_03.5655.5658.3	Phenyx	6.37	TRUE	126.128	127.125	128.134	129.132	130.141	131.138	231227	76399.4	162319	729228	1.77631e+06	635771
P04639	1	1	1	NEMNKDLENVK	TMTsixplex_Nterm:::::TMTsixplex_K::::::TMTsixplex_K:	3	2020.12	2020.12	7173678	34.57	2014_12_01_CAP_OT_101_VIG_1406_membrane_03.5634.5637.3	Phenyx	5.86	TRUE	126.128	127.125	128.134	129.132	130.141	131.139	129275	51684.6	104778	402283	1.03593e+06	365687
P04639	1	1	1	QKLEPLGTELHK	TMTsixplex_Nterm::TMTsixplex_K::::::::::TMTsixplex_K:	3	2079.27	2079.27	1571460	36.37	2014_12_01_CAP_OT_109_VIG_1406_membrane_10.5500.5503.3	Phenyx	8.22	TRUE	126.128	127.125	128.134	129.132	130.141	131.138	24753.8	16888.1	25777.6	67501.2	157047	110061
P04639	1	1	1	QLNLNLLDNWDTLGSTVGR	TMTsixplex_Nterm::::::::::::::::::::	2	2357.25	2357.26	5776624	57.38	2014_12_01_CAP_OT_100_VIG_1406_membrane_02.11503.11506.2	Phenyx	9.57	TRUE		127.125	128.134	129.132	130.141	131.138		21408.2	50563.7	152723	386318	286058
P04639	1	1	1	QLNLNLLDNWDTLGSTVGR	TMTsixplex_Nterm::::::::::::::::::::	3	2357.25	2357.26	1	57.38	2014_12_01_CAP_OT_100_VIG_1406_membrane_02.11502.11505.3	Phenyx	8.06	TRUE	126.127	127.126	128.134	129.132	130.14	131.138	981893	302819	928429	1.07144e+06	734305	1.23634e+06
P04639	1	1	1	VKDFATVYVDAVK	TMTsixplex_Nterm::TMTsixplex_K:::::::::::TMTsixplex_K:	3	2141.27	2141.27	4743894	47.15	2014_12_01_CAP_OT_104_VIG_1406_membrane_06.8440.8443.3	Phenyx	7.41	TRUE	126.127	127.125	128.134	129.132	130.141	131.138	155799	78336.7	152034	368944	934895	600069
P04639	1	1	1	VKDFATVYVDAVK	TMTsixplex_Nterm::TMTsixplex_K:::::::::::TMTsixplex_K:	3	2141.27	2141.27	8745307	46.2	2014_12_01_CAP_OT_106_VIG_1406_membrane_07.8308.8311.3	Phenyx	7.04	TRUE	126.128	127.125	128.134	129.132	130.141	131.138	204520	112813	190756	394520	976264	666010
P04639	1	1	1	VKDFATVYVDAVK	TMTsixplex_Nterm::TMTsixplex_K:::::::::::TMTsixplex_K:	3	2141.27	2141.27	2	46.3	2014_12_01_CAP_OT_106_VIG_1406_membrane_07.8336.8339.3	Phenyx	8.46	TRUE	126.128	127.125	128.134	129.132	130.141	131.138	404430	223743	394728	1.03521e+06	2.48888e+06	1.62584e+06
P04639	1	1	1	VKDFATVYVDAVK	TMTsixplex_Nterm::TMTsixplex_K:::::::::::TMTsixplex_K:	3	2141.27	2141.27	8209349	47.25	2014_12_01_CAP_OT_104_VIG_1406_membrane_06.8468.8471.3	Phenyx	8.45	TRUE	126.127	127.125	128.134	129.132	130.141	131.138	160853	98364	189216	485679	1.16772e+06	738422
P04639	1	1	1	VVAEEFR	TMTsixplex_Nterm::::::::	2	1077.6	1077.6	7205599	33.97	2014_12_01_CAP_OT_100_VIG_1406_membrane_02.4972.4975.2	Phenyx	5.34	TRUE	126.128	127.125	128.134	129.132	130.141	131.138	172777	94401.1	180942	451789	928552	892189
P04642	1	1	1	DLADELALVDVLEDK	TMTsixplex_Nterm:::::::::::::::TMTsixplex_K:	3	2115.17	2115.17	2769672	61.02	2014_12_01_CAP_OT_99_VIG_1406_membrane_01.12403.12406.3	Phenyx	6.53	TRUE	126.127	127.125	128.134	129.132	130.141	131.138	291992	205460	317128	223992	244574	241823
P04642	1	1	1	DQLLVNLLK	TMTsixplex_Nterm:::::::::TMTsixplex_K:	2	1512.96	1512.97	776186	53.52	2014_12_01_CAP_OT_104_VIG_1406_membrane_06.10142.10145.2	Phenyx	6	TRUE	126.128	127.125	128.134	129.132	130.141	131.138	39423.2	21869.4	33843.6	27514.9	27736.9	30545.5
P04642	1	1	1	FLLPNVVK	TMTsixplex_Nterm::::::::TMTsixplex_K:	2	1386.9	1386.9	2120290	49.87	2014_12_01_CAP_OT_111_VIG_1406_membrane_12.9134.9137.2	Phenyx	5.37	TRUE	126.128	127.125	128.134	129.132	130.141	131.138	388557	254975	332887	293180	320345	273158
P04642	1	1	1	SLNPQLGTDADKEQWK	TMTsixplex_Nterm::::::::::::TMTsixplex_K::::TMTsixplex_K:	3	2516.38	2516.39	5330212	38.87	2014_12_01_CAP_OT_101_VIG_1406_membrane_03.6826.6829.3	Phenyx	6.77	TRUE	126.128	127.125	128.134	129.132	130.141	131.138	400947	200071	377246	269312	288523	300766
P04642	1	1	1	VTLTPDEEAR	TMTsixplex_Nterm:::::::::::	2	1358.72	1358.73	3011794	32.05	2014_12_01_CAP_OT_100_VIG_1406_membrane_02.4426.4429.2	Phenyx	5.77	TRUE	126.128	127.125	128.134	129.132	130.141	131.138	297721	264255	335660	290961	259237	311947
P04644	1	1	1	DNYVPEVSALDQELLEVDPDTK	TMTsixplex_Nterm::::::::::::::::::::::TMTsixplex_K:	3	2946.51	2946.51	5607947	53.58	2014_12_01_CAP_OT_99_VIG_1406_membrane_01.10386.10389.3	Phenyx	6.25	TRUE	126.127	127.125	128.134	129.131	130.14	131.138	371129	279984	377460	343242	309189	381657
P04644	1	1	1	DNYVPEVSALDQELLEVDPDTK	TMTsixplex_Nterm::::::::::::::::::::::TMTsixplex_K:	3	2946.51	2946.51	7	53.87	2014_12_01_CAP_OT_99_VIG_1406_membrane_01.10462.10465.3	Phenyx	6.73	TRUE	126.127	127.125	128.134	129.132	130.141	131.138	6.32042e+06	7.47735e+06	6.78831e+06	6.85979e+06	7.22894e+06	7.12967e+06
P04644	1	1	1	DNYVPEVSALDQELLEVDPDTK	TMTsixplex_Nterm::::::::::::::::::::::TMTsixplex_K:	4	2946.51	2946.51	2	54.02	2014_12_01_CAP_OT_99_VIG_1406_membrane_01.10504.10507.4	Phenyx	8.25	TRUE	126.127	127.125	128.134	129.131	130.141	131.138	1.30027e+06	1.33003e+06	1.30717e+06	1.42189e+06	1.13634e+06	1.3039e+06
P04644	1	1	1	DNYVPEVSALDQELLEVDPDTK	TMTsixplex_Nterm::::::::::::::::::::::TMTsixplex_K:	4	2946.51	2946.51	6937580	53.62	2014_12_01_CAP_OT_99_VIG_1406_membrane_01.10392.10395.4	Phenyx	7.59	TRUE	126.127	127.125	128.134	129.132	130.14	131.138	234568	242975	236126	393030	412877	261042
P04644	1	1	1	DNYVPEVSALDQELLEVDPDTK	TMTsixplex_Nterm::::::::::::::::::::::TMTsixplex_K:	4	2946.51	2946.51	1	54.1	2014_12_01_CAP_OT_99_VIG_1406_membrane_01.10525.10528.4	Phenyx	7.55	TRUE	126.127	127.125	128.134	129.131	130.14	131.138	546362	688896	577206	777637	523057	577084
P04644	1	1	1	DNYVPEVSALDQELLEVDPDTK	TMTsixplex_Nterm::::::::::::::::::::::TMTsixplex_K:	4	2946.51	2946.51	3	53.75	2014_12_01_CAP_OT_99_VIG_1406_membrane_01.10427.10430.4	Phenyx	7.3	TRUE	126.127	127.125	128.134	129.132	130.141	131.138	1.87459e+06	2.19317e+06	1.681e+06	1.81522e+06	1.86191e+06	2.04372e+06
P04644	1	1	1	DNYVPEVSALDQELLEVDPDTK	TMTsixplex_Nterm::::::::::::::::::::::TMTsixplex_K:	4	2946.51	2946.51	2	53.68	2014_12_01_CAP_OT_99_VIG_1406_membrane_01.10413.10416.4	Phenyx	6.8	TRUE	126.127	127.124	128.134	129.132	130.141	131.138	1.28325e+06	1.43041e+06	1.33297e+06	1.51351e+06	1.32331e+06	1.23573e+06
P04644	1	1	1	DNYVPEVSALDQELLEVDPDTK	TMTsixplex_Nterm::::::::::::::::::::::TMTsixplex_K:	3	2946.51	2946.51	2	54.05	2014_12_01_CAP_OT_99_VIG_1406_membrane_01.10511.10514.3	Phenyx	7.64	TRUE	126.128	127.125	128.134	129.131	130.141	131.138	1.43198e+06	1.41099e+06	1.55997e+06	1.51951e+06	1.26801e+06	1.45504e+06
P04644	1	1	1	DNYVPEVSALDQELLEVDPDTKEMLK	TMTsixplex_Nterm::::::::::::::::::::::TMTsixplex_K::::TMTsixplex_K:	4	3676.94	3676.94	4505187	55.97	2014_12_01_CAP_OT_99_VIG_1406_membrane_01.11038.11041.4	Phenyx	6.3	TRUE	126.127	127.125	128.134	129.132	130.14	131.138	728258	636515	454732	881848	608473	560987
P04644	1	1	1	DNYVPEVSALDQELLEVDPDTKEMLK	TMTsixplex_Nterm::::::::::::::::::::::TMTsixplex_K::::TMTsixplex_K:	4	3676.94	3676.94	4617635	55.88	2014_12_01_CAP_OT_99_VIG_1406_membrane_01.11016.11019.4	Phenyx	6.07	TRUE	126.127	127.125	128.134	129.131	130.14	131.138	583876	489120	359641	632918	459444	374701
P04644	1	1	1	LAGYVTHLMK	TMTsixplex_Nterm::::::::::TMTsixplex_K:	3	1589.94	1589.94	6146834	45.18	2014_12_01_CAP_OT_111_VIG_1406_membrane_12.7881.7884.3	Phenyx	5.62	TRUE	126.128	127.125	128.134	129.132	130.141	131.138	1.29012e+06	903363	1.17945e+06	1.33806e+06	967444	1.19201e+06
P04644	1	1	1	LAGYVTHLMK	TMTsixplex_Nterm::::::::::TMTsixplex_K:	2	1589.94	1589.94	7154546	45.23	2014_12_01_CAP_OT_111_VIG_1406_membrane_12.7895.7898.2	Phenyx	6.55	TRUE	126.128	127.125	128.134	129.132	130.141	131.138	206016	139238	184869	216757	151033	181872
P04644	1	1	1	LGNDFHTNK	TMTsixplex_Nterm:::::::::TMTsixplex_K:	2	1502.82	1502.82	1351085	32.25	2014_12_01_CAP_OT_109_VIG_1406_membrane_10.4395.4398.2	Phenyx	6.96	TRUE	126.128	127.125	128.134	129.132	130.141	131.138	114629	106593	116745	120310	97638.3	122295
P04644	1	1	1	LLDFGSLSNLQVTQPTVGMNFK	TMTsixplex_Nterm:::::::::::::::::::Oxidation_M:::TMTsixplex_K:	4	2882.56	2882.56	628070	56.75	2014_12_01_CAP_OT_107_VIG_1406_membrane_08.10901.10904.4	Phenyx	5.96	TRUE	126.127	127.125	128.134	129.132	130.141	131.138	42356	64802.3	43760.8	53568.8	61236.2	61286.2
P04644	1	1	1	LLDFGSLSNLQVTQPTVGMNFK	TMTsixplex_Nterm::::::::::::::::::::::TMTsixplex_K:	3	2866.57	2866.56	277265	59.38	2014_12_01_CAP_OT_103_VIG_1406_membrane_05.11804.11807.3	Phenyx	9.25	TRUE	126.127	127.125	128.134	129.132	130.14	131.138	44712	41675.6	38392.9	47708.1	40205	44994.6
P04644	1	1	1	LLDFGSLSNLQVTQPTVGMNFK	TMTsixplex_Nterm::::::::::::::::::::::TMTsixplex_K:	4	2866.57	2866.57	20326	59.62	2014_12_01_CAP_OT_110_VIG_1406_membrane_11.9199.9202.4	Phenyx	5.99	TRUE	126.128	127.125	128.134	129.132	130.141	131.138	2856.07	1928.18	2323.5	2938.01	2522.9	2526.2
P04644	1	1	1	LLDFGSLSNLQVTQPTVGMNFK	TMTsixplex_Nterm::::::::::::::::::::::TMTsixplex_K:	4	2866.57	2866.57	1	58.7	2014_12_01_CAP_OT_106_VIG_1406_membrane_07.11696.11699.4	Phenyx	7.28	TRUE	126.127	127.125	128.134	129.131	130.14	131.138	1.30871e+06	1.2542e+06	1.15591e+06	1.45668e+06	1.2103e+06	1.33198e+06
P04644	1	1	1	LLDFGSLSNLQVTQPTVGMNFK	TMTsixplex_Nterm::::::::::::::::::::::TMTsixplex_K:	4	2866.57	2866.57	641084	59.12	2014_12_01_CAP_OT_104_VIG_1406_membrane_06.11534.11537.4	Phenyx	6.84	TRUE	126.127	127.125	128.134	129.132	130.141	131.138	86018.2	77315.8	77002.9	85706	78403.6	84306
P04644	1	1	1	LLDFGSLSNLQVTQPTVGMNFK	TMTsixplex_Nterm:::::::::::::::::::Oxidation_M:::TMTsixplex_K:	4	2882.56	2882.56	822429	56.62	2014_12_01_CAP_OT_104_VIG_1406_membrane_06.10933.10936.4	Phenyx	6.25	TRUE	126.128	127.125	128.134	129.132	130.141	131.138	91539	152857	101598	102695	140166	129456
P04644	1	1	1	LLDFGSLSNLQVTQPTVGMNFK	TMTsixplex_Nterm::::::::::::::::::::::TMTsixplex_K:	3	2866.57	2866.56	152057	59.47	2014_12_01_CAP_OT_102_VIG_1406_membrane_04.10440.10443.3	Phenyx	8.21	TRUE	126.128	127.125	128.134	129.132	130.141	131.138	24913.4	23261.4	21119.5	25013.3	23721.6	25239.4
P04644	1	1	1	LLDFGSLSNLQVTQPTVGMNFK	TMTsixplex_Nterm:::::::::::::::::::Oxidation_M:::TMTsixplex_K:	4	2882.56	2882.56	3932765	56.13	2014_12_01_CAP_OT_106_VIG_1406_membrane_07.11018.11021.4	Phenyx	6.41	TRUE	126.127	127.125	128.134	129.132	130.141	131.138	447996	666543	459753	532461	653362	574353
P04644	1	1	1	LLDFGSLSNLQVTQPTVGMNFK	TMTsixplex_Nterm::::::::::::::::::::::TMTsixplex_K:	4	2866.57	2866.57	139317	59.47	2014_12_01_CAP_OT_102_VIG_1406_membrane_04.10439.10442.4	Phenyx	5.57	TRUE	126.128	127.125	128.134	129.132	130.141	131.138	22460.3	22206.6	18714.3	22132.4	20763.9	23168.4
P04644	1	1	1	LLDFGSLSNLQVTQPTVGMNFK	TMTsixplex_Nterm:::::::::::::::::::Oxidation_M:::TMTsixplex_K:	3	2882.56	2882.56	458008	57.25	2014_12_01_CAP_OT_103_VIG_1406_membrane_05.11371.11374.3	Phenyx	7.94	TRUE	126.127	127.125	128.134	129.132	130.141	131.138	32296.2	51926.7	37313.6	40865.1	49154.1	53086.4
P04644	1	1	1	LLDFGSLSNLQVTQPTVGMNFK	TMTsixplex_Nterm::::::::::::::::::::::TMTsixplex_K:	3	2866.57	2866.56	464217	59.12	2014_12_01_CAP_OT_104_VIG_1406_membrane_06.11535.11538.3	Phenyx	9.03	TRUE	126.127	127.125	128.134	129.132	130.141	131.138	96040.7	81157.9	85012.9	100780	85436.4	93135.7
P04644	1	1	1	LLDFGSLSNLQVTQPTVGMNFK	TMTsixplex_Nterm::::::::::::::::::::::TMTsixplex_K:	4	2866.57	2866.57	339347	59.15	2014_12_01_CAP_OT_107_VIG_1406_membrane_08.11425.11428.4	Phenyx	6.48	TRUE	126.127	127.125	128.134	129.132	130.14	131.138	39962.8	36886.6	36371	42478.2	37773.3	43549
P04644	1	1	1	LLDFGSLSNLQVTQPTVGMNFK	TMTsixplex_Nterm:::::::::::::::::::Oxidation_M:::TMTsixplex_K:	3	2882.56	2882.56	3310042	56.12	2014_12_01_CAP_OT_106_VIG_1406_membrane_07.11012.11015.3	Phenyx	9.07	TRUE	126.127	127.125	128.134	129.131	130.141	131.138	334849	427109	305961	369164	492645	426901
P04644	1	1	1	LLDFGSLSNLQVTQPTVGMNFK	TMTsixplex_Nterm:::::::::::::::::::Oxidation_M:::TMTsixplex_K:	3	2882.56	2882.56	2385827	56.82	2014_12_01_CAP_OT_104_VIG_1406_membrane_06.10988.10991.3	Phenyx	8.56	TRUE	126.127	127.125	128.134	129.132	130.141	131.138	153861	249931	168248	195966	277426	248158
P04644	1	1	1	LLDFGSLSNLQVTQPTVGMNFK	TMTsixplex_Nterm:::::::::::::::::::Oxidation_M:::TMTsixplex_K:	3	2882.56	2882.56	568044	56.73	2014_12_01_CAP_OT_107_VIG_1406_membrane_08.10900.10903.3	Phenyx	7.96	TRUE	126.127	127.125	128.134	129.132	130.141	131.138	39656.9	48959.8	42462.5	54241.9	67416.4	58578.6
P04644	1	1	1	LLDFGSLSNLQVTQPTVGMNFK	TMTsixplex_Nterm::::::::::::::::::::::TMTsixplex_K:	3	2866.57	2866.57	330975	59.15	2014_12_01_CAP_OT_107_VIG_1406_membrane_08.11424.11427.3	Phenyx	8.91	TRUE	126.127	127.125	128.134	129.132	130.141	131.138	63653.4	53318.8	55717.2	73850	58781.7	62275.8
P04644	1	1	1	LLDFGSLSNLQVTQPTVGMNFK	TMTsixplex_Nterm::::::::::::::::::::::TMTsixplex_K:	5	2866.57	2866.57	649777	59.2	2014_12_01_CAP_OT_104_VIG_1406_membrane_06.11556.11559.5	Phenyx	5.64	TRUE	126.127	127.125	128.134	129.132	130.141	131.138	41496.7	40334.9	36579.6	46738.2	40404.6	42533.7
P04644	1	1	1	LLDFGSLSNLQVTQPTVGMNFK	TMTsixplex_Nterm:::::::::::::::::::Oxidation_M:::TMTsixplex_K:	3	2882.56	2882.56	357239	56.95	2014_12_01_CAP_OT_103_VIG_1406_membrane_05.11306.11309.3	Phenyx	8.02	TRUE	126.128	127.125	128.134	129.132	130.141	131.138	43037.1	51871	37330.2	46359.3	60327.9	52025.9
P04644	1	1	1	LLDFGSLSNLQVTQPTVGMNFK	TMTsixplex_Nterm::::::::::::::::::::::TMTsixplex_K:	3	2866.57	2866.57	1171156	59.48	2014_12_01_CAP_OT_104_VIG_1406_membrane_06.11626.11629.3	Phenyx	9.65	TRUE	126.127	127.124	128.134	129.131	130.14	131.138	107195	107393	95796.3	127483	109996	120603
P04644	1	1	1	LLDFGSLSNLQVTQPTVGMNFK	TMTsixplex_Nterm::::::::::::::::::::::TMTsixplex_K:	4	2866.57	2866.57	2001075	59.48	2014_12_01_CAP_OT_103_VIG_1406_membrane_05.11824.11827.4	Phenyx	6.81	TRUE	126.128	127.125	128.134	129.132	130.141	131.138	263999	247170	241383	286392	259067	290141
P04644	1	1	1	LLDFGSLSNLQVTQPTVGMNFK	TMTsixplex_Nterm:::::::::::::::::::Oxidation_M:::TMTsixplex_K:	3	2882.56	2882.56	1462102	56.63	2014_12_01_CAP_OT_104_VIG_1406_membrane_06.10938.10941.3	Phenyx	7.97	TRUE	126.127	127.125	128.134	129.132	130.141	131.138	114173	159529	120780	153067	198817	161429
P04644	1	1	1	LLDFGSLSNLQVTQPTVGMNFK	TMTsixplex_Nterm:::::::::::::::::::Oxidation_M:::TMTsixplex_K:	4	2882.56	2882.56	815035	56.98	2014_12_01_CAP_OT_103_VIG_1406_membrane_05.11313.11316.4	Phenyx	7.13	TRUE	126.128	127.125	128.134	129.132	130.141	131.138	85966.4	132898	88660.6	86623.5	122352	114600
P04644	1	1	1	LLDFGSLSNLQVTQPTVGMNFK	TMTsixplex_Nterm::::::::::::::::::::::TMTsixplex_K:	4	2866.57	2866.57	2407665	59.02	2014_12_01_CAP_OT_106_VIG_1406_membrane_07.11780.11783.4	Phenyx	7.71	TRUE	126.127	127.125	128.134	129.132	130.141	131.138	271564	249262	248282	307072	258500	293434
P04644	1	1	1	LLDFGSLSNLQVTQPTVGMNFK	TMTsixplex_Nterm:::::::::::::::::::Oxidation_M:::TMTsixplex_K:	4	2882.56	2882.56	3123883	56.82	2014_12_01_CAP_OT_104_VIG_1406_membrane_06.10987.10990.4	Phenyx	7.2	TRUE	126.127	127.125	128.134	129.132	130.141	131.138	194927	350846	229135	256264	326605	298071
P04644	1	1	1	LLDFGSLSNLQVTQPTVGMNFK	TMTsixplex_Nterm::::::::::::::::::::::TMTsixplex_K:	3	2866.57	2866.57	1895412	58.63	2014_12_01_CAP_OT_106_VIG_1406_membrane_07.11676.11679.3	Phenyx	9.33	TRUE	126.127	127.125	128.134	129.132	130.141	131.138	317267	262710	258748	319853	288232	300816
P04644	1	1	1	LLDFGSLSNLQVTQPTVGMNFK	TMTsixplex_Nterm:::::::::::::::::::Oxidation_M:::TMTsixplex_K:	4	2882.56	2882.56	4271488	56.75	2014_12_01_CAP_OT_104_VIG_1406_membrane_06.10966.10969.4	Phenyx	7.69	TRUE	126.127	127.125	128.134	129.132	130.141	131.138	374749	599550	394794	434457	615788	536827
P04644	1	1	1	LQEEERER	TMTsixplex_Nterm:::::::::	2	1316.69	1316.69	146144	24.35	2014_12_01_CAP_OT_100_VIG_1406_membrane_02.2486.2489.2	Phenyx	5.27	TRUE	126.127	127.125	128.134	129.132	130.141	131.138	16782.5	15248.9	15848	15938.4	13122.4	15768.3
P04644	1	1	1	RDNYVPEVSALDQELLEVDPDTK	TMTsixplex_Nterm:::::::::::::::::::::::TMTsixplex_K:	3	3102.61	3102.62	1	49.42	2014_12_01_CAP_OT_99_VIG_1406_membrane_01.9237.9240.3	Phenyx	7.51	TRUE	126.127	127.125	128.134	129.132	130.141	131.138	970403	1.04867e+06	1.10837e+06	1.06029e+06	872999	1.07349e+06
P04644	1	1	1	RDNYVPEVSALDQELLEVDPDTK	TMTsixplex_Nterm:::::::::::::::::::::::TMTsixplex_K:	4	3102.61	3102.61	1	49.27	2014_12_01_CAP_OT_99_VIG_1406_membrane_01.9195.9198.4	Phenyx	5.58	TRUE	126.127	127.124	128.134	129.132	130.14	131.138	640690	766662	665804	997246	517896	776107
P04644	1	1	1	RDNYVPEVSALDQELLEVDPDTK	TMTsixplex_Nterm:::::::::::::::::::::::TMTsixplex_K:	3	3102.61	3102.62	3344690	49.22	2014_12_01_CAP_OT_99_VIG_1406_membrane_01.9183.9186.3	Phenyx	6.8	TRUE	126.127	127.125	128.134	129.132	130.141	131.138	363110	376536	358457	366946	328401	374458
P04644	1	1	1	RVCEELALLPSK	TMTsixplex_Nterm:::Cys_CAM:::::::::TMTsixplex_K:	3	1872.09	1872.09	3061044	39.37	2014_12_01_CAP_OT_107_VIG_1406_membrane_08.6385.6388.3	Phenyx	5.36	TRUE	126.127	127.125	128.134	129.132	130.14	131.138	657829	516225	613451	708822	497524	710857
P04644	1	1	1	VCEELALLPSK	TMTsixplex_Nterm::Cys_CAM:::::::::TMTsixplex_K:	2	1715.99	1715.99	9549231	43	2014_12_01_CAP_OT_100_VIG_1406_membrane_02.7519.7522.2	Phenyx	6.01	TRUE	126.128	127.125	128.134	129.132	130.141	131.138	1.24259e+06	760235	1.01633e+06	1.31841e+06	843439	1.07063e+06
P04644	1	1	1	VCEELALLPSKNLR	TMTsixplex_Nterm::Cys_CAM:::::::::TMTsixplex_K::::	3	2099.22	2099.22	1209763	42.73	2014_12_01_CAP_OT_107_VIG_1406_membrane_08.7303.7306.3	Phenyx	7.06	TRUE	126.128	127.125	128.134	129.132	130.141	131.138	205222	143871	92178.8	191865	135489	154235
P04646	1	1	1	DETEFYLGK	TMTsixplex_Nterm:::::::::TMTsixplex_K:	2	1558.83	1558.83	2	41.8	2014_12_01_CAP_OT_99_VIG_1406_membrane_01.7123.7126.2	Phenyx	6.78	TRUE	126.127	127.125	128.134	129.132	130.141	131.138	9.19233e+06	7.94961e+06	6.62523e+06	8.12049e+06	6.53697e+06	7.35238e+06
P04646	1	1	1	DETEFYLGKR	TMTsixplex_Nterm:::::::::TMTsixplex_K::	3	1714.93	1714.93	5731880	37.45	2014_12_01_CAP_OT_101_VIG_1406_membrane_03.6433.6436.3	Phenyx	5.45	TRUE	126.128	127.125	128.134	129.132	130.141	131.138	564017	889463	661115	624736	866253	440716
P04646	1	1	1	EHTALLK	TMTsixplex_Nterm:::::::TMTsixplex_K:	2	1268.79	1268.79	1562303	29.83	2014_12_01_CAP_OT_109_VIG_1406_membrane_10.3751.3754.2	Phenyx	5.69	TRUE	126.128	127.125	128.134	129.132	130.141	131.138	53073.1	53508.5	42149.6	56026.8	46525.3	49924.6
P04646	1	1	1	EHTALLK	TMTsixplex_Nterm:::::::TMTsixplex_K:	3	1268.79	1268.79	6417280	30.47	2014_12_01_CAP_OT_108_VIG_1406_membrane_09.3882.3885.3	Phenyx	5.67	TRUE	126.128	127.125	128.134	129.132	130.141	131.138	978658	871337	737759	887752	835538	857991
P04646	1	1	1	EHTALLK	TMTsixplex_Nterm:::::::TMTsixplex_K:	2	1268.79	1268.79	2445527	30.47	2014_12_01_CAP_OT_108_VIG_1406_membrane_09.3883.3886.2	Phenyx	5.69	TRUE	126.128	127.125	128.134	129.132	130.141	131.138	86286.8	76549.1	67027.5	77271.6	72678.9	75512.8
P04785	1	1	1	ALAPEYAK	TMTsixplex_Nterm::::::::TMTsixplex_K:	2	1319.78	1319.79	9701355	34.02	2014_12_01_CAP_OT_104_VIG_1406_membrane_06.4814.4817.2	Phenyx	5.73	TRUE	126.128	127.125	128.134	129.132	130.141	131.138	1.10747e+06	513507	1.02561e+06	990794	566483	1.1188e+06
P04785	1	1	1	ALAPEYAK	TMTsixplex_Nterm::::::::TMTsixplex_K:	2	1319.78	1319.79	3526830	34.48	2014_12_01_CAP_OT_107_VIG_1406_membrane_08.5035.5038.2	Phenyx	5.29	TRUE	126.128	127.125	128.134	129.132	130.14	131.138	751779	303320	683241	694092	389161	783569
P04785	1	1	1	ALAPEYAK	TMTsixplex_Nterm::::::::TMTsixplex_K:	2	1319.78	1319.79	2515100	35.4	2014_12_01_CAP_OT_108_VIG_1406_membrane_09.5165.5168.2	Phenyx	5.38	TRUE	126.128	127.126	128.134	129.132	130.141	131.138	477781	54919.2	369356	431354	236710	507286
P04785	1	1	1	ALAPEYAK	TMTsixplex_Nterm::::::::TMTsixplex_K:	2	1319.78	1319.79	889474	36.07	2014_12_01_CAP_OT_110_VIG_1406_membrane_11.4803.4806.2	Phenyx	5.4	TRUE	126.128	127.126	128.134	129.132	130.141	131.138	159746	20610.9	122886	137897	75829.6	165515
P04785	1	1	1	ALAPEYAK	TMTsixplex_Nterm::::::::TMTsixplex_K:	2	1319.78	1319.79	4	32.28	2014_12_01_CAP_OT_106_VIG_1406_membrane_07.4395.4398.2	Phenyx	5.65	TRUE	126.127	127.125	128.134	129.132	130.14	131.138	4.89027e+06	2.10921e+06	4.59862e+06	4.40107e+06	2.34902e+06	4.7944e+06
P04785	1	1	1	DAGSDSAK	TMTsixplex_Nterm::::::::TMTsixplex_K:	2	1207.64	1207.65	56566	22.07	2014_12_01_CAP_OT_100_VIG_1406_membrane_02.2173.2176.2	Phenyx	5.76	TRUE	126.128	127.125	128.134	129.132	130.141	131.138	5853.74	2781.27	5736.84	5817.18	2933.27	6308.42
P04785	1	1	1	DAGSDSAK	TMTsixplex_Nterm::::::::TMTsixplex_K:	3	1207.64	1207.65	77019	21.82	2014_12_01_CAP_OT_99_VIG_1406_membrane_01.2007.2010.3	Phenyx	5.76	TRUE	126.128	127.125	128.134	129.132	130.141	131.138	13156.9	6023.88	13205.2	12529.6	7037.43	14984.6
P04785	1	1	1	DAGSDSAK	TMTsixplex_Nterm::::::::TMTsixplex_K:	2	1207.64	1207.65	47559	23.23	2014_12_01_CAP_OT_99_VIG_1406_membrane_01.2197.2200.2	Phenyx	6.41	TRUE	126.128	127.125	128.134	129.132	130.141	131.138	3284.3	1805.06	3528.23	3569.69	1938.19	3879.8
P04785	1	1	1	DAGSDSAK	TMTsixplex_Nterm::::::::TMTsixplex_K:	2	1207.64	1207.65	331324	22.02	2014_12_01_CAP_OT_99_VIG_1406_membrane_01.2034.2037.2	Phenyx	6.92	TRUE	126.128	127.125	128.134	129.132	130.14	131.138	17368	8328.46	17256.4	18459	9279.79	20423.4
P04785	1	1	1	DAGSDSAK	TMTsixplex_Nterm::::::::TMTsixplex_K:	2	1207.64	1207.65	122361	22.45	2014_12_01_CAP_OT_99_VIG_1406_membrane_01.2090.2093.2	Phenyx	6.37	TRUE	126.127	127.125	128.134	129.132	130.14	131.138	8090.01	3846.46	8066.08	8454.56	4365.2	8952.51
P04785	1	1	1	DALEEEDNVLVLK	TMTsixplex_Nterm:::::::::::::TMTsixplex_K:	2	1944.08	1944.08	4	46.12	2014_12_01_CAP_OT_99_VIG_1406_membrane_01.8327.8330.2	Phenyx	8.43	TRUE	126.127	127.125	128.134	129.132	130.14	131.138	1.27474e+06	591681	1.28401e+06	1.22863e+06	685335	1.45742e+06
P04785	1	1	1	DALEEEDNVLVLK	TMTsixplex_Nterm:::::::::::::TMTsixplex_K:	3	1944.08	1944.08	6002903	46.9	2014_12_01_CAP_OT_99_VIG_1406_membrane_01.8544.8547.3	Phenyx	5.47	TRUE	126.128	127.125	128.134	129.131	130.14	131.138	700802	531986	743382	850880	583136	717348
P04785	1	1	1	DALEEEDNVLVLK	TMTsixplex_Nterm:::::::::::::TMTsixplex_K:	2	1944.08	1944.08	9405899	46.55	2014_12_01_CAP_OT_99_VIG_1406_membrane_01.8447.8450.2	Phenyx	8.21	TRUE	126.127	127.125	128.134	129.131	130.14	131.138	211555	107690	225182	231901	124155	262320
P04785	1	1	1	DALEEEDNVLVLKK	TMTsixplex_Nterm:::::::::::::TMTsixplex_K:TMTsixplex_K:	3	2301.34	2301.34	1	42.85	2014_12_01_CAP_OT_100_VIG_1406_membrane_02.7477.7480.3	Phenyx	7.12	TRUE	126.127	127.125	128.134	129.132	130.14	131.138	497985	294903	373399	545112	387414	389679
P04785	1	1	1	DALEEEDNVLVLKK	TMTsixplex_Nterm:::::::::::::TMTsixplex_K:TMTsixplex_K:	3	2301.34	2301.34	1	42.75	2014_12_01_CAP_OT_100_VIG_1406_membrane_02.7450.7453.3	Phenyx	7.76	TRUE	126.127	127.125	128.134	129.132	130.14	131.138	855804	456774	567156	847867	609131	563080
P04785	1	1	1	DHENLVLAK	TMTsixplex_Nterm:::::::::TMTsixplex_K:	2	1495.88	1495.88	3563362	32.23	2014_12_01_CAP_OT_103_VIG_1406_membrane_05.4957.4960.2	Phenyx	6.22	TRUE	126.128	127.125	128.134	129.132	130.141	131.138	122019	50926.9	140963	108055	60581.6	144142
P04785	1	1	1	EADDLVNWLK	TMTsixplex_Nterm::::::::::TMTsixplex_K:	2	1659.92	1659.92	31165	75.45	2014_12_01_CAP_OT_99_VIG_1406_membrane_01.15406.15409.2	Phenyx	5.48	TRUE	126.127	127.125	128.134	129.132	130.141	131.138	2725.36	1667.33	2861.47	2771.64	1922.42	2974.76
P04785	1	1	1	EADDLVNWLK	TMTsixplex_Nterm::::::::::TMTsixplex_K:	3	1659.92	1659.93	1	51.67	2014_12_01_CAP_OT_99_VIG_1406_membrane_01.9860.9863.3	Phenyx	5.73	TRUE	126.128	127.125	128.134	129.132	130.141	131.138	1.95149e+06	950915	2.04985e+06	1.88478e+06	1.08102e+06	2.298e+06
P04785	1	1	1	EADDLVNWLK	TMTsixplex_Nterm::::::::::TMTsixplex_K:	2	1659.92	1659.92	37376	74.43	2014_12_01_CAP_OT_99_VIG_1406_membrane_01.15299.15302.2	Phenyx	5.97	TRUE	126.127	127.125	128.134	129.132	130.141	131.138	5742.71	3558.91	5970.18	5444.62	3972.28	6017.52
P04785	1	1	1	EYTAGR	TMTsixplex_Nterm:::::::	2	924.49	924.49	273174	21.82	2014_12_01_CAP_OT_106_VIG_1406_membrane_07.2071.2074.2	Phenyx	5.23	TRUE	126.128	127.125	128.134	129.132	130.14	131.138	11562.6	5368.05	11090.9	10508.5	6010.27	12465.7
P04785	1	1	1	FFPASADR	TMTsixplex_Nterm:::::::::	2	1138.6	1138.6	3	36.25	2014_12_01_CAP_OT_106_VIG_1406_membrane_07.5522.5525.2	Phenyx	5.71	TRUE	126.127	127.125	128.134	129.132	130.14	131.138	1.03251e+06	496991	1.07811e+06	1.09823e+06	534775	1.22948e+06
P04785	1	1	1	FFPASADR	TMTsixplex_Nterm:::::::::	2	1138.6	1138.6	1	38.1	2014_12_01_CAP_OT_104_VIG_1406_membrane_06.5954.5957.2	Phenyx	6.02	TRUE	126.127	127.125	128.134	129.132	130.14	131.138	419029	214796	409993	390938	217865	440188
P04785	1	1	1	HNQLPLVLEFTEQTAPK	TMTsixplex_Nterm:::::::::::::::::TMTsixplex_K:	4	2422.36	2422.36	5182729	49.85	2014_12_01_CAP_OT_103_VIG_1406_membrane_05.9627.9630.4	Phenyx	5.38	TRUE	126.127	127.125	128.134	129.132	130.141	131.138	890969	970291	1.05803e+06	1.10721e+06	672094	1.0678e+06
P04785	1	1	1	HNQLPLVLEFTEQTAPK	TMTsixplex_Nterm:::::::::::::::::TMTsixplex_K:	4	2422.36	2422.36	1	49.5	2014_12_01_CAP_OT_103_VIG_1406_membrane_05.9535.9538.4	Phenyx	5.74	TRUE	126.127	127.125	128.134	129.132	130.14	131.138	4.53731e+06	2.16006e+06	4.43815e+06	4.32211e+06	2.76795e+06	5.44032e+06
P04785	1	1	1	HNQLPLVLEFTEQTAPK	TMTsixplex_Nterm:::::::::::::::::TMTsixplex_K:	3	2422.36	2422.36	15912	3.27	2014_12_01_CAP_OT_109_VIG_1406_membrane_10.278.281.3	Phenyx	6.1	TRUE	126.128	127.126	128.134	129.132	130.141	131.138	2188.13	1162.59	2367.37	2268.06	1651.74	2327.61
P04785	1	1	1	HNQLPLVLEFTEQTAPK	TMTsixplex_Nterm:::::::::::::::::TMTsixplex_K:	3	2422.36	2422.36	1440639	48.67	2014_12_01_CAP_OT_103_VIG_1406_membrane_05.9319.9322.3	Phenyx	5.24	TRUE	126.127	127.125	128.134	129.132	130.141	131.138	216287	126373	209877	208157	132781	227599
P04785	1	1	1	HNQLPLVLEFTEQTAPK	TMTsixplex_Nterm:::::::::::::::::TMTsixplex_K:	3	2422.36	2422.36	8836669	49.85	2014_12_01_CAP_OT_103_VIG_1406_membrane_05.9626.9629.3	Phenyx	6.57	TRUE	126.128	127.125	128.134	129.132	130.141	131.138	1.3623e+06	596667	1.45178e+06	1.38188e+06	740227	1.57319e+06
P04785	1	1	1	HNQLPLVLEFTEQTAPK	TMTsixplex_Nterm:::::::::::::::::TMTsixplex_K:	3	2422.36	2422.36	120932	3.18	2014_12_01_CAP_OT_107_VIG_1406_membrane_08.287.290.3	Phenyx	5.92	TRUE	126.128	127.125	128.134	129.132	130.141	131.138	23691.6	18571.2	24360.9	25690.1	18751.6	28769.1
P04785	1	1	1	HNQLPLVLEFTEQTAPK	TMTsixplex_Nterm:::::::::::::::::TMTsixplex_K:	3	2422.36	2422.36	3	49.42	2014_12_01_CAP_OT_103_VIG_1406_membrane_05.9514.9517.3	Phenyx	5.62	TRUE	126.127	127.125	128.134	129.132	130.14	131.138	5.24552e+06	3.53678e+06	5.49642e+06	5.46149e+06	2.99343e+06	6.07921e+06
P04785	1	1	1	KAAEGFK	TMTsixplex_Nterm:TMTsixplex_K::::::TMTsixplex_K:	3	1436.9	1436.9	3	28.9	2014_12_01_CAP_OT_111_VIG_1406_membrane_12.3351.3354.3	Phenyx	5.33	TRUE	126.128	127.125	128.134	129.132	130.141	131.138	6.3875e+06	3.09336e+06	5.61038e+06	5.93887e+06	3.33742e+06	6.92816e+06
P04785	1	1	1	KEECPAVR	TMTsixplex_Nterm:TMTsixplex_K:::Cys_CAM:::::	2	1445.81	1445.81	61035	24.13	2014_12_01_CAP_OT_106_VIG_1406_membrane_07.2402.2405.2	Phenyx	5.25	TRUE	126.128	127.125	128.134	129.132	130.14	131.138	4220.44	1567.21	3867.3	3839.09	1995	4005.76
P04785	1	1	1	LGETYKDHENLVLAK	TMTsixplex_Nterm::::::TMTsixplex_K:::::::::TMTsixplex_K:	3	2416.39	2416.39	1095545	37.87	2014_12_01_CAP_OT_108_VIG_1406_membrane_09.5822.5825.3	Phenyx	6.7	TRUE	126.128	127.126	128.134	129.132	130.141	131.138	114416	37703.3	103537	112532	68771.3	130760
P04785	1	1	1	LGETYKDHENLVLAK	TMTsixplex_Nterm::::::TMTsixplex_K:::::::::TMTsixplex_K:	3	2416.39	2416.4	2	36.82	2014_12_01_CAP_OT_104_VIG_1406_membrane_06.5597.5600.3	Phenyx	6.39	TRUE	126.127	127.125	128.134	129.132	130.14	131.138	1.76579e+06	914889	1.86608e+06	1.803e+06	986897	2.15765e+06
P04785	1	1	1	LGETYKDHENLVLAK	TMTsixplex_Nterm::::::TMTsixplex_K:::::::::TMTsixplex_K:	3	2416.39	2416.4	7534803	36.98	2014_12_01_CAP_OT_104_VIG_1406_membrane_06.5647.5650.3	Phenyx	5.89	TRUE	126.127	127.125	128.134	129.132	130.14	131.138	528912	301530	562305	572243	303955	645480
P04785	1	1	1	LGETYKDHENLVLAK	TMTsixplex_Nterm::::::TMTsixplex_K:::::::::TMTsixplex_K:	3	2416.39	2416.4	1	36.58	2014_12_01_CAP_OT_104_VIG_1406_membrane_06.5535.5538.3	Phenyx	6.84	TRUE	126.127	127.125	128.134	129.132	130.14	131.138	1.29033e+06	693965	1.3095e+06	1.29998e+06	735186	1.4841e+06
P04785	1	1	1	LKAEGSELR	TMTsixplex_Nterm::TMTsixplex_K::::::::	2	1459.88	1459.88	8778245	28.58	2014_12_01_CAP_OT_106_VIG_1406_membrane_07.3340.3343.2	Phenyx	5.32	TRUE	126.127	127.125	128.134	129.131	130.14	131.138	237087	111504	223009	240514	134193	244429
P04785	1	1	1	LKAEGSELR	TMTsixplex_Nterm::TMTsixplex_K::::::::	2	1459.88	1459.88	5297647	29.38	2014_12_01_CAP_OT_107_VIG_1406_membrane_08.3621.3624.2	Phenyx	5.31	TRUE	126.128	127.125	128.134	129.132	130.14	131.138	172237	93672.1	156005	177452	92368.8	186953
P04785	1	1	1	LKPHLMSQELPEDWDK	TMTsixplex_Nterm::TMTsixplex_K::::::::::::::TMTsixplex_K:	4	2652.46	2652.46	6450675	43.22	2014_12_01_CAP_OT_102_VIG_1406_membrane_04.6757.6760.4	Phenyx	5.66	TRUE	126.128	127.125	128.134	129.132	130.141	131.138	1.56358e+06	1.8451e+06	2.13895e+06	1.68095e+06	1.04071e+06	2.24785e+06
P04785	1	1	1	LKPHLMSQELPEDWDK	TMTsixplex_Nterm::TMTsixplex_K::::::::::::::TMTsixplex_K:	3	2652.46	2652.45	912217	43.17	2014_12_01_CAP_OT_102_VIG_1406_membrane_04.6745.6748.3	Phenyx	7.89	TRUE	126.128	127.125	128.134	129.132	130.141	131.138	109034	129816	150821	126245	77020.2	158398
P04785	1	1	1	LLEFFGLK	TMTsixplex_Nterm::::::::TMTsixplex_K:	2	1423.88	1423.89	111196	63.58	2014_12_01_CAP_OT_103_VIG_1406_membrane_05.12483.12486.2	Phenyx	5.96	TRUE	126.128	127.125	128.134	129.132	130.141	131.138	4281.83	1713.17	4240.46	4148.27	2368.77	4639.26
P04785	1	1	1	LLEFFGLK	TMTsixplex_Nterm::::::::TMTsixplex_K:	2	1423.88	1423.89	167428	63.8	2014_12_01_CAP_OT_107_VIG_1406_membrane_08.12336.12339.2	Phenyx	5.37	TRUE	126.127	127.125	128.134	129.132	130.14	131.138	5322.58	2777.65	4935.88	5789.35	3267.3	6065.9
P04785	1	1	1	LLEFFGLK	TMTsixplex_Nterm::::::::TMTsixplex_K:	2	1423.88	1423.89	1017775	62.3	2014_12_01_CAP_OT_106_VIG_1406_membrane_07.12614.12617.2	Phenyx	5.76	TRUE	126.128	127.126	128.134	129.132	130.141	131.138	75455.5	23828.3	68326.4	67793.2	39682.2	83430.3
P04785	1	1	1	LLEFFGLK	TMTsixplex_Nterm::::::::TMTsixplex_K:	2	1423.88	1423.89	414128	63.07	2014_12_01_CAP_OT_104_VIG_1406_membrane_06.12410.12413.2	Phenyx	5.34	TRUE	126.128	127.125	128.134	129.132	130.14	131.138	27562.8	11081.8	24137.4	26199.4	14540.4	27647.3
P04785	1	1	1	LLEFFGLK	TMTsixplex_Nterm::::::::TMTsixplex_K:	2	1423.88	1423.89	11291	61.73	2014_12_01_CAP_OT_110_VIG_1406_membrane_11.9478.9481.2	Phenyx	5.48	TRUE	126.127	127.125	128.134	129.132	130.14	131.138	1081.73	441.898	1037.47	980.741	647.601	1020.53
P04785	1	1	1	LLEFFGLK	TMTsixplex_Nterm::::::::TMTsixplex_K:	2	1423.88	1423.89	173121	63.03	2014_12_01_CAP_OT_107_VIG_1406_membrane_08.12195.12198.2	Phenyx	5.43	TRUE	126.128	127.126	128.134	129.132	130.141	131.138	11114.6	4432.51	9655.65	11246.5	5814.08	11926
P04785	1	1	1	LLEFFGLK	TMTsixplex_Nterm::::::::TMTsixplex_K:	2	1423.88	1423.89	15572	71.4	2014_12_01_CAP_OT_106_VIG_1406_membrane_07.14483.14486.2	Phenyx	5.23	TRUE	126.127	127.125	128.134	129.132	130.14	131.138	787.366	521.164	722.369	813.775	576.702	775.006
P04785	1	1	1	LLEFFGLKK	TMTsixplex_Nterm::::::::TMTsixplex_K:TMTsixplex_K:	3	1781.14	1781.14	675625	56.85	2014_12_01_CAP_OT_111_VIG_1406_membrane_12.10898.10901.3	Phenyx	6.26	TRUE	126.128	127.125	128.134	129.132	130.141	131.138	137227	79920	119359	135086	121113	117228
P04785	1	1	1	LLFLFLDSDHTDNQR	TMTsixplex_Nterm::::::::::::::::	3	2062.07	2062.07	2610982	56.5	2014_12_01_CAP_OT_100_VIG_1406_membrane_02.11259.11262.3	Phenyx	7.82	TRUE	126.127	127.125	128.134	129.132	130.141	131.138	78362.8	161462	86991.6	90245.2	68787.3	90796.6
[truncated: 9,559 more rows]

## Sheet: Analysis Properties
Analysis Properties
[truncated: 15 more rows]

## Sheet: Log
	Timestamp	Message
[truncated: 9 more rows]
